# Supplementary material for: Deciphering common and specific transcriptional immune responses in pea towards the oomycete pathogens Aphanomyces euteiches and Phytophthora pisi
Source: BMC Genomics. 2015 Aug 21;16(1):627. doi: 10.1186/s12864-015-1829-1 (PMC4546216; doi:10.1186/s12864-015-1829-1)
Supplement: Additional file 2: Table S1. — List of all pea responsive genes to infection with A. euteiches. Microsoft Excel spreadsheet containing complete list of pea responsive genes to A. euteiches infection at 6 hpi (A6UP, A6DOWN) and 20 hpi (A20UP, A20DOWN). All genes have P ≤ 0.05 on log2 of fold change (FC) expression levels compared to the control samples. Each gene is presented by the M. truncatula gene ID (column A), annotation (column B), minimum E-value (the lowest E-value of the ten best hits) (column C), mean similarity (the average similarity value of the ten best hits) (column D) and enzyme code (column E) provided by Blast2GO. Ratios of log2 on the FC between each treatment and the corresponding control samples are presented in column F. Differentially expressed genes (P ≤ 0.05, ≥ 1.5 fold induction or ≤ 0.67 fold repression) are marked with light blue colour. (XLSX 465 kb) [file 12864_2015_1829_MOESM2_ESM.xlsx]

## Sheet: A6UP
Gene ID	Annotation	Minimum E-value	Mean similarity	Enzyme codes	Expression ratio
AC183305_7.5	---NA---				8.05985
AC146807_13.4	hypothetical protein MTR_8g057140	1.91063e-21	0.83		4.62359
AC135162_19.4	hypothetical protein MTR_2g013830	2.83231e-77	0.851		3.97502
CR962135_25.4	hypothetical protein MTR_2g013830	2.83231e-77	0.851		3.97502
CT009528_55.4	hypothetical protein MTR_2g013830	1.0575e-59	0.862		3.97502
AC159090_40.4	serine threonine protein partial	0	0.716	EC:2.7.11.0; EC:3.4.23.0	3.61615
AC161406_46.4	multiple c2 and transmembrane domain-containing protein 2-like	0	0.8565	EC:1.11.1.7	3.44743
AC202371_27.4	hypothetical protein MTR_8g078040	9.29476e-25	0.8805		3.40158
AC149636_46.5	hypothetical protein MTR_4g070560	2.28333e-19	0.9		3.1727
CT962503_24.4	ribulose bisphosphate carboxylase small chain 3a	0	0.7565	EC:4.1.1.39	3.1299
AC146554_12.5	f-box protein	0	0.6335		3.12911
AC174346_52.5	1-orf1-orf2 protein	0	0.727		3.05232
AC148486_11.5	cytochrome b6 f complex subunit n	7.826e-40	0.883	-	2.80877
AC153002_44.4	disease resistance-like protein gs5-3	1.29452e-27	0.8518		2.7803
AC165429_24.4	dna repair protein reca-like protein	0	0.6885	-	2.73479
AC159535_2.4	peptide-n4-(n-acetyl-beta-glucosaminyl)asparagine amidase a-like	0	0.757	-	2.71663
CR931739_43.4	atp-binding protein serine threonine kinase	3.06136e-68	0.8855	EC:2.7.11.0; EC:1.3.1.74	2.64514
AC150566_37.4	spfh domain band 7 family protein	3.45509e-65	0.955	-	2.59127
CT573076_37.5	f-box fbd lrr-repeat protein	3.82653e-27	0.84		2.5836
AC146692_32.5	pentatricopeptide repeat-containing protein	5.76398e-62	0.69		2.58217
AC136839_28.4	cytochrome b6 f complex subunit n	1.12463e-41	0.9225	-	2.49681
CT967302_38.4	rna polymerase beta subunit	1.62592e-53	0.86	EC:2.7.7.6	2.44574
AC203560_11.3	dna repair protein rad51-like protein	4.2039e-69	0.583	-	2.41454
AC124961_15.4	peroxidase 5-like	0	0.799	EC:1.11.1.7	2.37499
AC142506_2.5	myb family transcription factor	7.74132e-89	0.65	-	2.37212
AC146333_36.4	hypothetical protein MTR_4g119460	4.23522e-21	0.87	-	2.32042
AC174337_43.4	ankyrin repeat-containing protein	0	0.7255		2.31601
AC169667_22.4	immunoglobulin major histocompatibility complex	2.60704e-41	0.9214		2.29582
AC144430_59.4	tubulin-specific chaperone a	3.58881e-62	0.7995	-	2.29003
AC175090_44.4	f-box lrr-repeat protein	7.93521e-30	0.764	-	2.27889
AC140850_50.5	hypothetical protein MTR_1g058780	6.22248e-39	0.907		2.26367
CT033764_58.4	far1-related protein	0	0.669	-	2.25532
AC202464_13.4	verticillium wilt disease resistance protein	9.25441e-37	0.952	-	2.21947
AC137703_42.5	coatomer subunit zeta-3	2.14201e-167	0.7915	EC:2.7.11.0; EC:2.7.7.49; EC:3.4.23.0	2.19342
AC165276_38.4	---NA---				2.18935
AC147010_1.4	homeobox-leucine zipper protein roc1	4.71775e-68	0.6883	-	2.18888
AC136504_14.5	peroxidase 64-like	0	0.904	EC:1.11.1.7	2.18105
AC140774_35.5	ovarian otubain	3.61926e-27	0.9045	-	2.17818
AC152157_40.5	beta-amyrin synthase	1.0354e-42	0.9245	EC:5.4.99.8	2.16331
AC202331_33.4	f-box kelch-repeat protein	2.54862e-124	0.794	EC:2.7.11.0; EC:2.7.7.49; EC:3.4.23.0	2.16044
AC135229_1.5	probable disease resistance protein at5g66900-like	0	0.811	-	2.1578
CT962507_28.4	nbs-lrr type disease resistance protein	0	0.642	-	2.15065
CU013516_19.5	rna-directed dna polymerase (reverse transcriptase) ribonuclease h	0	0.934	EC:3.1.26.4; EC:2.7.7.49; EC:3.4.23.0	2.13983
AC183501_48.5	hypothetical protein MTR_6g089970	3.52535e-11	1		2.13643
AC121235_22.5	cullin-like protein1	0	0.825	EC:3.4.22.0	2.13053
AC138199_27.4	hypothetical protein MTR_3g056290	4.10744e-08	0.82		2.12298
AC183787_25.4	helicase-like protein	5.60401e-42	0.9375	-	2.11549
AC130798_46.4	atp-dependent dna helicase pif1	2.4658e-53	0.9135	-	2.10157
AC140544_6.5	myb transcription factor	0	0.85	-	2.10026
AC165217_32.5	invertase inhibitor	5.65333e-98	0.5307	EC:3.1.1.11	2.09106
AC183923_32.4	abc transporter b family member 9-like	1.37319e-88	0.6965	EC:3.6.1.3	2.08301
AC145222_52.4	hypothetical protein MTR_2g009830	1.07895e-12	0.78		2.07161
AC202582_14.3	udp-glucosyl transferase isoform 1	0	0.651	EC:2.4.1.0	2.06904
AC149806_15.5	far1-related protein	2.88183e-31	0.715	-	2.06566
AC174321_20.4	gibberellin-regulated protein	7.18346e-51	0.852		2.0637
AC202471_9.3	resistance gene analog protein	0	0.693	EC:3.6.1.15	2.05428
AC157982_16.5	hypothetical protein MTR_8g057140	1.68648e-27	0.8186		2.04987
AC148994_28.4	subtilisin-like protease	0	0.81	EC:3.4.21.0	2.04712
AC158377_36.4	tmv resistance protein n	2.01214e-71	0.813	EC:3.6.1.15	2.04553
AC174294_37.4	rna binding protein	1.39112e-108	0.7365	-	2.04323
AC126786_34.4	hypothetical protein MTR_2g018720	2.2813e-34	0.8245		2.01815
AC150877_21.4	---NA---				2.01281
AC195569_12.3	non-specific lipid-transfer protein	4.1821e-78	0.665	-	1.99855
CU302336_20.4	kinase-like protein	0	0.783	EC:2.7.11.0	1.99838
AC141115_42.5	tigger transposable element-derived protein	0	0.942	-	1.9829
AC202374_27.4	far1-related protein	1.47666e-21	0.7855	EC:2.3.1.0	1.977
AC199760_14.4	auxilin-like protein	8.00989e-174	0.8325	EC:3.4.21.0	1.96457
AC165275_12.5	nadp-dependent alkenal double bond reductase p1-like	1.94313e-105	0.886	-	1.96166
AC138129_38.4	far-red impaired partial	4.02899e-104	0.6175	EC:1.2.1.50	1.95964
AC162162_13.4	---NA---				1.95499
AC135317_51.4	mediator of rna polymerase ii transcription subunit 16	1.12045e-102	0.657	-	1.9536
AC202488_1.3	b3 domain-containing protein	0	0.7175	-	1.95097
CR931738_34.5	transmembrane 9 superfamily member 4-like	1.62883e-106	0.8515	-	1.94767
CU424490_17.3	toll interleukin receptor	0	0.7375	EC:3.6.1.15	1.94545
AC136506_27.4	hypothetical protein MTR_4g039340	3.90958e-61	0.8025	-	1.94517
AC134824_37.5	harpin inducing protein 1-like protein	3.32978e-100	0.67		1.94204
CR931733_56.4	imp dehydrogenase gmp	2.07784e-111	0.773		1.9397
CT963115_8.5	pentatricopeptide repeat-containing protein	0	0.808		1.93428
CR940308_44.4	protein zinc induced facilitator-like 1-like	1.02216e-22	0.5895		1.92908
AC137554_11.4	hypothetical protein MTR_1g019700	1.1191e-16	0.94		1.9278
AC174348_36.4	hypothetical protein MTR_5g028570	2.17376e-10	0.808		1.92602
CR955007_32.4	hypothetical protein MTR_2g087790	2.0824e-26	0.8967		1.92459
AC155157_37.5	---NA---				1.92036
AC135233_30.4	b3 domain-containing protein	0	0.639	-	1.89683
CT963134_12.5	protein	1.97986e-48	0.597		1.89532
AC124968_39.4	gata transcription factor	1.30761e-46	0.7925	-	1.89381
AC149577_12.5	f-box protein at1g61340-like	7.44899e-114	0.733		1.87733
AC124216_22.4	myosin-j heavy chain-like	1.69583e-148	0.7695	-	1.87622
AC136507_59.4	hypothetical protein MTR_5g089270	1.38782e-61	1		1.87571
AC148995_18.5	hypothetical protein MTR_7g101210	1.34053e-46	1		1.87044
AC175049_33.4	peptide transporter ptr3-a	0	0.866	-	1.86514
AC140551_70.5	major pollen allergen-like protein	7.77845e-40	0.9135	-	1.86512
AC149127_21.5	gamma-irradiation and mitomycin c induced 1	1.90488e-59	0.6261	-	1.86026
AC146866_31.4	serine threonine protein kinase	0	0.843	EC:2.7.11.0	1.8556
CU137660_10.3	kinase-like protein	2.21625e-75	0.675	EC:2.7.11.0	1.85093
CT030165_40.5	Isoflavone-7-O-methyltransferase	8.21564e-09	0.6333		1.85027
AC121244_9.5	atp-dependent dna helicase pif1	1.89901e-178	0.608	-	1.83925
AC169513_37.4	1-aminocyclopropane-1-carboxylate oxidase-like protein	0	0.734	EC:1.14.11.0	1.83921
CR932965_15.5	f-box kelch-repeat protein	1.20105e-64	0.751		1.83137
AC136680_38.5	f-box fbd lrr-repeat protein	1.06999e-80	0.713	-	1.83067
CR955007_21.4	ring-finger protein	0	0.6025	-	1.82971
AC138527_33.4	hypothetical protein MTR_7g031340	8.6916e-36	0.7575		1.82772
CT009565_15.5	far1-related protein	1.34753e-51	0.92	EC:2.3.1.0; EC:2.7.11.0	1.82735
AC186643_50.4	hypothetical protein MTR_2g060750	7.42318e-38	0.848		1.82405
AC135103_44.4	nbs-containing resistance-like protein	2.28847e-49	0.8315	-	1.82189
AC144430_43.4	heat stress transcription factor b-	1.48854e-106	0.7989		1.81537
CT573501_32.5	skp1-like protein	9.26612e-161	0.579	-	1.81326
AC159534_19.4	amino acid permease	0	0.778	-	1.8116
AC202505_12.3	atp synthase subunit beta	3.25793e-84	0.6985		1.81064
AC122727_70.5	hypothetical protein MTR_5g069010	2.32504e-41	0.97		1.80777
CU075534_9.3	---NA---				1.80561
AC145470_15.4	polynucleotidyl ribonuclease h fold	1.21154e-35	0.643	EC:2.7.7.49	1.8032
AC169179_4.5	cysteine proteinase inhibitor	3.09142e-71	0.6845	-	1.80071
AC148761_30.4	dna repair and recombination protein pif1	3.32932e-39	0.844	-	1.79812
CR954194_44.4	f-box kelch-repeat protein	4.92258e-19	0.8055	EC:2.3.1.0	1.7969
AC146649_57.4	gag-pol polyprotein	0	0.697	EC:2.7.11.0; EC:2.7.7.49	1.79682
CU326391_20.4	hypothetical protein MTR_7g079050	2.08588e-28	0.9175	-	1.79631
AC150777_51.5	phosphate transporter pho1 homolog 9-like	0	0.828	-	1.77996
AC203545_15.3	aspartic proteinase nepenthesin-1	0	0.659	EC:3.4.23.0	1.77744
AC202471_7.3	hypothetical protein MTR_1g006560	1.59645e-17	1		1.77049
AC150505_12.5	pentatricopeptide repeat-containing protein	2.47288e-43	0.7933		1.77017
AC146560_34.5	germin-like protein subfamily 1 member	4.34566e-150	0.7825	-	1.76973
AC202360_18.4	tir-nbs-lrr rct1-like resistance protein	0	0.8395	EC:3.6.1.15	1.76907
AC151525_46.4	dna ligase	1.54496e-26	0.8745	EC:6.5.1.1	1.76901
AC202495_5.3	apyrase	2.57103e-92	0.9115	EC:3.6.1.15	1.76754
AC169126_15.4	f-box protein	0	0.673		1.76637
AC149547_35.5	ring-h2 finger protein atl4m	3.61978e-120	0.838	-	1.76569
AC186643_42.4	pentatricopeptide repeat-containing protein at3g15200-like	1.12054e-125	0.793	-	1.76515
AC195569_28.3	non-specific lipid-transfer protein	2.4231e-63	0.715	-	1.76283
AC174321_26.4	---NA---				1.74379
AC148775_40.5	esterase lipase thioesterase	7.63641e-33	0.6086		1.74214
CR936948_10.4	u-box domain-containing protein 21-like	0	0.7915	EC:6.3.2.19	1.73597
AC199618_14.3	f-box lrr-repeat protein	0	0.574		1.73532
AC135801_44.5	afadin- and alpha-actinin-binding	0	0.916	-	1.73475
CU013542_25.5	f-box kelch-repeat protein	0	0.6955		1.72848
AC150977_22.5	---NA---				1.72322
AC202514_12.3	rna-directed dna polymerase (reverse transcriptase) ribonuclease h	0	0.822	EC:3.1.26.4; EC:2.7.7.49; EC:3.4.23.0	1.7226
CT573501_20.5	hypothetical protein MTR_5g078400	1.3986e-33	0.6995		1.7199
AC151664_21.4	wrky transcription factor	0	0.7875	-	1.71532
AC159705_25.5	gag-pol poly protein	5.30853e-31	0.7145	-	1.71418
AC153431_32.4	transcription initiation factor tfiid subunit 13-like	1.93362e-95	0.903	-	1.71355
AC202470_14.4	estradiol 17-beta-dehydrogenase	2.34273e-50	0.6635	-	1.71263
AC157983_34.4	nadh-cytochrome b5 reductase-like protein	6.58535e-51	0.5945	-	1.71121
AC135505_32.5	hypothetical protein MTR_4g103880	3.7631e-69	1		1.70666
AC202518_24.3	histone h2a	1.83359e-54	0.985	-	1.70635
CR962123_55.5	nuclease s1	2.16927e-138	0.815	-	1.70008
AC192958_10.3	19 protein	0	0.8005		1.6958
CR931741_39.4	tir-nbs-lrr resistance protein	0	0.768	-	1.68986
AC143340_42.5	hypothetical protein MTR_7g112850	2.81556e-17	0.76	-	1.68635
AC146723_8.4	f-box protein	9.40034e-13	0.7495		1.68611
AC159143_10.4	l-type lectin-domain containing receptor kinase -like	0	0.8405	EC:2.7.10.2; EC:2.7.7.49; EC:2.7.11.0	1.68138
AC166146_11.4	transcripteion factor	2.04379e-20	0.8315		1.68123
CT030177_2.4	probable e3 ubiquitin-protein ligase ari7-like	0	0.799	-	1.67192
CR936328_37.4	type receptor kinase	0	0.7905	EC:2.7.10.1	1.67
CT009528_57.4	rna-directed dna polymerase (reverse transcriptase) ribonuclease h	0	0.911	EC:3.1.26.4; EC:2.7.7.49; EC:3.4.23.0	1.66642
AC173289_16.5	hypothetical protein MtrDRAFT_AC173289g16v1	1.07485e-36	1		1.66584
AC157507_12.5	polyphenol oxidase	0	0.813	EC:1.10.3.1	1.66309
AC147497_43.5	f-box kelch-repeat protein	3.17604e-109	0.6385	EC:3.4.23.0	1.66255
AC172742_40.5	duf246 domain-containing protein	6.25023e-56	0.83	-	1.66186
AC124954_8.5	ankyrin repeat-containing protein	0	0.7425		1.6599
CT573501_24.5	elongation factor g	2.27639e-98	0.5714		1.65592
AC135160_1.5	cysteine proteinase	0	0.793	-	1.65435
AC138015_44.4	kdel-tailed cysteine endopeptidase cep1-like	0	0.779	-	1.64909
AC148761_2.4	leucine-rich repeat-containing protein	0	0.68	-	1.64787
CT962503_27.4	verticillium wilt disease resistance protein	9.54397e-34	0.926	-	1.64775
CR962122_35.4	aspartic proteinase nepenthesin-1	0	0.755	EC:3.4.23.0	1.64588
AC182813_38.4	splicing factor 3b subunit 3-like	0	0.919	-	1.6454
CU024897_2.4	protein	0	0.61	-	1.6448
AC165219_27.4	probable lrr receptor-like serine threonine-protein kinase at1g67720-like	0	0.9	EC:2.7.11.0	1.64231
AC152156_29.4	abc transporter b family member	0	0.8625	-	1.64088
AC131248_13.4	vq motif-containing	1.92349e-153	0.6764		1.63824
CU302342_8.4	hypothetical protein MTR_5g047730	3.28074e-63	0.96		1.63587
AC137603_39.4	callose synthase 9	0	0.901	EC:2.4.1.34	1.6352
AC146550_29.5	retrotransposon polyprotein	3.94542e-179	0.66	-	1.63272
CT573365_6.5	protein dehydration-induced 19-like	5.06465e-168	0.595		1.63266
AC174142_3.5	adomet-dependent rrna methyltransferase spb1-like	0	0.7575	EC:2.1.1.0	1.6313
AC135566_20.5	zinc finger c3hc4 type family protein	9.13762e-95	0.6915	-	1.63036
CT010572_15.4	olee1-like protein	1.57872e-45	0.943	-	1.62507
CT573051_26.4	peroxidase 10-like	0	0.8305	EC:1.11.1.7	1.62484
AC155100_27.4	hypothetical protein MTR_8g057140	7.28405e-32	0.8729		1.62478
AC127429_22.4	---NA---				1.62295
CT573052_51.5	hypothetical protein MTR_5g045420	7.04973e-48	0.8533		1.62082
CT963079_8.5	wrky transcription factor wrky109669	0	0.6515	-	1.61888
CT571262_28.5	far1-related protein	6.71174e-77	0.9175	EC:2.3.1.0; EC:2.7.11.0	1.61692
AC202330_3.3	hypothetical protein MTR_6g084020	8.76567e-31	1		1.61544
AC131248_45.4	hypothetical protein MTR_2g035950	5.26193e-51	0.6405		1.61454
AC137553_31.4	eukaryotic translation initiation factor 3 subunit c	0	0.6	-	1.61177
AC162162_27.4	heat shock protein	1.71731e-110	0.818	-	1.61168
AC186676_25.5	ring finger protein	1.81556e-40	0.6905	-	1.61047
CR931730_18.4	sucrose transport protein	1.58884e-93	0.777	-	1.61021
AC121241_47.5	probable lrr receptor-like serine threonine-protein kinase at1g53430-like	0	0.815	EC:2.7.11.0	1.60741
CR955007_8.4	atp-dependent dna helicase pif1	5.90094e-77	0.847	-	1.60727
AC161863_35.5	gata transcription factor	1.37891e-88	0.65	-	1.60619
CR932965_32.5	aspartic proteinase-like protein 1-like	0	0.7575	EC:3.4.23.0; EC:1.11.1.7	1.60405
AC152920_7.5	beta- insoluble isoenzyme	0	0.777	EC:3.2.1.0	1.60341
AC137836_5.5	u-box domain-containing protein 27-like	0	0.752	EC:6.3.2.19	1.59918
AC157983_20.4	lactoylglutathione lyase glyoxalase i family protein	3.88823e-110	0.8565	EC:4.4.1.5	1.59109
AC135162_25.4	replication factor a protein	2.82791e-18	0.958	EC:2.7.11.0	1.58747
AC147202_53.4	vacuolar processing enzyme-1a	0	0.797	EC:3.4.22.0	1.5864
CU179920_22.3	ribosomal protein	0	0.755	-	1.58175
AC145109_36.5	heat stress transcription factor a-5	3.4985e-36	0.569		1.57954
AC139748_51.4	vacuolar cation proton exchanger 3	3.36853e-26	0.74		1.57762
AC174327_28.5	ethylene-responsive transcription factor erf086-like	0	0.67	-	1.57511
AC146575_11.5	chalcone synthase	0	0.9805	EC:2.3.1.74	1.57465
AC138016_42.4	far1-related protein	2.16301e-104	0.745	-	1.57464
AC157981_22.5	heterogeneous nuclear ribonucleoprotein a1	0	0.8665	-	1.57296
CU013545_52.3	---NA---				1.57289
CR931730_31.4	rna-directed dna polymerase (reverse transcriptase) ribonuclease h	0	0.9355	EC:3.1.26.4; EC:2.7.7.49; EC:3.4.23.0	1.57246
AC134322_28.5	cysteine-rich receptor-like protein kinase	1.1034e-87	0.5715	-	1.57175
AC133864_26.4	siroheme synthase	7.10116e-25	1	EC:1.3.1.76; EC:2.1.1.0	1.57125
AC127170_2.4	transposon mariner sub-class	0	0.697	-	1.56922
CT027660_21.4	acidic endochitinase-like	0	0.8815	EC:3.2.1.17	1.56915
AC159089_9.4	ovarian otubain	1.11127e-55	0.7445	-	1.56799
CR931732_27.4	transparent testa 12 protein	2.93465e-34	0.873	-	1.56753
AC158374_10.5	legumin b	0	0.768	-	1.55873
AC151461_38.4	udp-glycosyltransferase 73c2-like	1.37329e-29	0.7647	EC:2.4.1.0	1.55784
CU459036_3.3	bhlh transcription factor	0	0.7775		1.55472
AC152403_45.4	resistance protein	0	0.6785	-	1.55356
AC123898_25.5	pentatricopeptide repeat-containing protein	0	0.7		1.55239
AC151619_6.4	---NA---				1.5514
AC155889_46.4	vacuolar protein sorting-associated	7.96093e-78	0.669	-	1.54939
CT009615_47.4	---NA---				1.54921
AC159872_49.5	f-box lrr-repeat protein	7.39796e-101	0.8045	-	1.5484
AC149472_34.4	serine-threonine kinase	2.07497e-137	0.7965	EC:2.7.11.17	1.54831
AC130808_54.5	rj2 protein	0	0.6175	EC:3.6.1.15	1.54783
AC137546_48.4	imp dehydrogenase gmp	0	0.6805	-	1.54648
AC149578_27.4	auxin-induced protein 15a-like	5.33372e-52	0.7745		1.5429
CT571263_39.4	f-box protein skip19	8.57333e-18	0.7744	-	1.5383
CU013524_12.4	non-ltr retroelement reverse transcriptase	7.49706e-56	0.569	-	1.53809
CR962124_42.5	ribulose- -bisphosphate carboxylase oxygenase large partial	1.81548e-29	0.9455	EC:4.1.1.39	1.53501
AC199763_46.4	---NA---				1.53274
AC144504_23.4	nadh-plastoquinone oxidoreductase subunit 4	4.10504e-27	0.9575	EC:1.6.5.3	1.52814
CU459037_5.3	mediator of rna polymerase ii transcription subunit 25-like	0	0.854	-	1.52731
AC137669_40.5	mitochondrial chaperone bcs1	1.31216e-44	0.825	EC:3.6.1.15	1.52699
CT573078_24.5	ring finger protein	0	0.8555	-	1.52661
AC174307_26.5	nuclease harbi1-like	0	0.907	-	1.52503
AC149634_17.4	cysteine proteinase	2.03939e-71	0.7343	-	1.52329
AC148242_78.4	methylecgonone reductase-like	6.00722e-122	0.8675	-	1.52222
AC174371_34.5	wd repeat-containing protein 5-like	0	0.8995	EC:2.7.11.7	1.52152
AC146550_25.5	hypothetical protein MTR_011s1009	2.86357e-61	0.6718	EC:1.14.11.0	1.52007
AC144618_8.4	ribonuclease h	0	0.6475	EC:3.1.26.4	1.51776
AC148342_2.4	disease resistance protein rga2	0	0.7405	-	1.51476
AC174141_27.4	pectinesterase	0	0.924	EC:3.1.1.11	1.51475
AC172744_15.4	(-)-germacrene d synthase-like	0	0.718	-	1.5145
CR936948_53.4	strictosidine synthase	5.83646e-102	0.734	EC:4.3.3.2	1.51437
AC174327_30.5	trna-splicing endonuclease subunit sen2-1-like	1.04828e-39	0.77	EC:3.1.27.9	1.51031
CT573028_20.5	protochlorophyllide reductase b	1.53306e-40	0.7137	-	1.50906
AC195567_20.3	hypothetical protein MTR_2g008550	1.02437e-15	1		1.50742
AC148239_34.5	protochlorophyllide-dependent translocon component chloroplastic-like	0	0.832	EC:1.14.13.122	1.50635
CT033766_69.5	quinone reductase family protein	4.4799e-146	0.89	EC:1.6.5.0	1.50512
AC146558_12.5	vq motif-containing protein	8.77348e-167	0.874	-	1.50232
AC146559_33.4	pentatricopeptide repeat-containing protein	0	0.814	EC:2.7.11.0	1.5017
AC166237_8.5	udp-glycosyltransferase 75d1-like	0	0.7715	-	1.50104
AC146561_2.4	dna-directed rna polymerases and iii subunit rpabc1-like	1.74199e-137	0.864	EC:2.7.7.6	1.50054
CU302329_19.4	4-hydroxyphenylpyruvate dioxygenase	0	0.8515	EC:1.13.11.27	1.49989
AC146568_22.4	skp1-like protein	1.70269e-107	0.8555	-	1.49832
AC174370_16.4	hypothetical protein MTR_4g103690	6.2894e-18	1		1.49619
AC140721_14.4	germin-like protein subfamily 1 member	1.16498e-149	0.9315	-	1.49071
AC202316_7.3	protein transparent testa 1-like	2.27046e-106	0.9135	-	1.49067
AC198007_20.3	monothiol glutaredoxin-s6-like	1.04593e-57	0.821	EC:1.20.4.1	1.48712
AC119414_41.4	flavonol synthase flavanone 3-hydroxylase	1.65892e-108	0.6805	EC:1.14.11.0	1.48641
AC149079_16.4	ethylene-responsive transcription factor erf034-like	9.97273e-154	0.6885	-	1.48459
AC202362_12.3	syntaxin-121-like	1.00387e-169	0.8945	-	1.48404
AC196764_12.3	udp-glycosyltransferase 92a1-like	1.53948e-52	0.7955	EC:2.4.1.115	1.48362
AC147712_64.4	rna-binding protein pno1-like	3.32252e-140	0.944	-	1.48294
AC174348_39.4	hypothetical protein MTR_6g027000	0	0.9785		1.47958
CU019604_36.4	14 kda proline-rich protein	1.07167e-52	0.7795	-	1.47901
CR955010_14.4	pentatricopeptide repeat-containing protein	1.00543e-45	0.7571		1.47809
AC151526_31.5	rna-binding protein nob1	0	0.774	-	1.4742
CR932968_41.5	pyruvate decarboxylase isozyme 2-like	4.43328e-82	0.861	EC:4.1.1.1	1.47082
AC124956_30.4	nbs resistance protein	6.17237e-43	0.786	EC:3.6.1.15	1.4693
AC130200_8.4	far1-related protein	6.88121e-56	0.538	-	1.46823
AC202571_17.4	set domain isoform 1	0	0.68	EC:2.1.1.0	1.46748
AC150846_32.4	cupin domain-containing protein	1.92856e-17	0.8189	-	1.46723
AC123547_16.5	protein	2.52278e-112	0.6375	-	1.46581
AC203552_6.3	40s ribosomal protein s8-like	3.07937e-50	0.8085	-	1.46418
CU302329_11.4	aspartic proteinase nepenthesin-2-like	0	0.818	EC:3.4.23.0	1.46229
AC140550_13.4	hypothetical protein MTR_2g005710	1.5611e-74	0.6971		1.46157
AC136141_62.4	nucleotide-diphospho-sugar transferase	0	0.9175	-	1.46099
AC171265_7.5	hypothetical protein MTR_1g015510	2.94041e-15	1		1.45969
AC121233_60.5	at2g07360-like protein	5.3907e-22	0.7795	-	1.45881
CT485798_10.5	phosphopantetheine adenylyltransferase	1.12246e-122	0.8875	EC:2.7.1.24; EC:2.7.7.3	1.45646
AC125482_5.4	unknown	2.09669e-87	0.6735	-	1.45625
AC202485_15.4	nudix hydrolase 2-like	0	0.8195	EC:3.6.1.6; EC:3.6.1.13; EC:3.6.1.22	1.45547
AC151459_9.5	temperature-induced lipocalin	7.55934e-135	0.895	-	1.45413
CT010521_40.4	mediator of rna polymerase ii transcription subunit 30-like	7.8156e-47	0.7105	-	1.45397
AC135229_36.5	hypothetical protein MTR_7g050940	5.38883e-18	0.81		1.45348
AC150798_32.4	ars-binding protein	1.23244e-14	0.902	EC:2.7.11.0	1.45284
AC169126_24.4	sac3 ganp nin1 mts3 eif-3 p25 isoform 1	0	0.6895	-	1.45219
AC146331_12.5	uncharacterized loc101214712	1.3347e-169	0.7705		1.4516
AC174467_8.4	hypothetical protein MtrDRAFT_AC174467g8v1	9.29051e-159	0.6305		1.45119
CR932963_47.4	histidyl-trna synthetase	4.84204e-83	0.7995	EC:2.3.1.20; EC:6.1.1.21	1.45046
AC202515_1.3	defective in exine formation	2.3963e-44	0.9245	-	1.44777
AC196764_7.3	hypothetical protein MTR_2g098390	2.62256e-34	0.99		1.44769
AC202354_22.4	macpf domain-containing protein at1g14780-like	0	0.764	-	1.44707
CT010521_26.4	nodulin-like protein	0	0.7185		1.44618
AC203560_27.3	zinc knuckle family protein	3.23866e-17	0.7675		1.44401
AC148227_48.5	agamous-like mads-box protein agl80	1.9089e-24	0.647	-	1.44278
CT571260_9.5	paired amphipathic helix protein sin3-like 4-like	0	0.756	-	1.43782
AC152186_27.4	sieve element-occluding protein	0	0.741		1.43777
AC174466_38.4	cysteine proteinase acp1	2.36377e-108	0.68	-	1.43732
AC174313_27.4	hypothetical protein MTR_1g041190	8.72387e-21	1	-	1.43667
AC174293_48.5	gras family transcription factor	1.10825e-33	0.7975	-	1.43586
AC166314_23.4	hypothetical protein MTR_5g063220	4.11282e-15	0.9		1.43546
AC152157_46.5	beta-amyrin synthase	1.00826e-143	0.9	-	1.43399
AC147014_35.5	glyoxylate hydroxypyruvate reductase hpr3-like	0	0.7285	EC:1.1.1.0	1.43272
AC159146_17.5	fanconi-associated nuclease 1 homolog	0	0.8085	EC:3.6.1.0	1.43092
AC169178_24.5	probable lrr receptor-like serine threonine-protein kinase at1g06840-like	0	0.7785	EC:2.7.11.0	1.42941
AC149473_30.4	indole-3-acetic acid-amido synthetase	7.39819e-49	0.779	EC:2.7.7.49	1.42938
AC133341_59.5	receptor-like serine threonine-protein kinase ale2-like	0	0.904	EC:2.7.11.0; EC:2.7.10.2	1.42935
AC202373_20.4	p-loop containing nucleoside triphosphate hydrolases superfamily protein	0	0.7185	EC:3.6.1.3	1.42904
AC130804_25.4	coatomer subunit zeta-3	1.08283e-141	0.6135	EC:2.7.11.0; EC:3.4.23.0	1.42647
CT963134_17.5	hypothetical protein MTR_3g069200	7.80992e-39	1		1.42636
AC146817_44.4	1-aminocyclopropane-1-carboxylate oxidase-like protein	0	0.751	EC:1.14.11.0	1.42574
AC127020_79.5	disease resistance-like protein	0	0.692	-	1.42569
AC137825_54.4	diphthamide biosynthesis partial	7.64495e-36	0.9133		1.42303
AC142506_32.5	set domain-containing protein	0	0.793	EC:2.1.1.127; EC:3.6.1.15; EC:1.1.1.34	1.42187
AC159090_6.4	lrr receptor-like serine threonine-protein kinase efr	5.29251e-137	0.726	EC:2.7.7.49; EC:3.4.23.0; EC:2.7.11.0	1.42153
AC202466_4.4	cysteine proteinase	0	0.915	-	1.41906
AC202475_17.4	PREDICTED: uncharacterized protein LOC101496411	0	0.8875		1.41873
AC203560_4.3	phosphate transporter pho1 homolog 10-like	6.9006e-108	0.6055	-	1.41837
AC122726_19.5	integral membrane single c2 domain protein	0	0.7495	-	1.4182
CT954251_6.4	ribonuclease h protein at1g65750-like	5.55864e-122	0.516	EC:2.7.7.49	1.41806
AC124967_34.5	alpha beta-hydrolases superfamily	2.03279e-20	0.8422	-	1.41676
CR933104_13.5	far1-related protein	1.20108e-137	0.878	EC:2.3.1.0; EC:2.7.11.0	1.41664
AC161400_24.5	far1-related protein	1.31448e-157	0.6855	-	1.4165
CU013545_20.3	---NA---				1.41556
AC168148_19.4	r2r3-myb transcription factor	7.80756e-44	0.7267	-	1.41536
AC161241_8.5	respiratory burst oxidase-like protein	0	0.9285	EC:1.6.3.1; EC:1.11.1.7	1.41385
AC146329_14.5	intracellular protein transport protein isoform 1	0	0.722		1.41357
AC149038_6.5	hypothetical protein MtrDRAFT_AC149038g6v2	3.97659e-29	0.96		1.41141
AC130798_44.4	fbd-associated f-box protein	0	0.689		1.41056
AC203556_28.4	f-box lrr-repeat protein	1.28831e-51	0.7415		1.41055
AC152402_14.4	hypothetical protein MTR_4g132060	5.28943e-32	1		1.40752
AC202483_1.3	metal-nicotianamine transporter ysl3	0	0.852	-	1.40347
CT033766_20.5	hypothetical protein MTR_5g069990	8.02818e-28	0.74	-	1.40289
AC169517_25.5	rna-directed dna polymerase (reverse transcriptase) ribonuclease h	1.39063e-91	0.8825	EC:3.1.26.4; EC:2.7.7.49; EC:3.4.23.0	1.4026
CR932968_38.5	squamosa promoter-binding (sbp domain) transcription factor family partial	0	0.662	-	1.4019
CT573507_40.5	hypothetical protein MTR_5g010170	7.72824e-101	1		1.40188
AC199697_10.3	hypothetical protein MTR_2g042340	1.05558e-29	0.885		1.4018
AC151916_48.5	pentatricopeptide repeat-containing protein	3.17988e-126	0.741	-	1.40172
AC151459_6.5	gpi-anchored protein	0	0.6965	EC:3.1.4.46	1.39895
AC142223_13.5	protein kinase catalytic domain-containing partial	1.67519e-23	0.954	EC:2.7.11.0	1.39842
AC122727_62.5	fructose-bisphosphate aldolase	0	0.9415	EC:4.1.2.13	1.39802
AC167330_27.5	serine threonine protein kinase srpk1	0	0.868	EC:2.7.11.0; EC:2.7.7.49	1.39616
AC144724_39.5	ribonuclease h protein at1g65750-like	1.8428e-25	0.5415	-	1.39412
AC202312_6.3	nuclease harbi1-like	0	0.846	-	1.394
CU302335_22.4	ccp	3.59706e-34	0.75	-	1.39324
AC174141_2.4	probable pectinesterase pectinesterase inhibitor 41-like	0	0.845	EC:3.1.1.11	1.39279
AC135313_26.5	zn cd p -type atpase	0	0.776	-	1.39191
AC148763_19.4	class i chitinase	0	0.837	EC:3.2.1.14	1.39144
AC137829_51.4	phototropin 1	0	0.8705	EC:2.7.11.0	1.39138
AC171266_27.4	tmv resistance protein n	0	0.8305	EC:3.6.1.15	1.39134
AC144516_33.5	peroxidase 20-like	0	0.834	EC:1.11.1.7	1.39088
AC144474_12.4	receptor-like protein kinase	0	0.6525	-	1.3893
AC174325_34.4	tbp-associated factor 2	5.6877e-84	0.753	-	1.38918
CT963106_36.5	nbs-lrr resistance protein	9.98834e-09	0.72		1.38754
CU137662_18.3	peroxidase 4-like	0	0.868	EC:1.11.1.7	1.38575
AC138087_38.4	emsy n terminus plant tudor-like domains-containing protein isoform 1	5.50735e-73	0.6565		1.38523
AC138087_50.4	emsy n terminus plant tudor-like domains-containing protein isoform partial	1.11906e-34	0.8885		1.38523
AC149574_23.4	hypothetical protein MTR_8g066620	5.83761e-42	0.8895	-	1.38477
CU024879_23.4	serine threonine protein kinase	0	0.8545	EC:2.7.11.0	1.38457
AC151459_46.5	coatomer subunit zeta-3	0	0.775	EC:2.7.11.0; EC:2.7.7.49; EC:3.4.23.0	1.38448
AC136449_34.5	filament-like plant protein 7-like	0	0.6215		1.38348
AC152067_5.4	zinc finger ccch domain-containing protein	0	0.6235	-	1.38267
AC149495_35.4	f-box protein	0	0.7195		1.38263
CT009656_22.5	sec7-like guanine nucleotide exchange family protein	0	0.8385	-	1.38196
AC157978_13.4	cysteine-rich receptor-like protein kinase	0	0.7545	EC:2.7.11.0	1.38169
CT027660_3.4	transcription mads-box	3.86615e-31	0.74		1.38154
AC148342_7.4	ubiquitin	0	0.7105	EC:6.3.2.19	1.38119
AC150842_5.5	pentatricopeptide repeat-containing protein	0	0.841		1.38086
AC174332_31.5	hypothetical protein MTR_4g124150	1.052e-13	1		1.38001
AC144340_9.4	pleiotropic drug resistance protein 1-like	0	0.9055	EC:3.6.3.28; EC:3.6.3.31	1.37913
AC146747_49.4	beta-ketoacyl-acp synthase i	1.87372e-41	0.8155	EC:2.3.1.0	1.37905
CT033764_53.4	udp-glycosyltransferase 87a2-like	0	0.8	EC:2.4.1.0	1.37824
AC195569_32.3	hypothetical protein MTR_7g072970	7.38587e-31	1		1.37621
AC148996_7.5	single-stranded dna-binding mitochondrial-like	4.2099e-106	0.877	-	1.37581
AC144375_18.4	protein	1.11181e-88	0.702		1.37501
CU302340_30.3	dihydrolipoyllysine-residue succinyltransferase component of 2-oxoglutarate dehydrogenase complex	1.40245e-21	0.7395	-	1.37405
AC150890_11.4	hypothetical protein MTR_2g017990	5.8481e-29	1		1.37342
AC152053_31.5	pentatricopeptide repeat-containing protein at5g44230-like	0	0.76		1.3725
AC152447_21.4	cytochrome p450	0	0.8	-	1.37244
AC149210_4.5	histone h2a	1.1444e-55	0.9925	-	1.37144
AC139356_45.4	nad h-quinone oxidoreductase chain	3.75143e-31	0.8745	EC:1.6.5.3	1.37087
AC147405_21.4	nbs-lrr type disease resistance protein	0	0.74	-	1.37068
AC187465_17.4	monoacylglycerol lipase abhd6-like	4.58936e-180	0.825	-	1.36968
AC174365_3.5	iaa-amino acid hydrolase ilr1-like protein	0	0.8285	EC:3.5.1.32	1.36894
AC202357_20.4	deoxycytidylate deaminase	2.28848e-28	0.863	EC:3.5.4.12	1.36865
AC155894_13.5	histone-lysine n- h3 lysine-9 specific suvh4-like	2.23881e-73	0.881	-	1.3683
AC150706_32.4	hypothetical protein MTR_3g100670	5.43243e-27	0.87	-	1.36632
AC146557_10.4	ovate protein	1.5855e-93	0.7355	-	1.36529
AC174348_44.4	tir-nbs-lrr resistance protein	1.20915e-27	0.766	-	1.36516
AC146329_38.5	atp-dependent dna helicase pif1	7.57673e-37	0.742	-	1.36453
AC137823_12.5	chalcone synthase	0	0.9885	EC:2.3.1.74	1.36375
CR955012_29.5	morc family cw-type zinc finger protein 3-like	0	0.7405	-	1.3631
AC123570_8.4	uncharacterized loc101207731	0	0.8685		1.36206
AC127021_63.4	ribonuclease h	6.57724e-50	0.5475		1.36175
AC146721_48.4	hypothetical protein MTR_016s1027	6.63926e-99	1		1.36024
AC155897_21.5	udp-glucuronate:xylan alpha-glucuronosyltransferase 4-like	0	0.7365	-	1.35988
AC151914_23.4	serine threonine protein phosphatase 6 regulatory ankyrin repeat subunit a	0	0.7285		1.35954
CU062477_20.4	protein modifier of snc1 1-like	5.17365e-55	0.7735	-	1.35835
AC169175_29.4	low quality protein: coiled-coil domain-containing protein 84-like	0	0.738		1.35731
AC150446_17.5	---NA---				1.35709
AC187465_35.4	cationic peroxidase 2	0	0.7645	EC:1.11.1.7	1.35659
AC136472_31.4	auxin-induced protein 5ng4-like	1.3962e-176	0.738	-	1.35563
AC155803_42.5	callose synthase 7-like	7.02794e-163	0.7605	EC:2.4.1.34	1.35526
AC199763_22.4	rna-directed dna polymerase (reverse transcriptase) ribonuclease h	0	0.911	EC:3.1.26.4; EC:2.7.7.49; EC:3.4.23.0	1.35524
CT573339_32.4	cytochrome p450	8.46453e-39	0.8425	-	1.3548
AC124966_49.4	hypothetical protein MTR_8g008830	1.87619e-39	1		1.3484
AC158502_39.4	hypothetical protein MtrDRAFT_AC158502g25v2	5.1714e-87	0.825		1.34773
AC170581_3.4	hypothetical protein MTR_2g014980	3.09951e-44	1		1.34632
AC140029_25.5	hypothetical protein MTR_1g025390	1.21481e-09	0.94		1.3443
AC186138_11.4	bzip transcription factor bzip82	0	0.7825		1.34389
AC127018_35.4	hypothetical protein MTR_8g032290	2.71818e-83	0.644		1.34369
AC174315_12.5	cytochrome p450	2.45083e-125	0.834	EC:1.14.13.0	1.34315
AC144340_29.4	pleiotropic drug resistance protein 1-like	0	0.9015	EC:3.6.3.28; EC:3.6.3.31	1.34262
CR956619_38.5	soluble starch synthase	0	0.829	EC:2.4.1.21	1.34252
AC144618_10.4	rna-directed dna polymerase (reverse transcriptase) ribonuclease h	1.01561e-89	0.5565	EC:3.1.26.4; EC:2.7.7.49	1.34022
AC153354_27.5	70 kda peptidyl-prolyl isomerase	6.04946e-25	0.86	-	1.3395
AC155157_24.5	dolichol phosphate-mannose biosynthesis regulatory protein	1.74981e-48	0.913	-	1.33797
AC145156_26.5	nadh dehydrogenase subunit 5	2.79251e-51	0.9755	EC:1.6.5.3	1.33757
CU302289_15.3	cytochrome p450 78a11	3.2068e-64	0.723	-	1.33639
CR936323_31.4	kinesin-like protein kif15	0	0.731	-	1.33633
AC161031_24.5	brca1-associated	4.47709e-106	0.7475	EC:6.3.2.19	1.33595
AC174312_9.5	r2r3-myb transcription factor	1.5025e-25	0.8625	-	1.33512
AC147406_8.5	auxin-induced in root cultures protein 12-like	3.64639e-147	0.8235	-	1.33435
AC135604_49.4	thioesterase-like protein	6.2638e-73	0.7245	EC:3.1.2.20	1.33306
AC186046_27.4	h+-transporting two-sector alpha beta central related	3.36918e-36	0.7125	-	1.33217
CT030028_18.5	trna (cytosine -c )-methyltransferase-like	0	0.7715	-	1.33203
AC149578_55.4	auxin-induced protein	2.17621e-78	0.821		1.33149
CU179894_4.4	hypothetical protein MTR_5g093050	1.17317e-39	1		1.33095
CT963112_7.4	transcription initiation factor iia subunit 2-like	1.79073e-71	0.9465	-	1.33065
AC174337_3.4	1-aminocyclopropane-1-carboxylate oxidase-like protein	2.57706e-128	0.784	EC:1.14.11.0	1.33047
CU013524_26.4	early nodulin-like protein	8.83034e-98	0.853	-	1.33043
CU024879_13.4	serine threonine protein kinase	0	0.8565	EC:2.7.11.0	1.33034
AC169980_14.4	ccr4-not transcription complex subunit 1-like	0	0.805	-	1.32764
CT573508_3.5	nbs-lrr resistance protein	4.95263e-39	0.81	-	1.32763
AC202478_16.3	pentatricopeptide repeat-containing protein at1g74630-like	0	0.806		1.32729
AC149264_38.5	hypothetical protein MTR_2g025300	1.88394e-11	0.84		1.32721
AC202460_7.3	plant calmodulin-binding isoform 1	3.60729e-146	0.7105	-	1.32658
AC165276_35.4	mediator of dna damage checkpoint protein	1.83922e-63	0.785		1.32647
CT027664_68.4	---NA---				1.32622
AC140546_29.5	translation initiation factor if-3	0	0.8035	-	1.32285
AC124963_64.5	---NA---				1.32139
AC155282_5.4	glucan endo- -beta-glucosidase	0	0.909	EC:3.2.1.39	1.32122
AC159144_19.5	o-glucosyltransferase rumi	5.727e-126	0.7615	-	1.32104
AC199763_23.4	coatomer subunit zeta-3	0	0.7645	EC:2.7.11.0; EC:2.7.7.49; EC:3.4.23.0	1.31976
AC202269_23.3	nbs-containing resistance-like protein	8.37192e-40	0.9216	EC:3.4.22.0	1.31927
AC151459_15.5	temperature-induced lipocalin	2.49101e-109	0.906	-	1.319
AC150786_43.5	endonuclease iii-like protein 1-like	0	0.765	-	1.31813
AC148528_37.5	pi-plc x domain-containing protein at5g67130-like	0	0.866	-	1.31757
AC146571_8.4	chalcone synthase	0	0.97	EC:2.3.1.74	1.31738
AC171532_22.4	atp-binding cassette	0	0.87	EC:3.6.3.41; EC:3.6.3.28; EC:3.6.3.31	1.31712
CU302332_19.3	cysteine-rich receptor-like protein kinase	1.10545e-78	0.6285	-	1.31707
AC175829_32.4	condensin-2 complex subunit d3-like	4.67082e-157	0.767	-	1.31694
AC174331_38.4	thioredoxin h-type	1.02455e-91	0.877	-	1.31674
CR955012_27.5	atp-dependent dna helicase pif1	1.87307e-69	0.6925	-	1.31397
AC150203_36.5	low quality protein: midasin-like	0	0.7655	EC:3.6.1.3	1.31384
CT485796_30.4	f-box family protein	2.66574e-19	0.6785		1.31372
AC137986_38.4	polyribonucleotide nucleotidyltransferase	0	0.798	EC:2.7.7.8	1.31358
CU137659_10.3	something about silencing protein	1.61162e-61	0.62	-	1.31349
CU024869_9.4	ribonuclease 3-like protein 3-like	4.20118e-99	0.758	EC:3.1.26.3	1.31334
AC174294_34.4	cullin-like protein1	0	0.8505	EC:3.4.22.0	1.31113
CT963078_4.4	ring fyve phd zinc finger superfamily protein	2.48021e-126	0.776	-	1.31008
CT573054_13.4	hypothetical protein MTR_5g055750	1.28107e-34	1		1.31004
AC174141_31.4	probable pectinesterase pectinesterase inhibitor 41-like	6.73165e-44	0.785	EC:3.1.1.11	1.30995
AC119408_25.4	agenet domain containing protein expressed	0	0.6905	-	1.30907
AC148398_38.4	atp-dependent dna helicase pif1	1.28664e-147	0.644	-	1.30887
CT009492_48.4	hypothetical protein MTR_3g005290	1.29029e-106	0.7575	-	1.30881
AC161402_22.4	riboflavin biosynthesis protein chloroplastic-like	0	0.868	EC:3.5.4.25; EC:4.1.99.12	1.30813
AC164249_48.5	replication factor a protein	2.13161e-98	0.556		1.30696
AC160516_42.4	aldo keto reductase	0	0.91	EC:1.1.1.65	1.30499
AC143339_14.5	protein lurp-one-related 15-like	9.14942e-133	0.7175		1.30451
AC153128_33.4	methyltransferase ddb_g0268948-like	0	0.8025	EC:2.1.1.0	1.30414
AC156830_40.4	structural maintenance of chromosomes protein 4-like	0	0.875	-	1.30413
AC174362_11.4	nadh-plastoquinone oxidoreductase subunit 4	0	0.9565	EC:1.6.5.3	1.30399
AC138016_10.4	beta-glucosidase g1	0	0.7395	EC:3.2.1.0	1.3016
AC202585_8.3	kinesin light chain	0	0.8095		1.30015
AC135234_70.5	imp dehydrogenase gmp related	2.85124e-35	0.7673		1.30006
AC149581_11.5	gibberellin 20-oxidase	0	0.913	EC:1.14.11.15	1.29884
AC158502_16.4	rna-binding family protein isoform 1	8.68084e-133	0.819	-	1.29857
AC146747_42.4	nadh dehydrogenase subunit 4	1.23648e-23	0.8735	EC:1.6.5.3	1.29839
AC152349_3.5	gibberellin 20-oxidase	1.29534e-54	0.6806	EC:1.14.11.0	1.29795
AC141112_30.4	amino acid transporter	0	0.9325	-	1.29794
CU137665_3.4	long-chain-alcohol oxidase fao4a-like	1.04918e-59	0.726	EC:1.1.3.20	1.29785
AC186643_43.4	pentatricopeptide repeat-containing protein at3g15200-like	0	0.707	-	1.29771
AC147010_15.4	mads-box transcription factor	4.895e-164	0.822	-	1.29678
AC148815_41.5	hypothetical protein MTR_3g020030	3.89765e-48	0.956		1.29591
CT963108_61.5	hypothetical protein MTR_5g011750	3.67556e-77	0.7665		1.29561
AC125482_55.4	dna-directed rna polymerase subunit beta	2.72533e-08	0.755	-	1.29369
AC160013_16.4	auxin-induced protein 5ng4-like	0	0.8735	-	1.29328
AC147001_30.5	ribonuclease h	5.22488e-07	0.65		1.29269
CR931736_32.4	pleckstrin homology domain-containing protein	0	0.7315	-	1.29248
AC170856_12.4	disease resistance gene	1.36897e-108	0.766		1.29163
AC148395_18.4	nadph-dependent diflavin oxidoreductase 1	4.98383e-173	0.773		1.29008
AC155895_2.4	heat shock protein	0	0.8525	-	1.28974
AC147501_32.4	u5 small nuclear ribonucleoprotein 200 kda helicase-like	7.27011e-116	0.696	-	1.28969
CT030174_5.4	probable pectate lyase 5-like	0	0.9175	EC:4.2.2.2	1.28967
CU302335_12.4	diphenol oxidase laccase	0	0.9055	EC:1.10.3.2; EC:1.10.3.3	1.28959
AC146743_52.4	protein far1-related sequence 3-like	0	0.8325	-	1.28898
AC147407_27.5	limonoid udp-glucosyltransferase	0	0.7855	-	1.28861
AC149577_42.5	nicotinate phosphoribosyltransferase-like	0	0.6	-	1.28822
CU424492_1.4	skp1-like protein 14-like	1.74243e-104	0.657	-	1.28732
AC144539_53.5	polynucleotidyl ribonuclease h fold	4.41711e-30	0.7446	-	1.28633
AC152425_23.4	receptor-like protein kinase	1.41084e-15	0.7435	-	1.28623
CR956434_21.5	iq-domain 6	0	0.811	-	1.28566
AC145289_30.5	---NA---				1.2855
AC138014_25.5	uncharacterized loc101209149	0	0.6815		1.28526
AC126780_7.5	hypothetical protein MTR_4g121950	1.44664e-21	0.95		1.28508
AC152936_23.5	par1 protein	4.49352e-138	0.826		1.28471
AC135796_18.5	dna-directed rna polymerase iii subunit rpc2-like	0	0.8895	EC:2.7.7.6	1.28448
CU457801_18.3	probable carbohydrate esterase at4g34215-like	8.8369e-158	0.8015		1.28421
AC140721_12.4	germin-like protein subfamily 1 member	1.76517e-149	0.932	-	1.28395
AC119410_40.5	abc transporter g family member	2.12738e-44	0.905		1.28356
CR955012_5.5	hypothetical protein MTR_1g093820	1.42806e-21	0.82	EC:3.1.3.0	1.28275
AC149581_22.5	hypothetical protein MTR_1g102270	8.87254e-25	0.95		1.28233
AC137824_37.5	long chain base biosynthesis protein 1-like	3.24618e-62	0.9655	EC:2.3.1.50	1.28191
CT030158_46.5	imp dehydrogenase gmp	2.17383e-27	0.635		1.2818
AC186135_40.5	jasmonate o-methyltransferase	6.26907e-63	0.768	EC:2.1.1.0	1.28179
AC148970_19.4	hypothetical protein MTR_2g036620	5.36119e-44	1		1.28178
AC140031_3.4	germin-like protein subfamily 1 member	1.76517e-149	0.932	-	1.28168
AC149307_69.4	hypothetical protein MTR_8g040480	9.13288e-40	1		1.28153
AC148345_14.5	transparent testa 12 protein	1.67846e-36	0.8475	-	1.28128
AC154391_26.5	hypothetical protein MtrDRAFT_AC154391g26v2	7.20848e-25	0.92		1.28089
AC202470_24.4	---NA---				1.27989
AC152178_13.4	hypothetical protein MTR_3g051650	3.13096e-51	0.9365		1.27988
AC174146_16.4	solute carrier family 22 member	0	0.777	-	1.27958
AC158502_29.4	sdl-1 protein	0	0.874	-	1.27897
AC141110_35.5	chalcone reductase	0	0.969	-	1.27837
AC158737_37.4	uncharacterized loc101206379	2.72718e-15	0.876		1.27797
AC144805_25.4	---NA---				1.27774
AC150779_32.4	ribonuclease h protein at1g65750-like	6.1854e-41	0.5431	-	1.27702
AY515253_34.4	hypothetical protein MTR_2g005980	1.23523e-45	1		1.27661
AC151425_5.5	subtilisin-like protease-like	0	0.8875	EC:3.4.21.0	1.27628
CT025534_33.4	yipf1-like protein	1.1095e-32	0.7175	-	1.27622
AC153125_34.5	transporter arsb-like	0	0.8475	-	1.27556
AC126019_39.5	vesicle-associated membrane protein	2.32197e-10	0.925	-	1.27412
AC135415_50.5	defensin fusion	7.22039e-74	0.6353		1.27398
AC152421_15.5	phosphopantetheine adenylyltransferase	2.00848e-118	0.885	EC:2.7.1.24; EC:2.7.7.3	1.27345
AC169120_18.4	nadp-dependent glyceraldehyde-3-phosphate dehydrogenase-like	0	0.9725	EC:1.2.1.9	1.27338
AC165446_52.4	coronatine-insensitive 1-like protein	1.43189e-61	0.769		1.27337
AC154090_36.4	galactinol synthase	3.63905e-142	0.8745	EC:2.4.1.123; EC:2.4.1.12	1.27321
AC169180_34.5	non-ltr retroelement reverse transcriptase	6.35965e-135	0.492	EC:2.3.1.0	1.27126
AC124961_16.4	pentatricopeptide repeat-containing protein at1g02420-like	0	0.8495		1.26952
CT954236_33.5	iron-sulfur cluster assembly protein 1-like	2.58412e-96	0.844	-	1.26932
AC160516_24.4	a subunit of nadh dehydrogenase	0	0.9775	EC:1.6.5.3	1.26827
AC151817_28.4	bicaudal c-like protein	0	0.702		1.26799
AC151823_42.4	respiratory burst oxidase-like protein	4.04926e-26	0.903	EC:1.6.3.1; EC:1.11.1.7	1.2678
AC153005_4.5	probable pectinesterase pectinesterase inhibitor 41-like	0	0.845	EC:3.1.1.11	1.26622
CU013523_10.4	isoform cra_a	4.72946e-15	0.8815	-	1.2658
AC140022_31.4	beta-glucosidase 24-like	0	0.8445	EC:3.2.1.0	1.26545
CU012056_53.5	3beta-hydroxysteroid-dehydrogenase decarboxylase isoform 2-like	0	0.8565	EC:1.1.1.145; EC:1.1.1.170	1.26541
AC165432_34.4	zinc finger ccch domain-containing protein	0	0.6705	-	1.265
AC158173_14.4	tmv resistance protein n-like	0	0.635	-	1.26457
AY515253_45.4	atp phosphoribosyltransferase	0	0.9205	EC:2.4.2.17	1.26376
AC174323_3.4	upf0481 protein at3g47200-like	0	0.7345		1.26316
AC146777_13.5	serine carboxypeptidase-like 34-like	0	0.822	EC:3.4.16.0	1.26297
AC175047_6.4	glycoprotein family protein	2.1932e-139	0.739	-	1.26297
AC147875_42.4	imp dehydrogenase gmp related	4.91604e-66	0.7847		1.26149
AC124959_19.5	f-box kelch-repeat protein	0	0.685		1.26138
CU013515_32.5	probable disease resistance protein at5g66900-like	1.07772e-41	0.7645	-	1.26084
CT573028_2.5	heat shock factor protein hsf24-like	3.03361e-61	0.7545	-	1.26075
CR931735_34.4	gata transcription factor 26-like	0	0.752	-	1.26071
AC160839_18.4	pentatricopeptide repeat-containing protein mitochondrial-like	0	0.6795		1.26059
AC203547_7.3	pentatricopeptide repeat-containing protein mitochondrial-like	0	0.6455		1.26059
AC161405_28.4	cysteine-rich receptor-like protein kinase	1.30724e-70	0.7295	EC:2.7.11.0; EC:2.7.7.49	1.26048
AC146793_40.4	probable lrr receptor-like serine threonine-protein kinase at5g48740-like	0	0.785	EC:2.7.11.25	1.26018
AC149809_29.4	protein lurp-one-related 15-like	4.99885e-141	0.8845	-	1.25999
AC141114_38.4	---NA---				1.25997
AC148487_47.4	70 kda peptidyl-prolyl isomerase	1.60156e-37	0.6105	-	1.2596
AC147007_3.4	dt1	1.64483e-125	0.958		1.25887
CT963115_22.5	upf0420 protein c16orf58 homolog	0	0.8565		1.25786
AC148916_41.4	tir-nbs-lrr rct1 resistance protein	0	0.8315	EC:3.6.1.15	1.25781
AC133862_11.4	dnaj protein homolog	0	0.934	-	1.25751
AC152156_27.4	cellulose synthase-like protein d3-like	0	0.927	EC:2.4.1.12	1.25728
AC144644_37.4	macpf domain-containing protein at1g14780-like	0	0.8455		1.25686
AC135160_47.5	---NA---				1.25681
AC141110_36.5	chalcone reductase	0	0.969	-	1.2554
CT868736_19.4	transmembrane protein 189-like	0	0.7945	EC:6.3.2.0	1.25304
AC150890_26.4	dna polymerase iii subunit gamma tau	0	0.7765	EC:2.7.7.7; EC:3.6.1.15	1.25206
CU302345_24.3	zinc finger hit domain-containing protein 2-like	3.4905e-175	0.8175	-	1.25166
AC135416_52.4	nadh dehydrogenase subunit 9	4.95015e-32	0.776	EC:1.6.5.3	1.25159
AC145330_23.4	hypothetical protein MTR_7g087600	4.31629e-16	1		1.25089
AC166707_41.4	e3 ubiquitin ligase	0	0.8345	EC:6.3.2.19	1.2507
AC124968_36.4	glycine dehydrogenase p protein	1.15936e-16	0.95	EC:1.4.4.2	1.2502
AC145219_67.5	abc1 protein at2g40090-like	1.93869e-133	0.8455	-	1.25014
AC157490_37.4	sugar transporter spinster transmembrane protein	1.22601e-27	0.7763	-	1.25005
AC165439_25.4	c2 and gram domain-containing protein at1g03370-like	0	0.857	-	1.2499
CT963112_49.4	dna (cytosine-5)-methyltransferase	1.77689e-16	1	EC:2.1.1.0	1.24954
CT573029_22.4	zinc finger ccch domain-containing protein	0	0.663	-	1.24913
AC135462_29.5	replication protein a1-like protein	1.3695e-100	0.6337	-	1.24891
AC144406_75.5	---NA---				1.24883
AC139748_56.4	2-oxoglutarate and fe -dependent oxygenase superfamily protein	0	0.701	-	1.24877
AC135103_23.4	atp-dependent dna helicase pif1	0	0.7765	-	1.24853
AC202518_6.3	riboflavin synthase alpha chain	5.21464e-51	0.7945	EC:2.5.1.9	1.24847
AC171168_28.5	coatomer subunit zeta-3	0	0.7315	EC:2.7.11.0; EC:2.7.7.49; EC:3.4.23.0	1.24816
AC174466_41.4	pre-mrna-processing-splicing factor 8-like	4.44751e-47	0.994	-	1.24783
CU302343_19.3	hypothetical protein MTR_5g034360	6.95102e-21	0.885		1.24733
AC144340_27.4	pleiotropic drug resistance protein 1-like	0	0.8885	EC:3.6.3.28; EC:3.6.3.31	1.24719
AC202463_13.3	---NA---				1.24685
AC152404_8.4	---NA---				1.2467
AC122162_31.4	f-box protein	5.54529e-163	0.634		1.24668
AC202360_11.4	mrna-capping enzyme	0	0.8655	EC:3.1.3.33; EC:6.5.1.1; EC:3.1.3.48; EC:2.7.7.50	1.24572
AC151598_34.5	transcription factor hbp-1b	4.75336e-162	0.735	-	1.2456
AC140031_7.4	germin-like protein subfamily 1 member	1.76517e-149	0.932	-	1.24537
AC174368_2.5	glucose-6-phosphate 1- chloroplastic-like	3.74006e-79	0.6975	EC:1.1.1.49	1.24532
AC156629_36.5	protein brushy	1.50123e-18	0.808	EC:3.1.3.16	1.24527
AC144760_11.5	conserved oligomeric golgi complex subunit 7-like	0	0.88	-	1.24446
CR955004_29.4	receptor-like protein kinase	8.48255e-81	0.946	EC:3.2.1.2; EC:1.3.1.74; EC:2.7.11.25	1.24358
AC148996_29.5	atp-dependent rna helicase has1	4.68917e-80	0.743	-	1.24294
CR931731_4.4	hypothetical protein MTR_5g085280	4.43698e-48	0.92		1.24283
CU137666_23.3	polyneuridine-aldehyde esterase-like	5.03128e-179	0.751		1.24278
CU234178_3.4	PREDICTED: hypothetical protein LOC100006875	8.1875e-11	0.62		1.24246
CR931737_36.4	glycine-rich protein	0	0.871		1.24231
CU024897_18.4	aspartic proteinase oryzasin-1-like	4.03086e-31	0.8705	EC:3.4.23.0	1.24225
CU302343_4.3	histone h2a	7.71467e-10	0.6857	-	1.24167
AC181971_5.4	chalcone synthase	3.0215e-167	0.989	EC:2.3.1.74	1.24159
AC146331_60.5	ribulose- -bisphosphate carboxylase oxygenase large subunit	3.44227e-27	0.9715	EC:4.1.1.39	1.24015
AC153120_26.5	rna-directed dna polymerase (reverse transcriptase) ribonuclease h	0	0.5275	-	1.23996
CT009490_26.5	ferrochelatase- chloroplastic-like	0	0.852	EC:4.99.1.1	1.23915
AC146865_7.5	basic 7s globulin	0	0.861	EC:3.4.23.0	1.23869
AC147001_43.5	hypothetical protein MTR_2g082440	7.4731e-41	1		1.23792
AC186047_29.4	mitochondrial chaperone bcs1	0	0.782	EC:3.6.1.15	1.23791
AC145156_5.5	---NA---				1.23714
CR955006_4.5	auxin-induced in root cultures protein	0	0.902	-	1.23697
AC141922_24.5	tho complex subunit 2-like	0	0.8845	-	1.23648
CU459034_19.3	wall-associated receptor kinase-like 14-like	0	0.7575	EC:2.7.11.0	1.23626
AC174341_6.5	nbs-lrr resistance protein	2.01939e-33	0.838	-	1.23582
AC147517_1.5	ras gtpase-activating protein-binding protein	0	0.783	-	1.23564
AC148607_30.4	ras gtpase-activating protein-binding protein	0	0.783	-	1.23564
AC126778_49.4	f-box kelch-repeat protein	2.30681e-52	0.824		1.2353
AC147365_12.4	hypothetical protein MTR_7g025480	1.08654e-52	1		1.23528
CU062660_6.3	golgi-body localization protein domain isoform partial	1.4352e-152	0.809		1.23513
AC152407_23.4	probable glutathione s-transferase-like	2.86465e-146	0.869	EC:2.5.1.18	1.2342
AC148525_5.5	hypothetical protein MTR_8g079650	1.49634e-35	1		1.23383
AC170988_10.5	serine threonine-protein kinase kipk-like	0	0.7925	EC:2.7.11.0	1.23321
AC170799_25.5	---NA---				1.23309
AC175048_35.4	mg2+ transporter protein mgt7	5.82291e-59	0.879	-	1.23214
AC147499_14.4	cysteine-rich receptor-like protein kinase	7.25451e-49	0.606	EC:2.7.7.49	1.23185
AC169666_30.5	f-box protein	2.13552e-78	0.649		1.23031
AC146750_26.4	polygalacturonase inhibitor protein	1.40243e-146	0.6645		1.22932
AC142222_13.5	scarecrow-like protein 4-like	0	0.786	-	1.22871
CR936368_37.5	probable serine threonine-protein kinase kinx-like isoform x2	8.21159e-111	0.7725		1.22839
AC155896_11.5	wd-40 repeat-containing protein msi4-like	0	0.859	EC:2.3.1.48	1.22772
AC144406_4.5	---NA---				1.22762
AC202368_9.3	c3hc4-type ring finger protein	1.97741e-143	0.872	EC:6.3.2.19; EC:2.7.11.0	1.22721
AC174362_86.4	nadh-plastoquinone oxidoreductase subunit 2	3.81246e-112	0.9705	EC:1.6.5.3	1.22448
AC183304_37.4	serine threonine-protein kinase bri1-like 2-like	0	0.852	EC:2.7.10.0; EC:1.3.1.74	1.22429
AC161788_29.4	---NA---				1.22417
AC147538_34.4	phosphoribosylformylglycinamidine synthase	0	0.736	EC:6.3.5.3	1.22364
AC158737_38.4	protein	0	0.6		1.22353
AC145449_51.4	hypothetical protein MTR_8g103860	1.64383e-26	0.9667		1.22341
CT573052_39.5	ubiquitin-like-specific protease	1.04512e-60	0.9009	-	1.22312
AC149801_9.4	vq motif-containing protein	9.89007e-139	0.734	-	1.22295
AC150566_22.4	---NA---				1.22266
AC147715_26.5	hypothetical protein MTR_3g084890	3.68061e-27	1		1.22129
AC148343_30.5	---NA---				1.22109
AC141108_45.4	fasciclin-like arabinogalactan protein	4.92527e-26	0.94		1.22057
AC199763_16.4	ribosomal protein s2	2.93171e-29	0.9745	-	1.22011
AC160516_51.4	a subunit of nadh dehydrogenase	9.12868e-108	0.9655	EC:1.6.5.3	1.21982
AC146743_24.4	non-specific lipid-transfer protein at2g13820-like	2.42776e-122	0.7	-	1.21967
AC136506_47.4	---NA---				1.21901
CT025844_29.4	transferring glycosyl	0	0.838	-	1.21796
AC202373_15.4	lignin-forming anionic peroxidase	8.41986e-146	0.833	EC:1.11.1.7	1.2179
AC121236_50.5	protein zinc induced facilitator-like 1-like isoform x3	1.05778e-29	0.6955	-	1.2179
AC150782_16.4	probable serine threonine-protein kinase at1g54610-like	0	0.767	EC:2.7.11.0	1.21787
AC174339_35.4	zim-like 1 isoform 1	0	0.719	-	1.21782
CT010504_34.4	chaperone protein chloroplastic-like	0	0.8115	EC:3.6.1.3	1.21775
CT573353_44.4	beta-( )-xylosyltransferase-like	0	0.83	EC:2.4.2.38	1.21752
CR962123_52.5	---NA---				1.21743
AC202506_4.3	serine threonine-protein kinase sepa-like	0	0.8365	EC:2.7.11.25	1.21731
AC153002_3.4	hypothetical protein MTR_6g079040	9.58651e-64	0.9145	-	1.21694
AC140035_9.4	far1-related protein	8.39603e-45	0.712		1.21691
AC174348_40.4	chaperone protein dnaj 72	1.79637e-157	0.727	-	1.21681
AC151817_41.4	hypothetical protein MTR_8g099800	3.49598e-19	0.9333		1.21673
AC146792_13.5	hypothetical protein MTR_4g091390	6.0378e-40	1		1.21624
AC165217_31.5	invertase inhibitor	1.18891e-127	0.53	EC:3.1.1.11	1.21595
AC157502_36.5	swi snf-related matrix-associated actin-dependent regulator of chromatin subfamily a member 3-like 1-like	0	0.709	-	1.21426
AC145061_66.4	---NA---				1.21314
CR956631_1.5	probable protein arginine n-methyltransferase 3-like	0	0.741	EC:2.1.1.0	1.21186
AC169175_37.4	protein set domain group 41-like	8.004e-140	0.6305		1.21149
AC125368_22.5	zinc finger protein zat11-like	5.47874e-118	0.75	-	1.21078
AC144766_34.4	ribosomal protein l2	4.0836e-65	0.94	-	1.21043
AC157892_39.5	lim domain and ring finger protein	0	0.889	-	1.21014
AC152349_34.5	f-box protein at5g39450-like	3.41499e-65	0.7363		1.21002
AC127019_43.4	histone h3	3.57572e-30	0.745	-	1.20993
CU062643_5.3	hypothetical protein MTR_3g099530	5.0264e-34	0.975		1.20979
CT954231_10.5	polynucleotidyl ribonuclease h fold	1.90169e-79	0.752	-	1.20913
CU302329_16.4	---NA---				1.20863
AC124966_12.4	protein binding	0	0.6985	-	1.20812
AC146711_9.4	pentatricopeptide repeat-containing protein	3.36462e-33	0.57		1.20796
AC138017_30.4	Mitochondrial protein, putative	1.40957e-50	0.815		1.20788
AC161403_4.4	serine threonine protein kinase	4.72077e-77	0.8165	EC:2.7.11.0	1.20761
AC169514_30.5	f-box kelch-repeat protein	8.14741e-67	0.7685	EC:2.3.1.0	1.20744
AC147013_34.5	hypothetical protein MTR_5g022460	1.15584e-20	1		1.20722
CU019603_18.4	wrky transcription factor	0	0.7015	-	1.20711
CU062477_6.4	glutaredoxin-like protein	3.0684e-88	0.827	EC:1.20.4.1	1.20691
AC166093_1.4	purple acid phosphatase 15-like	0	0.9035	EC:3.1.3.2	1.20638
AC145222_42.4	sex determination protein tasselseed-2	8.05968e-29	0.83	-	1.2062
AC145329_25.4	hypothetical protein MTR_7g109300	1.42791e-172	0.5992		1.20594
AC137832_31.5	seed maturation-like protein	0	0.752	-	1.20545
AC137823_66.5	chalcone synthase	0	0.9865	EC:2.3.1.74	1.20517
AC139354_4.4	hypothetical protein MTR_1g030280	4.56099e-36	1		1.20382
AC183371_29.5	hypothetical protein MTR_4g114990	1.90455e-35	0.8588		1.20349
CT954230_19.5	glycerol-3-phosphate acyltransferase	0	0.9115	EC:2.3.1.15	1.20313
AC154867_25.4	hypothetical protein MTR_2g048380	1.37265e-176	0.7445		1.20282
AC144563_25.4	f-box protein	9.67755e-123	0.641		1.2025
CT033764_54.4	udp-glycosyltransferase 87a2-like	0	0.7905	EC:2.4.1.0	1.20168
AC163385_5.5	endoplasmic oxidoreductin-1-like	0	0.8825	EC:1.8.4.0	1.20099
CU424494_11.4	cysteine proteinase inhibitor	1.25445e-67	0.6725	-	1.2008
AC151817_19.4	probable serine threonine-protein kinase at1g54610-like	0	0.8315	EC:2.7.11.23	1.20061
AC174333_33.4	polynucleotidyl ribonuclease h fold	1.62456e-37	0.6445	EC:2.7.11.0	1.20057
AC135396_68.5	hypothetical protein MTR_6g075800	9.41182e-118	1		1.2
AC149803_40.5	hypothetical protein MTR_6g092590	4.42315e-92	0.72		1.19975
AC144342_7.4	f-box protein at1g78280-like	0	0.786	-	1.19961
AC124218_11.5	leucine-rich repeat receptor-like protein clavata2-like	0	0.823	EC:1.3.1.74	1.19934
AC150442_20.4	125 kda kinesin-related	0	0.876	-	1.19926
AC203552_18.3	hypothetical protein MTR_4g016600	3.76557e-53	0.975		1.19894
AC145156_72.5	---NA---				1.19872
AC151949_18.4	syringolide-induced protein b15-3-5	2.83031e-156	0.801	EC:3.1.3.2	1.19834
AC174295_27.5	protein brittle- chloroplastic amyloplastic-like	0	0.8035	-	1.19813
AC122726_43.5	p-loop containing nucleoside triphosphate hydrolases superfamily protein	0	0.741		1.19785
CT573504_13.5	swap surp domain-containing isoform 2	0	0.7155	-	1.19723
AC202463_24.3	hypothetical protein MTR_1g005980	5.47247e-91	0.9367		1.19722
AC174280_36.4	ribosomal protein	0	0.7415	-	1.1961
CT962503_26.4	rna-directed dna polymerase (reverse transcriptase) ribonuclease h	0	0.914	EC:3.1.26.4; EC:2.7.7.49; EC:3.4.23.0	1.19492
AC146817_14.4	elongation factor ef-2	0	0.9335	-	1.19467
AC129090_42.4	atp-dependent dna helicase pif1	1.19684e-26	0.91	-	1.19439
AC154391_43.5	epoxide hydrolase	0	0.8645	-	1.19429
AC145156_88.5	ribosomal protein s14	6.24755e-35	0.948	-	1.19407
AC150706_25.4	probable acyl-activating enzyme peroxisomal-like	1.83867e-44	0.7015	-	1.1935
AC172742_27.5	f-box kelch-repeat protein at5g15710-like	0	0.887	-	1.1934
AC195569_4.3	probable receptor-like protein kinase at5g15080-like	0	0.861	-	1.19279
AC144388_22.5	pathogenesis-related protein class partial	1.86529e-56	0.8745	-	1.19259
CT963073_50.4	uncharacterized loc101210672	0	0.7115		1.19217
AC159146_39.5	hypothetical protein MTR_7g022320	8.61516e-29	0.96		1.19201
AC202311_17.4	hypothetical protein MTR_1g089770	0	0.8455		1.19155
AC122165_38.4	ccp	1.10804e-46	0.825	-	1.19145
AC173287_15.4	aconitate cytoplasmic-like	0	0.9415	EC:4.2.1.3	1.19143
CR962122_3.4	---NA---				1.19109
AC135396_65.5	serine threonine protein partial	2.14662e-94	0.688	EC:2.7.11.0; EC:2.7.7.49; EC:3.4.23.0	1.19089
AC157892_40.5	ring u-box superfamily isoform 1	0	0.6595	-	1.19089
CU326389_8.3	hypothetical protein MTR_5g081940	1.54936e-29	0.795		1.19018
AC151956_11.4	calvin cycle protein cp12- chloroplastic-like	1.042e-90	0.8005	-	1.19004
AC161241_18.5	respiratory burst oxidase-like protein	6.27884e-134	0.8385	EC:1.11.1.7; EC:1.6.3.0	1.1899
AC152068_1.5	eukaryotic translation initiation factor 5a-2-like	1.62461e-64	0.4515	-	1.18923
AC202463_17.3	cytochrome c oxidase subunit 1	2.5709e-153	0.9685	EC:1.9.3.1	1.18922
AC202469_15.3	serine-rich adhesin for platelets-like	0	0.6715		1.18888
AC124217_19.4	e3 ubiquitin-protein ligase atl4-like	8.25174e-22	0.656	EC:6.3.2.19	1.18886
AC149127_9.5	hypothetical protein MTR_1g007900	3.98836e-22	1		1.18869
AC152157_2.5	ribosomal protein	7.31762e-132	0.8125	-	1.18839
AC146693_25.4	imp dehydrogenase gmp related	2.6126e-48	0.8178		1.18825
AC157489_28.4	cytochrome p450	0	0.77	-	1.18815
CT025534_23.4	ribonuclease h	1.56849e-34	0.5393	-	1.1875
AC149134_47.5	protein phytochrome kinase substrate 4-like	0	0.604	-	1.1872
AC144406_72.5	hypothetical protein MTR_1g005670	4.08998e-30	0.8071	-	1.1862
AC146329_31.5	protoheme ix farnesyltransferase	0	0.7665	-	1.18611
CU459037_8.3	serine carboxypeptidase	8.44595e-15	0.81	-	1.18568
AC198009_17.4	sulfate transporter	0	0.9025	-	1.18556
AC146791_51.4	---NA---				1.18535
CT573053_24.5	major facilitator superfamily domain-containing protein 5-like	0	0.75		1.18528
CU137664_6.3	sphingoid base hydroxylase 2	1.44613e-176	0.899	EC:1.14.13.72	1.18496
CR936325_26.5	bzip transcription factor bzip107	0	0.8155	-	1.18314
AC159123_30.4	ribosomal protein s15	7.93044e-57	0.9015	-	1.18265
CR962130_5.4	ganglioside-induced differentiation-associated protein	9.25695e-135	0.9085		1.18255
AC170988_16.5	pleiotropic drug resistance protein	0	0.8695	EC:3.6.3.28	1.18254
CT027663_9.5	4-coumarate: ligase	0	0.871	EC:1.13.12.7; EC:6.2.1.12	1.18253
AC188991_8.3	serine threonine protein kinase	1.78522e-93	0.8031	EC:2.7.11.0	1.18232
AC154391_18.5	respiratory burst oxidase-like protein	0	0.9235	EC:1.6.3.1; EC:1.11.1.7	1.18213
CU459034_23.3	phototropic-responsive nph3 family protein isoform 1	7.98074e-36	0.774		1.18175
AC119412_5.5	ribosomal protein s1	1.65745e-147	0.892	-	1.18167
AC145156_93.5	conserved hypothetical protein	3.49672e-46	0.9	EC:2.7.7.49	1.18156
AC139601_46.4	---NA---				1.18128
AC138130_51.4	hypothetical protein MTR_2g096390	5.4755e-25	0.9025		1.18092
AC146793_7.4	dead-box atp-dependent rna helicase 10-like	0	0.921	-	1.18007
AC202353_4.4	---NA---				1.17939
AC146692_27.5	homeodomain-like superfamily isoform 2	0	0.7015	-	1.1793
AC139708_5.5	ethylene-responsive transcription factor erf114-like	1.19353e-135	0.7425	-	1.17894
AC192957_11.3	acyltransferase-like protein chloroplastic-like	0	0.834	EC:2.3.1.0	1.17822
AC153005_36.5	pectinesterase	2.36655e-23	0.9195	EC:3.1.1.11	1.17797
AC187465_18.4	cationic peroxidase 2-like	0	0.878	EC:1.11.1.7	1.17763
CR936323_22.4	pirin-like protein	0	0.913	-	1.1768
AC167034_23.4	ccp	1.36578e-29	0.825	-	1.17656
CR962122_48.4	hypothetical protein MTR_5g077760	2.94346e-16	0.85		1.17651
CT485797_61.5	histidine--trna ligase-like	3.96893e-53	0.6229	-	1.17631
AC148404_39.5	b3 domain-containing protein	5.40145e-89	0.8435	EC:3.4.23.0	1.1762
CU424435_12.3	wd and tetratricopeptide repeats protein 1-like	1.25057e-94	0.8905	-	1.17576
AC137823_39.5	chalcone synthase	0	0.9905	EC:2.3.1.74	1.17571
AC170990_22.5	chloroplastic group iia intron splicing facilitator chloroplastic-like	9.9384e-153	0.803	-	1.17554
AC147178_58.4	hypothetical protein MTR_1g079640	3.15849e-12	0.912		1.1747
AC130275_13.5	vacuolar sorting protein 4b	0	0.833	EC:3.6.4.3	1.17462
AC144389_7.5	serine arginine repetitive matrix protein 1-like	0	0.5875		1.17443
AC130799_51.5	zinc finger fyve domain-containing protein 26 isoform 1	0	0.6945		1.17418
AC147715_5.5	hypothetical protein MTR_3g084890	1.9065e-42	0.96	-	1.17396
AC148242_21.4	auxin-induced protein	2.48598e-43	0.918		1.17386
CU424493_12.4	atp-dependent dna helicase pif1	1.10646e-59	0.831	-	1.1736
AC145156_89.5	---NA---				1.17315
AC134322_9.5	auxin response factor	0	0.605	-	1.17314
AC192957_1.3	hypothetical protein MTR_7g083310	7.44351e-27	1		1.17278
AC145156_68.5	hypothetical protein MTR_1g005980	5.6761e-91	0.94		1.17219
AC144504_33.4	luminidependens	1.34056e-129	0.6965	-	1.17183
AC186047_1.4	nadh-plastoquinone oxidoreductase subunit 6	2.91641e-83	0.9625	EC:1.6.5.3	1.1717
CU302335_11.4	sorting nexin 2a-like	0	0.815	-	1.17158
AC161407_27.4	sodium hydrogen exchanger 6-like	0	0.8535	-	1.17149
AC142506_18.5	galactosyltransferase family protein	0	0.829	-	1.17091
AC156830_16.4	oxidoreductase -like	8.02394e-68	0.8515	-	1.17088
CU137663_6.3	serine threonine-protein kinase ctr1-like	0	0.796	EC:2.7.12.1; EC:2.7.11.25	1.1707
AC145156_34.5	cytochrome c oxidase subunit	1.48931e-16	1	EC:1.9.3.1	1.17023
CT573501_54.5	f-box protein	2.71489e-82	0.6615	-	1.16977
AC202510_22.3	sac3 family protein 1-like	3.42464e-63	0.837		1.16974
AC148155_3.4	allene oxide cyclase chloroplastic-like	0	0.8545	EC:5.3.99.6	1.16946
AC141322_4.4	protein	1.84229e-117	0.755		1.16945
AC149803_24.5	hypothetical protein MTR_6g092750	3.27461e-122	0.8033		1.16912
AC151709_36.5	peptidase m20 m25 m40 family protein	0	0.866	EC:3.5.1.14	1.16899
AC124609_7.5	calmodulin-binding protein	0	0.798	-	1.16894
AC202515_6.3	seed maturation-like protein	0	0.735	-	1.16884
AC174351_1.4	uncharacterized loc101208655	0	0.838	-	1.16817
AC147538_7.4	f-box family protein	0	0.9		1.16796
AC169179_30.5	uncharacterized wd repeat-containing	0	0.9095		1.16766
AC144406_10.5	orf105c gene product	5.28144e-23	0.896	-	1.16751
AC157893_11.4	clathrin interactor epsin 2	0	0.75	-	1.16736
AC140721_13.4	germin-like protein subfamily 1 member	1.84498e-144	0.9365	-	1.16685
CT009651_11.4	60s ribosomal export protein nmd3	0	0.621	-	1.16675
AC171532_16.4	pleiotropic drug resistance protein	0	0.8735	EC:3.6.3.41; EC:3.6.3.28	1.16584
CU013545_47.3	PREDICTED: hypothetical protein LOC563388	1.07246e-10	0.81		1.16532
AC145156_90.5	hypothetical protein MTR_1g006250	7.13096e-54	0.74		1.16501
AC174362_57.4	ribosomal protein s11	1.10504e-82	0.9485	EC:2.7.7.6	1.16424
AC148968_45.4	f-box kelch-repeat protein	7.29114e-159	0.6625	-	1.16413
AC135416_44.4	nadh dehydrogenase subunit 2	1.16811e-38	0.9555	EC:1.6.5.3	1.164
CR932964_20.4	chloride channel protein clc-d	2.4842e-141	0.9085	-	1.16293
AC126019_37.5	vesicle-associated membrane protein	4.04934e-10	0.9469	-	1.16224
AC149038_12.5	fbd-associated f-box protein	5.61144e-64	0.834	-	1.16196
CR962130_23.4	lysine histidine transporter-like 8-like	0	0.833	-	1.16178
CT030158_29.5	dimethyladenosine transferase	0	0.8735	-	1.16158
AC202361_7.3	defective in exine formation	0	0.8175	-	1.16136
CR932965_31.5	aspartic proteinase-like protein 1-like	7.06902e-56	0.7105	EC:3.4.23.0	1.16118
CR956399_73.5	atp-dependent dna helicase pif1	0	0.7505	-	1.16108
AC144388_14.5	pathogenesis-related protein sth-2-like	3.12431e-112	0.8715	-	1.16106
AC202520_15.3	yth domain family protein	0	0.686		1.16074
AC202519_18.4	chromatin remodeling complex subunit	1.07406e-09	0.992		1.16062
CR932040_35.4	cysteine-rich receptor-like protein kinase	3.60665e-57	0.6805	-	1.16035
AC137994_41.4	g-box binding factor bzip transcription factor	4.17814e-65	0.6457		1.16017
AC147007_7.4	cell division protein homolog 2- chloroplastic-like	0	0.865	-	1.16012
AC174352_33.5	pleiotropic drug resistance protein 3-like	0	0.8575	EC:3.6.3.28	1.15959
AC137823_18.5	chalcone synthase	0	0.989	EC:2.3.1.74	1.15949
AC169126_20.4	f-box lrr-repeat protein 4-like	0	0.8555	EC:6.3.2.19	1.15921
AC157893_27.4	leucine--trna cytoplasmic-like	0	0.8685	EC:6.1.1.4	1.15877
AC147471_45.5	pre-mrna-processing factor 6-like	5.83842e-102	0.7038	-	1.15862
CU459038_7.4	extra-large gtp-binding protein 3	0	0.866	-	1.15778
AC157979_6.5	---NA---				1.15766
AC146747_21.4	protein	0	0.5645		1.15691
AC182814_16.5	40s ribosomal protein s28	4.49326e-98	0.755	-	1.1567
AC148344_29.4	---NA---				1.15649
AC149305_47.4	sister-chromatid cohesion protein 2	2.98242e-161	0.8855	EC:1.11.1.7	1.15616
AC202475_10.4	hypothetical protein MTR_7g031770	4.12784e-15	0.668		1.15573
AC147002_38.4	root phototropism protein 2-like	0	0.8525	-	1.15562
AC202484_1.4	autophagy-related protein	0	0.6575	-	1.15539
AC151956_15.4	---NA---				1.15513
AC202315_15.3	ribosomal protein s1	4.76834e-20	0.923	-	1.15482
AC202315_51.3	---NA---				1.15429
CR956402_49.4	---NA---				1.15392
CR954185_57.5	hypothetical protein MTR_5g088870	4.87086e-35	0.903		1.15374
AC203556_18.4	low quality protein: laccase-25-like	1.54457e-31	0.7195	-	1.15285
AC144618_45.4	nad h-quinone oxidoreductase chain	7.25028e-15	0.8135	EC:1.6.5.3	1.15256
AC146941_50.5	rho gtpase activation protein with ph domain isoform 1	2.64952e-114	0.9495	-	1.15223
AC135505_43.5	carbamoyl-phosphate synthase small chain-like	0	0.919	EC:6.3.5.5	1.15209
AC148765_7.4	hypothetical protein MTR_4g055350	6.84935e-124	0.91		1.15167
AC202499_8.4	cytochrome b6 f complex subunit n	7.66656e-31	0.92	-	1.15131
AC138580_59.4	pentatricopeptide repeat-containing protein	1.37976e-64	0.885		1.15127
AC149208_8.5	ring u-box superfamily protein isoform 1	1.11642e-56	0.751	-	1.14989
AC144375_20.4	protein	3.16422e-86	0.774		1.14977
AC202594_5.3	serine threonine-protein kinase tousled-like	1.80188e-47	0.7247	EC:2.7.11.0	1.14964
AC150372_11.4	probable disease resistance protein at4g33300-like	0	0.8	-	1.14951
AC149805_34.4	dna polymerase theta-like	0	0.7345	EC:2.7.7.7	1.14937
CR932966_51.4	serine threonine-protein phosphatase 7 long form partial	6.05035e-07	0.625		1.14935
AC124961_40.4	glycogen synthase kinase-3-like protein	0	0.9585	EC:2.7.11.26; EC:2.7.11.0	1.14921
AC146575_17.5	chalcone synthase	0	0.9805	EC:2.3.1.74	1.14868
AC145156_54.5	nadh dehydrogenase subunit 5	2.93824e-116	0.9745	EC:1.6.5.3	1.14848
AC174362_45.4	ribosomal protein s7	1.68538e-109	0.955	EC:1.1.1.86	1.14832
AC174350_44.5	hypothetical protein MTR_036s0085	3.17751e-59	0.94		1.14779
AC147001_1.5	probable leucine-rich repeat receptor-like serine threonine-protein kinase at5g15730-like	0	0.9155	EC:2.7.11.25	1.14758
CT025839_69.5	upf0420 protein c16orf58 homolog	0	0.821	-	1.14733
AC144406_36.5	cytochrome c biogenesis fc	0	0.916	-	1.1471
AC186643_44.4	zinc finger ccch domain-containing protein	0	0.6125	-	1.14696
AC157375_35.5	patatin-like phospholipase domain-containing protein	0	0.8725	-	1.14667
AC186135_17.5	cofactor assembly of complex c	8.89453e-150	0.9	-	1.14635
AC151709_41.5	peptidase m20 m25 m40 family protein	0	0.8715	EC:3.5.1.14	1.14629
AC145156_64.5	ribosomal protein s10	1.22454e-44	0.955	-	1.14621
AC127168_4.5	zinc-binding alcohol dehydrogenase domain-containing protein 2-like	0	0.8715	EC:2.3.1.0; EC:1.6.5.5; EC:1.1.1.141	1.14608
CT009553_29.5	serine-rich protein	4.15528e-109	0.765		1.14597
AC139526_62.4	fkbp-type peptidyl-prolyl cis-trans isomerase 5 isoform 1	0	0.906	-	1.14538
CU012056_43.5	hypothetical protein MTR_3g105570	1.66785e-38	1		1.14513
AC141106_45.5	hypothetical protein MTR_060s0029	8.19424e-20	0.8275		1.14416
AC202315_16.3	ribosomal protein s1	8.74805e-49	0.8895	-	1.14365
AC121237_47.5	uncharacerized protein	7.43549e-31	0.825		1.14355
AC147877_4.5	tryptophan aminotransferase-related protein 2-like	0	0.8275	-	1.1431
AC126012_34.5	periodic tryptophan protein	0	0.8105	EC:2.3.1.48	1.14264
AC138131_17.4	ring finger	0	0.707	-	1.14257
CT573420_15.4	e3 ubiquitin-protein ligase rglg2-like	0	0.8605	-	1.14217
AC150244_10.4	e3 ubiquitin-protein ligase atl6-like	0	0.7325	-	1.14194
AC161398_3.4	brca1 brca2-containing complex subunit 36a	0	0.805	-	1.1418
AC146568_1.4	probable methyltransferase pmt2-like	0	0.9245	EC:2.1.1.0	1.14164
AC146721_16.4	atp sulfurylase 2-like	0	0.9145	EC:2.7.7.4; EC:2.7.7.27	1.14162
AC174362_66.4	ribosomal protein s3	5.92003e-153	0.8895	-	1.14161
AC144406_49.5	hypothetical protein (mitochondrion)	1.00595e-21	0.83	-	1.14154
AC145156_20.5	nadh dehydrogenase subunit 5	0	0.9855	EC:1.6.5.3	1.14112
AC137828_18.5	dipeptidyl peptidase 8-like	0	0.8755	-	1.14103
AC150981_11.4	uncharacterized loc101223034	1.2947e-178	0.5937		1.14061
AC202319_13.4	---NA---				1.1405
AC146561_48.4	tetratricopeptide repeat protein 13-like	0	0.897	-	1.14043
AC144406_50.5	hypothetical protein MTR_1g005250	2.49874e-52	0.9125		1.14002
AC157537_21.4	damaged dna-binding isoform 1	2.51526e-118	0.7995		1.13972
CU137655_14.3	hypothetical protein MTR_5g071950	1.92356e-31	1		1.13939
AC148446_29.4	heavy metal transport detoxification superfamily protein isoform 1	6.51943e-74	0.761	-	1.13937
AC202355_21.4	#NAME?	0	0.8965	EC:2.4.1.15; EC:3.1.3.12	1.13924
AC149803_21.5	photosystem i assembly protein ycf3	2.66101e-43	0.9845	-	1.13909
AC161403_21.4	serine threonine protein kinase	0	0.8255	EC:2.7.11.0	1.13873
AC150981_26.4	hypothetical protein MTR_1g071830	2.37757e-25	1		1.13844
AC147496_49.4	---NA---				1.1383
AC150978_21.4	histone-lysine n-methyltransferase ashh1-like	0	0.807	EC:2.1.1.43	1.1382
AC146856_9.5	formin-like protein 6-like	0	0.768	-	1.13818
AC146748_46.4	developmentally-regulated gtp-binding protein 1-like	0	0.978	-	1.13811
CT027663_15.5	---NA---				1.13797
AC145156_65.5	nadh-ubiquinone oxidoreductase chain	2.49644e-46	0.92	EC:1.6.5.3	1.13775
AC174362_80.4	ribosomal protein s8	2.77205e-84	0.946	-	1.13768
AC157349_23.5	hypothetical protein MTR_4g115760	9.71148e-20	1		1.13741
AC151621_7.4	pinus taeda anonymous locus 0_13474_01 genomic sequence	0	0.8425	-	1.13727
CR956619_37.5	hypothetical protein MTR_3g091690	1.26207e-106	1		1.13646
CU137657_18.3	sporulation protein rmd1	0	0.866	-	1.13636
AC145156_45.5	hypothetical protein MTR_4g132170	4.02306e-10	0.97		1.13634
AC140027_4.5	lysine histidine transporter	0	0.8845	-	1.13506
AC144541_26.4	hypothetical protein MTR_7g112710	5.63195e-120	0.8015		1.13474
AC202463_14.3	orf100b	7.35415e-30	0.782	-	1.13432
AC148817_42.4	spx and exs domain-containing protein 1-like	3.91916e-119	0.868	-	1.1343
AC165438_48.5	probable atp-dependent rna helicase dhx36-like	0	0.87	-	1.1342
AC167330_15.5	inorganic pyrophosphatase 2-like	6.43713e-44	0.687	EC:3.1.3.0	1.13353
AC174301_49.4	gdp-mannose transporter	8.87878e-110	0.656	-	1.13316
AC202360_15.4	defective in exine formation	0	0.902	-	1.13305
AC156629_35.5	cysteine proteinase inhibitor	3.8814e-27	1	-	1.13268
AC149473_27.4	probable s-acyltransferase at3g60800-like	0	0.8845	-	1.13263
AC159536_12.4	uncharacterized membrane	0	0.8855	-	1.13244
AC202315_8.3	cytochrome c oxidase subunit	4.24913e-30	1	EC:1.9.3.1	1.13238
CT025839_45.5	60s ribosomal protein l4-like	0	0.9405	-	1.1322
AC170581_4.4	probable leucine-rich repeat receptor-like protein kinase at5g49770-like	0	0.749	EC:2.7.11.0	1.13214
AC145156_35.5	maturase	0	0.9375	EC:2.7.7.49	1.13209
AC202315_61.3	maturase	0	0.908	EC:2.7.7.49	1.13209
AC175312_47.5	receptor-like protein kinase-like	3.25675e-60	0.79	EC:2.7.11.0	1.13185
AC147497_40.5	rna-directed dna polymerase (reverse transcriptase) ribonuclease h	0	0.8865	EC:3.1.26.4; EC:2.7.7.49; EC:3.4.23.0	1.13104
AC131240_32.5	pectinacetylesterase family protein	0	0.834	EC:3.1.1.1	1.13087
AC146791_50.4	protein phosphatase 2c 29-like	0	0.7335	EC:3.1.3.16	1.13076
AC174353_25.5	xyloglucan endotransglucosylase hydrolase	0	0.9135	EC:3.2.1.0; EC:2.4.1.207	1.13064
AC174336_26.4	no apical meristem2	6.90992e-40	0.875		1.13063
AC138580_51.4	eg45-like domain containing protein	2.52926e-93	0.7675		1.13063
CU024869_28.4	pentatricopeptide repeat-containing protein at1g62350-like	6.52162e-49	0.86		1.13048
AC123899_9.4	dead-box atp-dependent rna helicase 8-like	0	0.9665	-	1.13047
AC158465_25.4	nadh-plastoquinone oxidoreductase subunit 4	5.23311e-43	0.884	EC:1.6.5.3	1.12919
AC202463_12.3	laccase	8.7149e-68	0.92	EC:1.10.3.2; EC:1.10.3.3	1.12887
AC125389_69.5	abc transporter d family member 1	0	0.8885	EC:3.6.3.44	1.12879
AC124963_41.5	ring finger protein	0	0.771	-	1.12807
AC145156_42.5	ribosomal protein l5	5.6524e-134	0.9485	-	1.128
AC202315_50.3	ribosomal protein l5	4.07471e-169	0.9495	-	1.128
CT573502_1.5	peroxisomal acyl- oxidase 1a	0	0.929	EC:1.3.99.3; EC:1.3.3.6	1.12789
AC150977_7.5	phenylalanine ammonia-lyase	0	0.951	EC:4.3.1.24; EC:4.3.1.25	1.12784
AC144406_68.5	cytochrome c biogenesis fc	0	0.894	-	1.12778
AC122723_35.5	callose synthase 3-like	0	0.898	EC:2.4.1.34	1.12769
AC174374_42.4	hypothetical protein MTR_6g065500	3.97369e-30	0.895		1.12744
AC174362_77.4	ribosomal protein s2	1.86341e-166	0.9435	-	1.12677
AC144406_9.5	hypothetical protein MTR_1g005920	2.54429e-107	0.7375		1.1267
AC148719_11.4	calcium homeostasis endoplasmic reticulum protein	0	0.761	-	1.12658
AC165446_50.4	brca1-a complex subunit abraxas-like	8.45621e-45	0.7447		1.1265
AC144406_67.5	orf34 gene product	1.04075e-41	0.97	-	1.12647
AC148227_17.5	ribosomal protein s12	5.16426e-60	0.934	-	1.1259
AC160241_10.4	kda class iii heat shock	3.02852e-105	0.8435	-	1.12586
AC148821_25.5	cytochrome p450	3.90617e-17	0.85	-	1.12578
AC148397_35.4	peroxidase 12-like	2.87475e-112	0.876	EC:1.11.1.7	1.12575
AC202315_54.3	nadh dehydrogenase subunit 5	2.00511e-42	0.9365	EC:1.6.5.3	1.12547
AC175090_38.4	bifunctional 3-dehydroquinate dehydratase shikimate chloroplastic-like	0	0.865	EC:4.2.1.10; EC:1.1.1.25; EC:1.1.1.282	1.1254
AC147775_27.4	lateral signaling target protein	2.54597e-19	0.88	-	1.12515
AC202356_8.3	protein mks1-like	6.58073e-134	0.68		1.12485
AC144406_71.5	---NA---				1.12472
CT571263_46.4	histone h2a	2.97051e-39	0.5871	-	1.12412
AC159089_2.4	atpase subunit 8	1.93421e-44	0.8695	EC:3.6.3.0	1.12383
AC140547_31.4	---NA---				1.12377
CT867975_24.5	hypothetical protein MTR_3g005930	1.67654e-16	1		1.12373
AC144406_65.5	transport membrane protein	4.12448e-160	0.954	-	1.12355
AC145156_91.5	nadh dehydrogenase subunit 1	1.17819e-58	0.955	EC:1.6.5.3; EC:2.7.7.49	1.12347
CR931734_8.4	f-box wd-40 repeat-containing protein at5g21040-like	0	0.7835	-	1.12206
CR962122_22.4	potassium channel skor-like	5.18041e-32	0.8075	-	1.12105
AC148348_3.4	autophagy-related protein	4.47922e-118	0.847	EC:3.4.11.0	1.12084
AC144760_36.5	conserved oligomeric golgi complex subunit 7-like	0	0.796	-	1.12056
AC153725_17.5	protein kinase	0	0.849	-	1.1196
CT963080_51.4	hypothetical protein MTR_3g010280	3.07259e-67	1		1.11935
AC187356_11.4	phosphatidylserine decarboxylase	0	0.872	EC:4.1.1.65	1.11912
AC152751_23.4	ap2 erf domain-containing transcription factor	0	0.6595	-	1.11906
AC144406_62.5	hypothetical protein MTR_1g005920	7.0027e-64	0.8325		1.11904
CU012043_29.5	elongation factor 2	3.06644e-33	0.943	-	1.1186
AC187464_41.5	atp-dependent dna helicase pif1	4.24381e-34	0.664	-	1.1184
AY508219_19.5	c-terminal s-isoprenylcysteine carboxyl o-methyltransferase	0	0.7675	-	1.11818
AC174362_52.4	ribosomal protein l14	1.20262e-80	0.979	-	1.11815
AC136680_29.5	protein transparent testa	1.73678e-28	0.9	-	1.11777
AC169178_25.5	zinc transporter at3g08650-like	0	0.9095	-	1.11742
AC174351_18.4	lactoylglutathione lyase	3.42027e-140	0.8295	-	1.11736
AC146575_30.5	exportin-1-like isoform 2	2.45473e-55	0.9795	-	1.11732
CU012043_1.5	coenzyme q-binding protein coq10 mitochondrial-like	0	0.78		1.11597
CR932965_9.5	protein-methionine-s-oxide reductase	1.24979e-81	0.8625	EC:1.8.4.11	1.11566
AC146972_23.4	gem-associated protein 2-like isoform x1	7.64901e-87	0.704		1.11561
CT573505_22.4	hypothetical protein MTR_8g057140	1.12377e-30	0.855		1.11555
AC134049_17.4	hypothetical protein MTR_5g037570	3.71259e-89	0.9483		1.11533
CR955011_10.4	ubiquitin	1.14726e-176	0.7285	EC:6.3.2.19	1.11463
AC147011_26.4	abc transporter i family member 20-like	0	0.873	EC:3.6.3.28	1.11448
AC144406_59.5	ribosomal protein s3	0	0.906	-	1.114
AC160838_13.5	probable inactive receptor kinase at2g26730-like	0	0.853	EC:2.7.10.0; EC:2.7.11.0; EC:2.7.11.26	1.11387
CU326394_13.4	auxin-induced protein	1.32086e-51	0.8295		1.11376
AC145156_13.5	hypothetical protein MTR_1g006070	4.1553e-31	1		1.11364
AC174327_5.5	zinc finger ccch domain-containing protein	0	0.713	-	1.11348
AC125368_45.5	cytochrome b6	1.13388e-81	0.936	-	1.11276
AC144388_8.5	21 kda	5.1129e-125	0.8015	EC:3.1.1.11	1.1125
AC145165_1.4	protein	0	0.8915		1.11195
CT963134_25.5	probable nitronate monooxygenase-like	0	0.8895	EC:1.1.1.205; EC:1.13.11.0; EC:1.13.12.16	1.11179
CU137662_2.3	protein early responsive to dehydration 15-like	7.15288e-94	0.722		1.11177
AC126006_63.5	---NA---				1.11172
AC148176_37.5	probable 1-deoxy-d-xylulose-5-phosphate chloroplastic-like	0	0.8475	EC:2.2.1.7	1.1116
AC144406_52.5	hypothetical protein MTR_1g005930	3.84539e-63	0.8775	-	1.11159
AC144406_42.5	nadh-ubiquinone oxidoreductase chain	1.21944e-87	0.969	EC:1.6.5.3	1.11153
AC174362_79.4	atp synthase cf0 subunit iv	2.61913e-158	0.961	-	1.11121
AC146777_37.5	hypothetical protein MTR_4g075210	3.82404e-53	0.8667		1.11045
AC151822_8.5	sucrose synthase	0	0.874	EC:2.4.1.13	1.10914
AC146552_4.4	elongation factor ef-2	0	0.8165	-	1.10899
CR962130_21.4	serine threonine-protein kinase ctr1-like	0	0.8605	EC:2.7.10.0; EC:2.7.12.1; EC:2.7.11.0	1.10856
AC145156_95.5	nadh dehydrogenase subunit	7.2644e-39	0.95	EC:1.6.5.3	1.10827
AC161406_44.4	xanthine dehydrogenase	8.34547e-144	0.904	EC:1.17.3.2; EC:1.1.1.158; EC:1.17.1.4	1.10806
AC148404_52.5	nucleobase-ascorbate transporter 3-like	0	0.861	-	1.10758
AC122165_45.4	bifunctional purine biosynthesis	0	0.9145	EC:2.1.2.3; EC:3.5.4.10	1.10706
AC174362_70.4	ribosomal protein s12	2.84242e-58	0.973	-	1.10627
CU137662_7.3	cys-rich domain protein	0	0.785	-	1.10573
CU024878_56.4	8-amino-7-oxononanoate synthase-like	0	0.8275	EC:2.3.1.47; EC:2.6.1.0	1.10535
AC137701_1.4	glucuronosyltransferase pgsip6-like	0	0.846	EC:2.4.1.186	1.10481
AC146755_29.4	gdp-mannose transporter gonst3-like	0	0.902	-	1.10393
AC202522_15.3	ap2 erf and b3 domain-containing transcription repressor tem1-like	0	0.746	-	1.10369
AC174329_39.5	probable phosphoglycerate mutase -like	1.4118e-20	0.8774	EC:5.4.2.1	1.10331
AC119419_19.4	exocyst complex component 3-like	0	0.9485	-	1.10318
AC144406_57.5	---NA---				1.10318
AC144406_20.5	hypothetical protein MTR_1g088810	4.55909e-17	1		1.10167
AC140068_38.5	e3 ubiquitin-protein ligase listerin-like	4.51567e-68	0.8035	-	1.10151
AC140026_29.4	plasma membrane h+ atpase	0	0.9695	EC:3.6.3.6	1.10124
CU179637_8.3	imp dehydrogenase gmp	5.2141e-179	0.7905	-	1.10105
CU019603_26.4	chaperone protein mitochondrial-like	0	0.912	EC:3.6.1.3	1.10096
AC151525_44.4	o-acyltransferase wsd1-like	0	0.863	EC:2.3.1.20	1.10043
AC124956_6.4	---NA---				1.09967
AC202315_12.3	nadh-ubiquinone oxidoreductase chain	6.88433e-51	0.8736	EC:1.6.5.3	1.09934
AC199763_5.4	membrane-anchored ubiquitin-fold protein	9.60074e-69	0.8825		1.09912
AC145156_44.5	cytochrome c biogenesis b	1.15493e-115	0.9405	-	1.09858
AC139744_62.4	hypothetical protein MTR_005s0018	2.50931e-27	1		1.09837
AC148340_11.5	nup93 nic96 nucleoporin interacting component-containing protein	0	0.892	-	1.09799
CR936325_35.5	niemann-pick c1	0	0.913	-	1.09757
AC145156_47.5	nadh dehydrogenase subunit 2	8.59661e-46	0.966	EC:1.6.5.3	1.09747
AC156829_15.5	cytochrome p450 monooxygenase cyp72a61	0	0.87	-	1.09739
AC137669_27.5	isoflavone reductase	0	0.901	EC:1.3.1.45	1.09731
AC202374_8.4	ap2 erf and b3 domain-containing transcription repressor tem1-like	0	0.7425	-	1.09712
AC142526_42.4	phosphatidylinositol 4-kinase type 2-beta	1.40285e-55	0.8225	EC:2.7.1.0; EC:1.6.5.3	1.0964
AC148348_13.4	calmodulin-like protein	6.21338e-115	0.7605	EC:5.3.4.1	1.09616
AC202315_66.3	nadh dehydrogenase subunit	4.81009e-72	0.8725	EC:2.7.1.0; EC:1.6.5.3	1.09599
AC137522_45.4	transcription factor bhlh140-like	1.03139e-47	0.8075	EC:3.6.2.1	1.09598
AC174362_95.4	rna polymerase beta subunit	0	0.9245	EC:2.7.7.6	1.09549
AC151916_45.5	serine threonine-protein kinase atr-like	0	0.8765	EC:2.7.11.0	1.0949
AC202311_4.4	uncharacterized loc101203670	0	0.7645	EC:1.14.11.0	1.09438
AC126785_7.4	serine threonine-protein kinase pbs1-like	0	0.9325	EC:2.7.10.0; EC:2.7.11.25	1.09373
AC144406_32.5	hypothetical protein MTR_1g005950	2.48879e-65	1		1.09366
AC175048_31.4	---NA---				1.09339
AC145156_94.5	predicted protein	1.22347e-17	0.95		1.09322
AC174362_60.4	acetyl- carboxylase carboxyltransferase beta subunit	0	0.786	EC:6.4.1.2	1.09281
CU024869_6.4	gpn-loop gtpase 3-like	0	0.9425	-	1.09189
AC145156_96.5	nadh dehydrogenase subunit 2	5.45123e-150	0.9525	EC:1.6.5.3	1.09148
AC145156_82.5	ribosomal protein s1	8.9555e-66	0.919	-	1.0914
AC165430_1.5	universal stress protein	2.85723e-118	0.8165	-	1.08998
AC144406_58.5	hypothetical protein (mitochondrion)	2.11609e-36	0.8633		1.08956
AC145156_92.5	Maturase	1.35434e-52	0.8929	EC:2.7.7.49	1.08948
CT009545_9.5	dna ligase 1-like	1.72182e-89	0.759		1.08922
AC136449_39.5	---NA---				1.08834
CR931731_29.4	---NA---				1.08802
AC202463_20.3	cytochrome c biogenesis	2.60955e-57	0.918		1.08782
CU179811_5.4	hypothetical protein MTR_5g081880	0	0.6905		1.08738
AC202574_25.3	casein kinase-like protein	0	0.9115	EC:2.7.11.0	1.08726
AC145165_42.4	hypothetical protein MTR_7g078380	3.27771e-20	0.715		1.08696
AC144406_41.5	hypothetical protein MTR_1g006180	2.20495e-46	0.9843		1.08652
CT967302_23.4	pyruvate decarboxylase isozyme	0	0.9335	EC:4.1.1.1	1.08617
AC145156_63.5	nadh dehydrogenase subunit 2	6.20064e-27	0.9705	EC:1.6.5.3	1.08563
CT963109_35.5	rab3 gtpase-activating protein catalytic subunit	1.05297e-51	0.828		1.0853
AC144406_66.5	hypothetical protein MTR_1g005970	2.81701e-37	0.975		1.08514
AC145156_31.5	apocytochrome b	0	0.9785	EC:1.10.2.2	1.08494
AC145156_81.5	---NA---				1.08474
AC148718_8.4	adp-ribosylation factor-like protein	1.89184e-116	0.9425	-	1.084
AC144406_26.5	cytochrome c oxidase subunit	3.25146e-45	1	EC:1.9.3.1	1.0839
CR936946_46.5	poly -binding protein	2.19807e-22	0.8723	-	1.08369
AC174362_92.4	photosystem ii protein l	1.27298e-29	0.992	-	1.08287
AC174362_50.4	ribosomal protein l33	9.10097e-40	0.9345	-	1.0821
AC202463_16.3	cytochrome c oxidase subunit 1	4.79819e-115	0.864	EC:1.9.3.1	1.08039
AC151424_37.5	vacuolar protein sorting-associated protein 11 homolog	2.10764e-35	0.6795	-	1.08039
CR936327_9.4	3-dehydroquinate synthase	0	0.8955	EC:4.2.3.4	1.07987
CU013530_35.4	photosystem i assembly protein ycf3	3.91844e-53	0.9955	-	1.07841
AC146719_18.4	rna polymerase beta subunit	1.31491e-94	0.797	EC:2.7.7.6	1.07834
CR931731_3.4	zinc finger ccch domain-containing protein 3-like	0	0.7045	-	1.07806
AC153430_2.5	chorismate synthase	7.86174e-120	0.958	EC:4.2.3.5	1.07668
AC145156_59.5	cytochrome c oxidase subunit 1	0	0.978	EC:1.9.3.1	1.07598
AC135801_14.5	nadph--cytochrome p450 reductase-like	0	0.9035	EC:1.6.2.4	1.07474
AC150244_14.4	hypothetical protein MtrDRAFT_AC150244g14v2	2.02141e-24	1		1.0747
AC122164_33.4	sucrose transport protein	4.95566e-47	0.835	-	1.06718
AC144406_12.5	nadh dehydrogenase subunit 9	1.86519e-160	0.927	EC:1.6.5.3	1.06481
AC174318_40.4	exostosin family protein	0	0.8755	-	1.0645
AC174362_39.4	nadh-plastoquinone oxidoreductase subunit 2	3.38979e-173	0.965	EC:1.6.5.3	1.06272
AC202463_26.3	hypothetical protein MTR_1g088820	1.89284e-17	0.915		1.06201
AC149489_23.4	ribosomal protein s11	5.28336e-69	0.9405	EC:2.7.7.6	1.06139
AC145156_97.5	nadh dehydrogenase subunit	1.10003e-17	0.7		1.06003
AC146720_35.5	hypothetical protein MTR_8g076310	1.13934e-51	0.96		1.05802
CT033770_20.5	stearoyl acyl carrier protein desaturase	0	0.943	EC:1.14.19.2	1.0543
AC145156_22.5	nadh dehydrogenase subunit 5	5.52619e-51	0.9255	EC:1.6.5.3	1.05349
AC124967_2.5	sucrose synthase	0	0.973	EC:2.4.1.14; EC:2.4.1.13	1.0518
AC202315_2.3	nadh dehydrogenase subunit	3.99137e-15	0.94	EC:1.6.5.3	1.04799
AC144406_6.5	atpase subunit 1	0	0.978	EC:1.9.3.1	1.0414
AC145156_55.5	atpase subunit 1	0	0.9785	EC:1.9.3.1	1.0414

## Sheet: A6DOWN
Gene ID	Annotation	Minimum E-value	Mean similarity	Enzyme codes	Expression ratio
AC130804_33.4	---NA---				-0.0260284
CT573339_35.4	hypothetical protein MTR_2g044690	6.2197e-55	0.915		0.0277386
AC137552_52.4	nbs-lrr resistance protein	0	0.807	-	0.24001
CR931741_45.4	verticillium wilt disease resistance protein	3.60438e-36	0.884	-	0.24402
AC161750_26.4	receptor protein kinase 1-like	6.03613e-109	0.8275	EC:2.7.11.0	0.263321
AC126790_67.5	hypothetical protein MTR_3g050580	1.02409e-15	0.925		0.281009
AC145449_48.4	ovarian otubain	1.03161e-52	0.9005	-	0.283447
CU024897_34.4	aminotransferase- plant mobile domain family protein	0	0.566	-	0.305949
AC182813_40.4	ribonuclease 3-like protein	4.87294e-38	0.9008		0.333585
AC166237_32.5	retrotransposon unclassified	0	0.7125	EC:2.7.11.0; EC:2.7.7.49	0.336621
AC160096_2.5	ovarian otubain	3.62713e-24	0.8805	-	0.342898
AC146552_30.4	hypothetical protein MTR_7g109680	1.19891e-20	0.94		0.346943
CU302328_11.4	nbs-lrr resistance protein	0	0.8315	-	0.354549
AC140022_47.4	polynucleotidyl ribonuclease h fold	1.56189e-65	0.691	EC:2.7.7.49	0.377298
AC144725_74.4	leucine zipper protein	0	0.8175	-	0.384817
AC148527_28.4	hypothetical protein MTR_3g047670	4.41528e-16	0.884		0.387686
CT010518_45.4	coatomer subunit zeta-3	0	0.78	EC:2.7.11.0; EC:2.7.7.49; EC:3.4.23.0	0.392685
AC126790_57.5	disease resistance-like protein	0	0.756	EC:3.6.1.15	0.400517
CR932965_29.5	hypothetical protein MTR_3g052150	3.8537e-17	0.85		0.405229
AC149306_54.5	---NA---				0.405908
AC154035_15.5	60s ribosomal protein l24	1.1673e-50	0.889	-	0.406499
AC137831_24.4	protein	0	0.6315	-	0.407334
AC137986_12.4	thioredoxin-like fold	1.06757e-30	0.761	-	0.409235
AC157891_12.4	receptor-like protein kinase	3.44315e-66	0.7905	EC:3.1.3.2; EC:2.7.11.0	0.421173
AC138527_39.4	f-box kelch-repeat protein	1.60607e-164	0.74	EC:2.7.11.0; EC:2.7.7.49; EC:3.4.23.0	0.422629
AC164249_75.5	ribosomal protein	7.98109e-95	0.818	-	0.424014
CT573054_14.4	protein srg1	0	0.8285	EC:1.14.11.0	0.425346
AC153125_5.5	two-component response regulator arr9-like	1.51138e-125	0.836	-	0.426331
AC202373_19.4	rna-binding protein	2.7702e-174	0.801	-	0.428494
AC146777_15.5	hypothetical protein MTR_4g075140	1.38927e-11	1		0.431432
AC148345_35.5	benzoyl coenzyme a benzyl alcohol benzoyl transferase	1.14069e-132	0.7085	EC:2.3.1.0	0.435273
AC169182_29.5	lcr bet1	1.84943e-33	0.7867		0.43663
AC122730_28.5	helicase-like protein	0	0.679	-	0.438144
AC147961_5.5	protein wax2	1.52058e-96	0.855	-	0.438206
AC144481_10.4	mads-box transcription factor	3.46323e-84	0.7305	-	0.438942
AC149306_51.5	hypothetical protein MTR_5g070590	2.53174e-28	0.9		0.440657
AC145512_5.4	exocyst complex component	0	0.642	EC:3.6.1.15	0.441733
AC138015_54.4	tir-nbs-lrr type disease resistance protein	2.54966e-80	0.5878	-	0.446081
AC174346_38.5	non-s f-box protein	7.98178e-44	0.9655	-	0.447058
AC151598_61.5	bass family bile acid sodium (na+) symporter	3.01418e-18	0.985	EC:3.4.23.0	0.449419
AC202352_12.4	bass family bile acid sodium (na+) symporter	2.9702e-18	0.985	EC:3.4.23.0	0.449419
AC150798_28.4	h+-transporting two-sector alpha beta central related	3.61011e-69	0.6695	-	0.450268
AC159089_20.4	ovarian otubain	1.46494e-16	0.8617		0.454037
AC138579_44.4	---NA---				0.455202
AC147178_64.4	replication factor a protein	2.31482e-57	0.7715	-	0.459635
CT571264_59.4	60 kda chaperonin	1.92777e-43	0.765	-	0.463258
AC137994_75.4	uncharacterized calcium-binding protein at1g02270-like	1.36903e-19	0.845	-	0.463849
AC137702_24.5	bifunctional aminoacyl-trna synthetase	0	0.844	EC:6.1.1.15	0.464249
AC202574_3.3	atp-dependent dna helicase pif1	2.55656e-73	0.719	-	0.466476
AC198005_6.4	protein binding	1.91518e-164	0.598	EC:1.8.1.8	0.466968
CU075534_18.3	gag-pol polyprotein	0	0.653	EC:2.7.7.49	0.468034
AC202505_14.3	atp synthase subunit beta	8.55459e-87	0.6945		0.46855
AC127674_30.4	f-box kelch-repeat protein	0	0.797		0.468554
AC145023_34.5	cysteine-rich receptor-like protein kinase 25-like	0	0.8055	EC:2.7.11.0	0.468588
AC198009_8.4	---NA---				0.473297
AC146632_68.5	probably inactive leucine-rich repeat receptor-like protein kinase at3g28040-like	0	0.9045	EC:2.7.11.0; EC:2.7.11.26; EC:1.3.1.74	0.476014
CU137654_10.3	f-box protein interaction domain containing protein	0	0.6855		0.47659
CT485797_26.5	protein transparent testa 12-like	3.43226e-32	0.828	-	0.477569
CT025839_48.5		1.01075e-64	0.8165	EC:1.14.11.0	0.477879
CT573053_9.5	uncharacterized loc101216249	3.19527e-19	0.7813	-	0.479572
AC148446_36.4	hypothetical protein MTR_1g099510	2.3834e-36	0.97		0.482804
AC202482_16.4	resistance protein	0	0.7675	EC:3.6.1.15; EC:3.2.1.51	0.482858
AC171804_1.4	hypothetical protein MTR_7g055630	2.36342e-100	0.7205		0.487201
AC147484_26.5	ccp	7.98495e-47	0.705	-	0.488525
AC152407_39.4	cysteine-rich receptor-like protein kinase	1.62992e-25	0.6518	-	0.489477
CU459040_17.3	kinase-like protein	0	0.682	EC:2.7.11.0	0.490031
CR932963_45.4	transcription factor bhlh25-like	3.05172e-68	0.7205		0.491905
AC162162_20.4	transcriptional regulator superman	2.73356e-140	0.54	-	0.492812
AC138451_17.4	nodule-specific glycine-rich protein 1c	1.49069e-73	0.6217		0.493915
AC151459_37.5	sulfate transporter	5.26235e-115	0.617	-	0.493938
AC135566_5.5	flavonol sulfotransferase-like	0	0.8125	EC:2.8.2.2	0.496697
AC150783_15.4	self-incompatibility protein	3.19226e-102	0.676	EC:2.4.1.21	0.499533
AC198007_14.3	hypothetical protein MTR_7g108190	1.22834e-34	0.74		0.500002
AC159089_19.4	polynucleotidyl ribonuclease h fold	1.20367e-120	0.552	-	0.500569
AC148239_33.5	protochlorophyllide-dependent translocon component chloroplastic-like	1.49422e-116	0.827	EC:1.14.13.122	0.502102
AC146590_36.4	aspartic proteinase nepenthesin-1	0	0.774	EC:3.4.23.0	0.504808
AC203542_18.3	pentatricopeptide repeat-containing protein	5.4029e-140	0.761		0.508401
AC146330_47.5	paired amphipathic helix protein sin3-like 4-like	3.64367e-71	0.639	-	0.50854
AC144541_35.4	magnesium proton exchanger	1.47321e-36	0.8035	-	0.510827
AC198009_10.4	hypothetical protein MTR_7g022930	9.89474e-29	1		0.511745
CR962131_45.5	hypothetical protein MTR_5g043690	1.08115e-33	0.8		0.514958
CR932966_25.4	---NA---				0.515168
AC202471_27.3	retrotransposon unclassified	0	0.729	EC:2.7.7.49	0.515612
CT033764_44.4	cytochrome p450 83b1-like	6.22369e-34	0.851	EC:1.14.14.1	0.515631
AC169181_32.4	gdp-mannose transporter	4.57778e-103	0.638	-	0.517583
CU013515_16.5	seed maturation protein	4.61364e-144	0.711	-	0.519154
CR954196_30.5	cytochrome p450	1.43792e-35	0.871	-	0.519445
AC137994_39.4	ap2 domain-containing transcription factor	2.4113e-51	0.8	-	0.520232
AC126011_45.4	hypothetical protein MTR_4g114840	6.72757e-31	0.81		0.522223
AC148397_47.4	receptor-like protein kinase	2.07193e-71	0.6445	-	0.522676
AC166038_52.4	f-box protein	9.47792e-25	0.8145		0.524385
AC147537_14.5	nuc-1 negative regulatory protein	1.0343e-143	0.8735	EC:2.7.11.22	0.524812
AC146790_50.4	f-box protein	1.41524e-23	0.68		0.525693
AC125482_55.4	dna-directed rna polymerase subunit beta	2.72533e-08	0.755	-	0.527035
CR382279_35.5	nbs-type resistance protein rgc2	0	0.687		0.527518
CR954198_17.4	elongation factor mitochondrial-like	4.81822e-75	0.7185	-	0.527607
AC148820_14.5	hypothetical protein MTR_3g048510	9.32247e-44	0.945		0.52895
AC199762_6.3	hypothetical protein MTR_2g084100	8.63491e-51	0.8513	-	0.530471
CR936364_59.4	methyltransferase-like protein 23-like	1.27788e-25	0.8635	-	0.530485
AC150782_31.4	---NA---				0.534025
AC146556_15.5	nbs-lrr resistance protein	0	0.7775	-	0.534689
AC143339_37.5	---NA---				0.53476
AC146785_41.5	g2 mitotic-specific cyclin s13-6-like	2.3005e-53	0.9105	-	0.534905
AC144656_24.4	---NA---				0.535217
AC155282_66.4	cingulin-like isoform x1	0	0.714		0.535632
AC146855_20.5	hypothetical protein MTR_2g014110	1.56805e-26	0.9575	-	0.535798
AC148602_6.4	hypothetical protein MTR_6g010930	3.7318e-24	0.6975		0.536027
AC202511_17.3	atp-dependent dna helicase pif1	5.96459e-60	0.6855	-	0.537199
CT025839_46.5	probable carotenoid cleavage dioxygenase chloroplastic-like	0	0.8405	EC:1.13.11.0	0.53923
AC148241_14.4	major pollen allergen-like protein	0	0.8995	-	0.540899
CT009479_55.4	reverse related	6.03704e-23	0.533	-	0.542161
AC144539_7.5	gras family transcription factor	0	0.7225	-	0.542376
AC202482_11.4	catalytic region zinc cchc-type peptidase catalytic	0	0.6835	-	0.543811
CU207209_25.3	ankyrin repeat-containing protein	0	0.7635		0.54521
AC151525_38.4	hypothetical protein MTR_023s0006	5.49783e-20	0.7823		0.545379
AC202332_14.4	cytokinin-o-glucosyltransferase	0	0.846	EC:2.4.1.0	0.546289
AC123976_44.5	flavonol sulfotransferase-like protein	1.73867e-180	0.65	EC:2.8.2.0	0.546498
AC159146_33.5	zinc finger protein	6.57913e-116	0.7967	-	0.547229
CU024875_4.4	hypothetical protein MTR_3g117000	2.44858e-27	0.66		0.547347
AC156828_17.4	nodule-specific glycine-rich protein 2c	3.18457e-29	0.875		0.550885
AC148765_34.4	ubiquitin-activating enzyme e1	2.85697e-43	0.8575	-	0.552257
AC137995_18.4	serine threonine protein phosphatase 6 regulatory ankyrin repeat subunit c	0	0.6005		0.555202
CU024897_42.4	protein	0	0.5795	-	0.556652
AC147497_36.5	kinase-like protein	8.84465e-82	0.5975	-	0.557684
AC157645_11.5	hypothetical protein MTR_1g019700	4.17709e-17	1		0.56135
AC148344_33.4	ribonuclease h protein at1g65750-like	7.13253e-68	0.5315	-	0.561354
AC158504_35.4	far1-related protein	2.28274e-75	0.839	EC:2.7.11.0	0.562792
AC147010_16.4	homeobox-leucine zipper protein hdg11-like	2.15651e-93	0.597	-	0.562996
AC144730_2.4	far1-related protein	6.03053e-34	0.808	EC:2.3.1.0; EC:2.7.11.0	0.563936
AC148237_36.4	---NA---				0.564702
AC163324_44.4	hypothetical protein MTR_1g045840	6.46172e-34	1		0.565063
AC144617_25.5	mitochondrial chaperone bcs1	8.29482e-160	0.7395	-	0.565994
CU302337_12.4	methyltransferase-related protein	1.48684e-55	0.7905	-	0.566812
AC192328_16.4	cysteine-rich receptor-like protein kinase	0	0.681	EC:2.7.11.0	0.567916
AC137824_44.5	polynucleotidyl ribonuclease h fold	1.69303e-60	0.6753	-	0.568508
AC135160_27.5	aspartate mitochondrial-like	0	0.883	EC:2.6.1.1; EC:2.6.1.5; EC:2.6.1.57; EC:2.6.1.9	0.568524
CT962506_21.4	cyclin-like f-box far1 zinc swim-type	1.22125e-53	0.92	-	0.569116
AC202333_11.4	mate efflux family protein dtx1-like	2.01806e-138	0.849	-	0.569493
CR956402_12.4	protein nap1	1.70236e-22	1		0.57006
AC146705_51.5	hypothetical protein MTR_117s0024	1.25226e-19	0.6133		0.571348
AC149496_48.5	upf0614 protein c14orf102-like	1.51455e-33	0.7555	-	0.572412
AC144721_53.4	cysteine-rich receptor-like protein kinase	0	0.722	EC:2.7.11.0	0.5725
AC145220_24.4	hypothetical protein MTR_3g048510	6.45724e-48	0.9775		0.57271
CU302346_14.3	imp dehydrogenase gmp	6.43609e-22	0.6567	EC:3.1.3.16	0.573939
CR940307_2.5	u-box domain-containing protein	1.96559e-118	0.6885	-	0.574888
AC136679_12.4	b3 domain-containing protein	0	0.6285		0.577709
AC152421_37.5	---NA---				0.577993
AC146853_45.4	pentatricopeptide repeat-containing protein	4.22173e-52	0.9133		0.578
AC171166_33.5	reverse related	1.07114e-67	0.497	-	0.578289
CT963131_30.4	atp-dependent dna helicase pif1	0	0.817	-	0.578364
AC202584_11.4	ribosomal protein	0	0.75	-	0.578504
CU137654_8.3	f-box protein interaction domain containing protein	1.07199e-122	0.6659		0.57968
AC149492_39.4	hypothetical protein MTR_2g064070	5.33153e-84	0.917		0.579765
CT030192_27.5	f-box kelch-repeat protein	0	0.696		0.579804
CT962509_15.5	f-box fbd lrr-repeat protein	6.84204e-94	0.77	-	0.579999
AC135464_41.5	transcription initiation factor tfiid subunit	2.97562e-47	0.645	-	0.580962
AC186676_44.5	imp dehydrogenase gmp	2.28441e-13	0.7388		0.582585
AC203563_6.3	shikimate kinase-like protein	1.99349e-45	0.814	EC:2.7.1.71	0.582745
AC140027_40.5	atp-dependent dna helicase pif1	2.1895e-80	0.851	-	0.583454
AC148176_46.5	hypothetical protein MTR_3g107600	4.92806e-117	0.97		0.583646
AC148176_8.5	rna binding protein	2.62285e-48	0.77	-	0.583673
CU137663_11.3	sentrin-specific protease	0	0.6455	-	0.583981
CT961059_22.4	---NA---				0.585284
AC163384_31.5	gdp-mannose transporter	7.52922e-56	0.657		0.586356
CT962507_31.4	nbs-lrr type disease resistance protein	6.59848e-144	0.759	-	0.587328
AC140722_17.5	unknown	1.70871e-36	0.8186		0.587341
CU024868_21.4	sucrose transport protein	4.03568e-49	0.8445	-	0.589058
CT485797_21.5	protein transparent testa 12-like	0	0.8805	-	0.589317
CT863710_19.4	glucosyltransferase	0	0.7755	EC:2.4.1.0	0.589462
AC175027_26.4	nadh-plastoquinone oxidoreductase subunit 4	3.48152e-54	0.892	EC:1.6.5.3	0.590695
AC126782_17.5	ribosomal protein	4.66817e-41	0.832	-	0.590796
AC158374_4.5	legumin b	0	0.7835	-	0.591182
AC147714_35.4	rna-directed dna polymerase (reverse transcriptase) ribonuclease h	9.10684e-40	0.7965	EC:3.1.26.4; EC:2.7.7.49; EC:3.4.23.0	0.591277
CT009655_51.4	histone h3	5.94844e-23	0.822	-	0.592174
AC161399_59.5	pentatricopeptide repeat-containing protein	6.2073e-54	0.6367		0.593831
AC175049_30.4	peptide transporter ptr3-a	3.61303e-151	0.846	-	0.593839
AC174295_38.5	far1-related protein	4.7345e-63	0.7595	-	0.594037
CR962122_52.4	pif-like protein	1.47725e-36	0.701		0.594192
AC148971_35.4	kaempferol 3-o-beta-d-galactosyltransferase-like	1.77237e-59	0.7485	-	0.594681
CR954198_38.4	dna-directed rna polymerase	1.69069e-33	0.9224	EC:2.7.7.6	0.595079
AC156627_20.5	hypothetical protein MTR_4g010530	2.87335e-74	0.677		0.595197
AC165943_3.5	gamma-interferon-inducible lysosomal thiol reductase-like	6.43593e-150	0.7175		0.595369
CT030177_35.4	probable peptide nitrate transporter at1g59740-like	7.17945e-97	0.8655	-	0.596091
AC144474_15.4	receptor-like protein kinase	2.39655e-106	0.766	-	0.59674
AC136141_78.4	rna-directed dna polymerase (reverse transcriptase) ribonuclease h	0	0.911	EC:3.1.26.4; EC:2.7.7.49; EC:3.4.23.0	0.5971
CT009492_31.4	methylesterase chloroplastic-like	0	0.867	EC:3.1.1.78	0.597514
AC202583_5.4	tir-nbs-lrr resistance protein	7.79984e-85	0.7438	EC:3.6.1.15	0.598489
AC165438_55.5	hypothetical protein MTR_8g106520	8.78445e-20	0.856	-	0.599052
AC147365_30.4	hypothetical protein MTR_7g025330	6.63342e-44	0.97		0.60002
AC202346_8.4	protease 4-like	1.93038e-39	0.7075	EC:2.7.7.6	0.600515
AC139313_25.4	hypothetical protein MTR_5g087010	3.65392e-50	0.966		0.600828
AC150844_14.4	cytokinin-o-glucosyltransferase	0	0.8285	EC:2.4.1.0	0.601064
AC195571_11.4	beta-glucosidase	0	0.7875	EC:3.2.1.0	0.601114
AC148965_32.4	hypothetical protein MtrDRAFT_AC148965g32v2	1.78141e-136	1		0.601316
AC162031_51.5	---NA---				0.601372
AC146307_29.4	ccp	2.05387e-40	0.6935	-	0.601384
AC134521_67.5	hypothetical protein MTR_6g051880	2.32046e-178	0.6967		0.602016
AC146573_12.5	spermatogenesis-associated protein 20-like	8.0388e-45	0.6826		0.602523
AC166147_31.4	o-glycosyl hydrolases family 17 protein	0	0.819	EC:3.2.1.39	0.602529
AC202593_20.4	mitochondrial metalloendopeptidase oma1	7.77786e-49	0.788	EC:3.4.24.0	0.602541
AC202345_16.4	far1-related protein	0	0.8185	EC:2.3.1.0; EC:2.7.11.0	0.604074
AC121244_51.5	hypothetical protein MTR_4g070820	2.82311e-44	0.908		0.604326
AC157489_6.4	cytochrome p450	6.89748e-165	0.836	-	0.60463
AC134049_60.4	nbs-lrr resistance protein	0	0.686	-	0.605374
CU179894_20.4	aconitate hydratase	3.0172e-41	0.7533		0.607129
AC140551_75.5	ribulose bisphosphate carboxylase large chain	2.21482e-37	0.8455	EC:2.3.1.0; EC:4.1.1.39	0.608997
AC182815_5.5	polynucleotidyl ribonuclease h fold	5.7194e-134	0.7345	-	0.609741
AC147008_87.5	resistance protein mg13	0	0.682		0.609887
AC126008_56.4	atp-dependent dna helicase q-like 3-like	6.83258e-30	0.815	-	0.610975
AC153350_39.4	---NA---				0.611274
AC140850_45.5	hypothetical protein MTR_4g083870, partial	4.91613e-123	0.623		0.611582
AC148765_30.4	hypothetical protein MTR_4g055340	8.06544e-25	1		0.611616
CU234178_46.4	---NA---				0.613146
AC148345_25.5	hypothetical protein MTR_7g114450	7.58538e-52	0.93		0.61326
AC123570_35.4	mms19 nucleotide excision repair protein	0	0.705	-	0.613392
AC146558_5.5	f-box lrr-repeat protein	1.94362e-54	0.714		0.613752
AC137669_18.5	---NA---				0.6143
AC144592_80.4	serine threonine protein partial	1.11827e-35	0.829	EC:2.7.11.0; EC:2.7.7.49; EC:3.4.23.0	0.614706
CU137660_2.3	---NA---				0.614903
AC202568_21.3	70 kda peptidyl-prolyl isomerase	9.63926e-71	0.7925	EC:5.2.1.8	0.615891
AC144431_63.4	40s ribosomal protein s23	1.3447e-24	0.8491	EC:2.5.1.6	0.616096
AC140545_34.4	coatomer subunit zeta-3	0	0.7605	EC:2.7.11.0; EC:2.7.7.49; EC:3.4.23.0	0.616217
AC151000_29.5	elongation factor g	0	0.7105	-	0.616388
AC147406_53.5	u-box domain-containing protein	8.76914e-93	0.754	EC:6.3.2.19	0.616761
AC174467_36.4	heat shock protein	0	0.852	-	0.617252
AC135234_64.5	f-box fbd lrr-repeat protein	0	0.5665		0.61741
CT963110_41.4	probable polygalacturonase at3g15720-like	0	0.7515	EC:3.2.1.15	0.618986
AC137996_60.5	vacuolar processing enzyme-1a	0	0.784	EC:3.4.22.0	0.620054
CT962505_66.4	rna-directed dna polymerase (reverse transcriptase)	9.74306e-116	0.725	EC:2.7.7.49	0.62035
AC148218_21.4	dna-directed rna polymerase iii subunit rpc1-like	0	0.7945	EC:2.7.7.6	0.620844
AC122728_27.4	hypothetical protein MTR_3g102150	2.28684e-58	0.937		0.621172
CU024897_32.4	protein	0	0.5805		0.621308
CT868735_23.4	protein	0	0.6365	-	0.621413
AC150842_5.5	pentatricopeptide repeat-containing protein	0	0.841		0.622396
AC174465_27.4	hypothetical protein MTR_2g040030	4.67506e-130	0.74		0.622731
AC148815_47.5	hypothetical protein MTR_2g081270	1.21227e-29	1		0.623831
CT573026_4.4	cysteine-rich receptor-like protein kinase	2.02606e-69	0.577	-	0.624262
AC146586_22.4	gdsl esterase lipase apg-like	0	0.9005	-	0.624691
CT009568_34.4	caffeic acid 3-o-methyltransferase	0	0.8165	EC:2.1.1.6	0.624739
CR962122_46.4	cysteine-rich receptor-like protein kinase	0	0.5885	-	0.625064
AC174368_16.5	hypothetical protein MTR_4g085980	2.37675e-58	1		0.629368
AC148219_29.5	atp-dependent dna helicase pif1	1.3021e-144	0.7665	-	0.62964
AC147714_1.4	beta- -n-acetylglucosaminyltransferase family	3.64224e-85	0.5895		0.62987
CR956631_59.5	hypothetical protein MTR_3g013830	7.24557e-16	0.89		0.630951
AC157779_23.5	cysteine-rich receptor-like protein kinase	9.52143e-72	0.6135	EC:2.7.7.49	0.631149
AC202584_6.4	---NA---				0.631368
AC202591_35.3	mads-box dna-binding domain transcription factor	2.00944e-170	0.708	-	0.632193
CT967316_16.4	subtilisin-like protease-like	0	0.7845	EC:3.4.21.0	0.63282
AC202490_12.3	30s ribosomal protein s12p	4.8101e-61	0.6433	-	0.633361
AC152158_10.5	aspartic proteinase asp1-like	0	0.746	EC:3.4.23.0	0.633543
AC151521_67.4	mannan endo- -beta-mannosidase	9.24031e-20	1	EC:3.2.1.0	0.633585
AC155889_44.4	hypothetical protein MTR_2g007200	3.79294e-45	0.7323		0.633798
AC203551_10.4	CCP	5.53524e-33	0.88	-	0.634124
AC137509_35.4	---NA---				0.635078
AC186136_40.4	ankyrin repeat-containing protein at3g12360-like	4.46367e-29	0.8235	-	0.635382
AC172741_42.5	1-orf1-orf2 protein	0	0.7365		0.636121
AC137829_62.4	f-box protein skip19	1.49632e-55	0.6395		0.637289
AC157645_16.5	albumin	1.38115e-76	0.565	-	0.637449
AC159538_46.4	---NA---				0.637683
CU137661_31.4	hypothetical protein MTR_2g025300	9.84248e-22	0.95		0.638188
AC151526_24.5	ccr4-associated factor	0	0.828	-	0.638487
AC146331_56.5	atp-dependent dna helicase pif1	7.7347e-49	0.782	-	0.639333
AC152186_31.4	sieve element-occluding protein	0	0.7175		0.639588
CU137655_15.3	---NA---				0.640254
AC147959_33.4	---NA---				0.640838
AC149580_13.5	lipoxygenase	0	0.771	EC:1.13.11.12	0.641071
AC157894_54.5	hypothetical protein MTR_2g037240	2.90168e-40	0.867		0.641705
AC146747_37.4	reverse transcriptase-like partial	1.23979e-45	0.533		0.641961
CR931741_49.4	---NA---				0.643319
AC147498_43.5	hypothetical protein MTR_6g009670	2.60225e-11	0.95		0.643553
CU024880_79.4	znf586 protein	1.91411e-16	0.7233	-	0.644044
CU019601_13.4	zinc finger protein 3-like	1.06364e-160	0.6275	-	0.645404
AC126783_37.4	hypothetical protein MTR_5g033150	1.75354e-74	0.6867		0.64555
AC135160_9.5	far1-related protein	2.19276e-66	0.6284	-	0.646921
CU326393_4.4	ubiquitin	0	0.6975	EC:6.3.2.19	0.647253
CU182773_7.3	e3 ubiquitin-protein ligase rnf181	5.98709e-89	0.7545	-	0.647381
AC165135_8.5	hypothetical protein MTR_1g110360	6.58431e-130	0.5725		0.647703
CU326393_26.4	f-box lrr-repeat protein	0	0.526		0.648955
CU179907_17.4	hypothetical protein MTR_5g065940	1.33095e-13	0.8425		0.649024
CR962132_10.4	zeaxanthin epoxidase	0	0.874	EC:1.14.13.90	0.649403
AC133862_16.4	axial regulator yabby 2-like	5.74147e-135	0.8015		0.649667
AC157489_48.4	atp-dependent dna helicase pif1	1.24739e-135	0.8625	-	0.649736
AC155891_21.5	pectinesterase pectinesterase inhibitor ppe8b-like	0	0.849	EC:3.1.1.11	0.650595
AC152403_46.4	resistance protein	0	0.68	-	0.650868
AC161569_21.5	hypothetical protein MTR_1g104520	5.50709e-36	0.9115		0.651992
AC186199_28.5	50s ribosomal protein l2	2.73051e-18	0.67		0.653184
AC167034_31.4	tnp1	4.53232e-64	0.7283	-	0.653522
AC169980_10.4	aminophospholipid atpase	1.73253e-29	1		0.653729
AC152178_11.4	ap-3 complex subunit mu-2	2.69261e-22	0.7275	-	0.654116
CT030158_32.5	pentatricopeptide repeat-containing protein mitochondrial-like	3.52971e-58	0.8095		0.655205
AC157894_4.5	r2r3-myb transcription factor	0	0.6185	-	0.655624
AC122165_39.4	retrotransposon-like protein 1-like	2.12217e-47	0.7833		0.656221
AC174303_20.5	aldose reductase	0	0.858	EC:1.1.1.21	0.657898
AC171265_43.5	myosin-like protein	6.79695e-57	0.812	-	0.657961
AC203543_1.3	rna-directed dna polymerase (reverse transcriptase) ribonuclease h	0	0.892	EC:3.1.26.4; EC:2.7.7.49; EC:3.4.23.0	0.658092
AC147405_42.4	transposon mariner sub-class	5.95131e-142	0.7685	-	0.658408
AC166897_22.5	hypothetical protein MTR_4g098780	2.94841e-11	0.725		0.658629
AC157645_5.5	phosphatidate phosphatase lpin3	0	0.896	EC:3.1.3.4	0.659866
CR954192_6.5	dehydrodolichyl diphosphate synthase 2-like	0	0.8175	-	0.660154
AC146856_35.5	hypothetical protein MTR_5g015700	1.33755e-17	1		0.660228
AC203546_26.3	---NA---				0.660879
CU013545_19.3	---NA---				0.661115
AC152818_24.4	ribonuclease h	3.31479e-37	0.668	-	0.662064
AC182815_46.5	auxin-induced protein 5ng4	0	0.757	-	0.662134
CT030191_13.4	vacuolar amino acid transporter	0	0.8395	-	0.663967
AC174315_29.5	h+-transporting two-sector alpha beta central related	1.89435e-32	0.638	EC:4.3.3.2	0.66402
AC165429_22.4	cytokinin oxidase	1.46472e-138	0.7805	EC:1.5.99.12; EC:1.1.1.158	0.664068
AC149212_27.5	hypothetical protein PRUPE_ppa021811mg	4.15727e-07	0.82		0.66426
AC151520_32.4	matrix metalloproteinase	1.41036e-38	0.784	-	0.664538
CT967306_51.4	bzip-like protein	7.89372e-24	0.7869	EC:2.7.11.0	0.664586
AC146757_60.4	rna-directed dna polymerase (reverse transcriptase) ribonuclease h	2.46887e-46	0.4815		0.665122
AC203548_21.4	non-ltr retroelement reverse related	1.29511e-159	0.597	EC:2.7.7.49	0.665684
AC157377_30.5	---NA---				0.665952
AC121237_51.5	ferric reduction oxidase 4	0	0.8075	EC:1.6.3.1; EC:1.16.1.7	0.666771
AC136506_41.4	replication factor a protein	1.09556e-35	0.742	-	0.667297
AC202346_3.4	ribonuclease h protein at1g65750-like	1.37208e-53	0.5505	-	0.668353
AC151521_65.4	imp dehydrogenase gmp	5.93526e-28	0.92	EC:3.2.1.0	0.66836
AC126782_29.5	argininosuccinate synthase	9.68916e-106	0.903	EC:6.3.4.5	0.668501
CR936946_41.5	ovarian otubain	0	0.7975	EC:2.7.11.0	0.668838
AC157983_35.4	---NA---				0.66953
CU326388_17.4	tubulin-specific chaperone a	4.20928e-72	0.8545	-	0.670145
AC128660_5.5	wrky transcription factor	0	0.686	-	0.670403
AC138130_48.4	heat shock protein	9.83371e-87	0.792	EC:6.1.1.21; EC:5.2.1.8	0.672176
AC141108_31.4	beta-galactosidase 8-like	0	0.8755	EC:3.2.1.23	0.672368
AC166146_22.4	---NA---				0.67237
AC146649_55.4	nbs-containing resistance-like protein	0	0.7895	EC:3.4.22.0	0.6724
CT027662_36.5	hypothetical protein MTR_5g015400	4.1251e-57	1		0.672561
AC152498_35.4	sucrose proton symporter	1.33926e-20	1		0.672837
AC202477_18.4	copia-type pol polyprotein	0	0.7585	EC:2.7.7.49	0.673009
AC135311_43.4	ripening-related protein	1.83381e-79	0.6955		0.673378
AC157892_35.5	atp-dependent dna helicase pif1	1.50604e-76	0.793	-	0.673478
AC146651_4.4	polyadenylate-binding protein 1-b-binding protein	3.15566e-180	0.87	-	0.674239
CU302345_26.3	kinase-like protein	9.98631e-103	0.7445	EC:2.7.11.0	0.67442
AC149473_4.4	transparent testa 12 protein	2.95303e-36	0.8445	-	0.674591
AC144481_32.4	---NA---				0.675503
AC153643_4.5	otubain	5.7056e-60	0.7321		0.675769
CT030245_14.5	cc-nbs-lrr resistance protein	1.87955e-153	0.717	-	0.675977
CU326387_10.4	carboxyl-terminal peptidase	9.39667e-43	0.825		0.676159
AC149473_29.4	hypothetical protein MTR_4g023850	4.99143e-40	0.8267		0.677218
AC144731_10.4	---NA---				0.677772
CT573507_33.5	h+-transporting two-sector alpha beta central related	2.65015e-16	0.6745	EC:2.7.7.0	0.678363
AC152351_36.5	tether containing ubx domain for glut4	1.32307e-132	0.731	-	0.678546
AC147741_53.4	f-box protein	0	0.6695	-	0.678674
AC160836_21.5	at1g52630-like protein	1.39371e-17	0.812		0.679541
CU013542_35.5	---NA---				0.679551
CR931743_44.5	---NA---				0.680284
AC136953_41.4	polynucleotidyl ribonuclease h fold	4.3306e-140	0.636	-	0.680492
AC157779_31.5	f-box lrr-repeat protein	1.17652e-122	0.6295		0.68051
AC199761_13.3	germin-like protein 9-3-like	1.41393e-140	0.8365	EC:1.15.1.1	0.681434
AC152054_39.5	polynucleotidyl ribonuclease h fold	1.32283e-18	0.8715	-	0.681994
AC145156_85.5	succinate dehydrogenase subunit 3	5.25427e-84	0.8733	-	0.682133
AC140035_27.4	elongation factor mitochondrial-like	1.74397e-64	0.7845	-	0.682159
AC161569_31.5	g-type lectin s-receptor-like serine threonine-protein kinase rlk1-like	2.56623e-33	0.7055	EC:1.4.3.21; EC:2.7.11.0	0.682359
AC202364_2.4	cysteine-rich receptor-like protein kinase	2.85312e-42	0.7083	EC:2.7.7.49; EC:2.7.11.0	0.68302
AC202313_8.3	---NA---				0.683021
AC140022_37.4	polypeptide with a gag-like domain-containing protein	1.48578e-41	0.7645		0.68337
CU024864_14.4	endoglucanase 11-like	0	0.9025	EC:3.2.1.4	0.683799
CT963080_6.4	sulfate transporter	3.47942e-91	0.558	-	0.684131
AC146571_7.4	probable linoleate 9s-lipoxygenase 5-like	6.96603e-55	0.8445	EC:1.13.11.12	0.684235
AC150845_25.4	cytochrome p450 monooxygenase cyp72a65	0	0.83	-	0.684545
AC198005_15.4	protein	4.49795e-94	0.89	-	0.68461
AC152818_3.4	ureidoglycolate hydrolases	8.21076e-135	0.8085	EC:3.5.3.19	0.684773
AC202522_6.3	protein far1-related sequence 11-like	0	0.6575	-	0.684975
AC139526_64.4	pentatricopeptide repeat-containing protein	1.33136e-59	0.7575		0.687339
AC166093_4.4	hypothetical protein MTR_3g083750	1.0369e-46	0.78		0.687409
AC171499_5.5	regulator of nonsense transcripts-like protein	4.07901e-172	0.655	-	0.687414
CU024878_55.4	cytokinin-o-glucosyltransferase	0	0.881	EC:2.4.1.0	0.687418
CU024876_28.4	endo- -beta-xylanase a	0	0.804	EC:3.2.1.8	0.687517
AC145023_36.5	ulp1 protease family c-terminal catalytic domain containing protein	2.94666e-159	0.6676	-	0.68776
AC187356_28.4	anthocyanidin 3-o-glucosyltransferase	0	0.7605	EC:2.4.1.0	0.688166
AC141110_46.5	imp dehydrogenase gmp	1.53592e-143	0.7495	EC:3.2.1.0	0.688482
AC126012_44.5	hypothetical protein MTR_5g097830	2.21986e-44	1		0.68913
AC136507_51.4	receptor-like kinase	5.00646e-159	0.616	-	0.689165
AC174352_34.5	---NA---				0.690116
AC126792_22.4	transcription factor myb39-like	0	0.674	-	0.690657
AC167710_17.4	hypothetical protein MTR_7g011790	0	0.765	-	0.690716
AC151740_56.4	rna-directed dna polymerase (reverse transcriptase) ribonuclease h	0	0.8175	EC:3.1.26.4; EC:2.7.7.49; EC:3.4.23.0	0.6914
AC202466_2.4	glycosyl hydrolase family 9 protein	4.33052e-34	0.5355	-	0.691583
AC153121_21.4	cinnamyl alcohol dehydrogenase	0	0.903	EC:1.1.1.255	0.691619
CT573054_8.4	general transcription factor iih subunit	3.837e-41	0.871	-	0.691835
CT963129_31.4	hypothetical protein MTR_3g021020	3.69461e-51	0.985		0.692458
CU302248_15.3	rna-directed dna polymerase (reverse transcriptase) ribonuclease h	1.35665e-17	0.74		0.693778
AC156828_45.4	pentatricopeptide repeat-containing protein	0	0.717		0.694345
AC202465_9.3	ubiquitin carrier protein	1.69575e-72	0.754	EC:6.3.2.0	0.69435
AC140103_9.5	thaumatin-like protein	6.70442e-172	0.8155		0.694383
AC149269_66.5	ribonuclease h	1.49376e-10	0.6433		0.694482
AC121236_11.5	hypothetical protein MTR_2g025220	5.66039e-40	0.99		0.694602
AC157473_5.5	cysteine-rich receptor-like protein kinase	7.84129e-42	0.8413	EC:2.7.7.49; EC:2.7.11.0	0.694613
CU302328_17.4	galactosylgalactosylxylosylprotein 3-beta-glucuronosyltransferase	1.58182e-78	0.675	-	0.695285
CT025839_70.5	hypothetical protein MTR_5g025140	3.73241e-27	1		0.695576
CR931732_7.4	upf0481 protein at3g47200-like	0	0.7015		0.696029
AC169177_34.4	coatomer subunit zeta-3	0	0.765	EC:2.7.11.0; EC:2.7.7.49; EC:3.4.23.0	0.696699
AC142224_36.4	bel1-like homeodomain protein 9-like	1.95381e-114	0.693	-	0.696927
AC195111_10.4	hypothetical protein MTR_1g040640	2.84853e-23	1		0.697915
AC166707_42.4	udp rhamnose:anthocyanidin-3-glucoside rhamnosyltransferase	0	0.8605	EC:2.4.1.0	0.697938
CU062495_3.3	reverse transcriptase	1.09422e-10	0.78		0.697955
CT485797_38.5	60s ribosomal export protein nmd3	0	0.601	-	0.698255
AC202493_2.4	dna-binding storekeeper transcriptional regulator	0	0.587		0.698469
AC123570_6.4	coiled-coil domain-containing protein isoform partial	8.0212e-172	0.782	-	0.698838
AC135604_75.4	aminotransferase-like protein	1.631e-31	0.571		0.699002
AC138199_35.4	non-ltr retroelement reverse related	7.20593e-69	0.659		0.69992
AC187543_50.5	nerolidol linalool synthase	3.48245e-35	0.96	-	0.70004
AC124972_4.5	pb1 domain-containing protein	3.78143e-145	0.7445		0.700344
AC146331_53.5	histidine decarboxylase-like	0	0.805	EC:4.1.1.0	0.700348
AC125389_61.5	pentatricopeptide repeat-containing protein	3.6148e-36	0.67		0.701978
CT033771_2.4	ethylene-responsive transcription factor erf061-like	2.03852e-140	0.713	-	0.702867
CT961056_26.5	sedoheptulose- -bisphosphatase	0	0.91	EC:3.1.3.37	0.702952
AC146750_16.4	histone acetyltransferase	9.8537e-19	0.7967		0.703421
AC169513_23.4	1-aminocyclopropane-1-carboxylate oxidase-like protein	0	0.794	EC:1.14.11.0	0.704125
CT962506_38.4	---NA---				0.70477
AC161406_52.4	---NA---				0.704819
AC138452_29.4	---NA---				0.705262
AC174465_11.4	f-box protein	1.87099e-36	0.787		0.705599
AC151816_50.4	hypothetical protein MTR_8g057750	6.23919e-54	0.97		0.706023
AC155889_13.4	alkylated dna repair protein alkb-like protein	0	0.7605	EC:1.14.11.0	0.706513
CR931807_34.5	rna-directed dna polymerase (reverse transcriptase)	6.70678e-38	0.7265	EC:2.7.7.6; EC:2.7.11.0; EC:2.7.7.49	0.706935
AC186047_24.4	ribosomal protein s15	1.5416e-56	0.889	-	0.707082
CR954185_30.5	hypothetical protein MTR_5g088800	1.23107e-20	0.76		0.707635
AC174332_10.5	probable glutathione s-transferase-like	5.6262e-110	0.809	EC:2.5.1.18	0.707914
CU302340_26.3	toll interleukin receptor	5.3123e-165	0.7285	-	0.708746
CU457808_13.3	f-box kelch-repeat protein	5.43816e-136	0.6185		0.709576
AC160838_4.5	pentatricopeptide repeat-containing protein at5g09950-like	0	0.808	-	0.709945
AC174372_21.5	hypothetical protein MTR_5g076860	1.59708e-35	0.7822		0.710215
AC136472_37.4	---NA---				0.710312
CR936948_5.4	proline-rich receptor-like protein kinase perk2-like	8.65014e-34	0.7871		0.710849
AC140916_21.4	metal transporter nramp5-like	0	0.877	-	0.710954
AC202379_6.4	transposon mutator sub-class	3.46833e-100	0.6305	-	0.711009
AC137826_54.4	hypothetical protein MTR_004s0008	7.04803e-27	1		0.711151
AC147013_28.5	3-isopropylmalate dehydratase large subunit	0	0.7313	-	0.71134
AC149135_34.4	atp-dependent dna helicase pif1	9.78155e-18	0.781	-	0.711928
CT027664_64.4	ribonuclease h protein at1g65750-like	2.66206e-59	0.4575	-	0.712986
AC163897_32.4	hypothetical protein MTR_7g087270	1.637e-64	0.715		0.713294
AC166147_7.4	histone-lysine n-methyltransferase atxr6-like	3.38354e-86	0.6305	EC:2.1.1.0	0.713332
CR936323_44.4	carboxyl-terminal peptidase	0	0.576		0.713385
CU019604_39.4	protease inhibitor	3.77247e-141	0.657	-	0.713492
CU234149_13.3	---NA---				0.713804
CT963132_37.4	pentatricopeptide repeat-containing protein	5.35707e-33	0.688		0.71413
AC175311_27.4	diphthamide biosynthesis protein 2-like	0	0.729	-	0.714367
CR955012_25.5	hypothetical protein MTR_6g052400	1.72226e-28	0.8226		0.71439
AC191599_18.4	PREDICTED: uncharacterized protein LOC101498999	5.07519e-33	0.727		0.714472
AC149804_37.5	probable serine threonine-protein kinase at1g54610-like	0	0.789	EC:2.7.11.0	0.715082
AC202364_3.4	---NA---				0.715822
CT573508_44.5	hypothetical protein MTR_3g019870	1.15759e-14	0.79		0.716314
AC144430_59.4	tubulin-specific chaperone a	3.58881e-62	0.7995	-	0.716378
AC169174_12.4	transcription factor ilr3	4.03279e-140	0.7085		0.716934
AC152184_29.5	hypothetical protein MTR_7g005920	1.80377e-31	1		0.717139
AC202339_5.3	ribonuclease h	8.11723e-11	0.6867	-	0.717337
AC126789_31.5	major facilitator superfamily protein	0	0.8615	-	0.717879
AC144730_1.4	hypothetical protein MTR_3g067480	1.21338e-39	0.99		0.718577
AC148817_60.4	hypothetical protein MTR_7g076540	6.70281e-54	1		0.718838
AC202362_27.3	---NA---				0.718974
AC144341_56.5	hypothetical protein MTR_3g021270	4.24566e-30	0.8938		0.719149
AC169182_45.5	hypothetical protein MTR_7g060610	1.95267e-35	1		0.719748
CU137664_18.3	disease resistance-like protein	3.79068e-31	0.6333	-	0.72014
AC144591_67.5	histone-lysine n-methyltransferase atxr2	1.18085e-29	0.485		0.720247
AC162278_25.4	cytochrome p450 83b1-like	2.41838e-43	0.837	EC:1.14.13.0	0.720263
AC147481_44.5	dcd (development and cell death) domain protein	0	0.7075		0.720326
AC140025_46.5	lipoate protein ligase-like protein	1.61602e-140	0.8345	-	0.720974
CR931735_42.4	f-box fbd lrr-repeat protein	1.84496e-124	0.611		0.721088
AC122727_63.5	auxin-induced protein 5ng4	0	0.771	-	0.721127
AC136287_11.4	non-ltr retrolelement reverse transcriptase-like related	1.02463e-39	0.778	EC:2.7.7.49	0.721998
AC122727_58.5	hypothetical protein MTR_5g069090	3.48288e-30	0.6733		0.722048
CR936946_29.5	dof zinc finger	1.57584e-166	0.745	-	0.723023
CR962138_28.4	hypothetical protein MTR_8g031820	1.44881e-15	0.73		0.7235
CR931730_32.4	f-box kelch-repeat protein	0	0.712	-	0.724153
AC169176_26.4	hypothetical protein MTR_7g032990	1.71105e-38	1		0.724388
CT030177_17.4	galactosylgalactosylxylosylprotein 3-beta-glucuronosyltransferase	1.72034e-99	0.594	-	0.72456
CR931733_48.4	heat shock protein	6.06879e-134	0.721	-	0.72473
AC148340_39.5	butyrate response factor	2.18443e-104	0.7667	-	0.72511
AC174146_24.4	mediator of rna polymerase ii transcription subunit 15a-like	2.27407e-45	0.77		0.725807
CT009568_2.4	polynucleotidyl ribonuclease h fold	4.50581e-48	0.5935	-	0.725834
CT025842_13.4	rna-directed dna polymerase (reverse transcriptase)	1.28647e-92	0.6255	-	0.725897
AC148526_30.4	hypothetical protein MTR_2g026190	1.83683e-30	1		0.726197
AC147713_43.4	---NA---				0.726764
AC157777_16.4	hormone-sensitive lipase	0	0.771	-	0.727508
AC202485_18.4	transparent testa 12 protein	9.57434e-35	0.8565	-	0.727759
AC145329_22.4	myb-like transcription factor	0	0.7325	-	0.728052
AC141866_11.4	farnesyl pyrophosphate synthase	0	0.947	EC:2.5.1.10; EC:2.5.1.1	0.728367
CR962131_30.5	hypothetical protein MTR_5g043700	3.50129e-39	0.7733		0.729023
AC157502_33.5	pentatricopeptide repeat-containing protein at4g33990-like	0	0.816	-	0.729297
AC171166_26.5	ccp	1.83586e-37	0.736	-	0.72936
AC141106_50.5	cysteine-rich receptor-like protein kinase	1.16503e-165	0.6435	-	0.729479
CT485795_15.5	f-box lrr-repeat protein	8.08088e-31	0.7325		0.729593
AC148237_24.4	hypothetical protein MTR_8g066810	1.31323e-72	0.94		0.730103
AC144721_35.4	cysteine-rich receptor-like protein kinase	0	0.871	EC:2.7.11.0	0.730378
AC169516_26.5	elongation factor mitochondrial-like	7.47601e-154	0.934	-	0.730517
AC145449_25.4	tir-nbs-lrr resistance protein	6.20356e-24	0.89	-	0.730726
AC134824_37.5	harpin inducing protein 1-like protein	3.32978e-100	0.67		0.730854
AC135464_46.5	non-ltr retroelement reverse related	4.39147e-119	0.6125	-	0.731768
CR962137_7.4	---NA---				0.731994
AC139852_17.4	eukaryotic translation initiation factor 6	6.50058e-159	0.9275	-	0.732008
CT863710_31.4	glucosyltransferase	0	0.7475	-	0.732211
AC169517_21.5	hypothetical protein MTR_8g074450	6.06972e-68	0.804		0.732478
CT025840_57.4	photosystem ii cp47 chlorophyll apoprotein	1.21162e-32	1		0.732479
AC151527_19.4	chs-like protein	0	0.898	EC:2.3.1.74	0.732545
AC149209_36.4	transducin wd40 domain-containing protein	5.47094e-111	0.7825	-	0.732644
CR936946_21.5	gag-pol polyprotein	6.38488e-21	0.6243		0.733343
AC149306_64.5	cysteine-rich receptor-like protein kinase	2.02852e-102	0.576	-	0.733714
AC155888_29.4	pentatricopeptide repeat-containing protein	0	0.674		0.733884
AC199763_15.4	eid1-like f-box protein 2-like	0	0.921		0.73401
CR932964_22.4	---NA---				0.734572
AC202584_14.4	---NA---				0.734957
AC135160_40.5	tir-nbs-lrr resistance protein	0	0.719	-	0.735134
AC155886_39.4	rna-directed dna polymerase (reverse transcriptase)	6.16953e-72	0.737	EC:2.7.11.0; EC:2.7.7.49; EC:3.4.23.0	0.735221
AC144431_19.4	mitogen-activated protein kinase kinase kinase 2-like	0	0.775	EC:2.7.11.0	0.735451
AC148404_50.5	atp-dependent dna helicase pif1	3.04325e-107	0.689	-	0.735634
AC174285_6.4	nbs-lrr resistance protein	8.61856e-56	0.902	EC:3.6.1.15	0.737402
AC161750_28.4	bbi inhibitor	4.83924e-72	0.594	-	0.738294
AC146790_9.4	upf0496 protein at1g20180-like	0	0.6855		0.739218
AC148526_18.4	inositol transporter 4-like	0	0.797	-	0.740087
AC202519_22.4	imp dehydrogenase gmp related	1.57704e-31	0.8156		0.74121
CU013516_16.5	hypothetical protein MtrDRAFT_AC149642g34v2	1.1259e-25	0.78		0.741315
AC151524_39.5	hypothetical protein MtrDRAFT_AC151524g39v2	2.57388e-71	0.8467		0.741942
AC155893_10.4	rna-directed dna polymerase (reverse transcriptase) ribonuclease h	0	0.497	-	0.742816
AC161107_48.5	hypothetical protein MTR_5g017610	7.02868e-11	0.825		0.743478
AC124969_54.4	1-orf2 protein	1.07278e-71	0.885		0.743487
AC135312_9.5	phosphatidylinositol-4-phosphate 5-kinase-like protein	3.2174e-17	0.81	-	0.743865
AC159147_19.5	rna-directed dna polymerase (reverse transcriptase)	3.12159e-85	0.607	EC:2.7.7.49	0.743989
AC121240_88.4	hypothetical protein MTR_132s0010, partial	1.07071e-12	0.92		0.74423
AC126007_46.4	cellular nucleic acid-binding protein	9.97144e-44	0.8705	-	0.744931
AC137995_16.4	hypothetical protein MTR_5g085430	1.22796e-37	1		0.744991
AC121241_11.5	hypothetical protein MTR_8g058260	7.05528e-35	1		0.745025
AC146758_22.4	f-box lrr-repeat protein	0	0.6355		0.74521
AC133572_22.5	transparent testa 12 protein	1.27568e-31	0.8225	-	0.745296
CU019606_31.4	flavonol synthase flavanone 3-hydroxylase	1.09673e-50	0.7945	EC:1.14.11.0; EC:1.13.11.0	0.74532
AC136841_35.5	hypothetical protein MTR_8g012470	6.23542e-44	1		0.74578
AC175685_37.4	f-box fbd lrr-repeat protein	7.99706e-80	0.7735		0.746398
AC145331_39.4	ribosomal protein	1.43591e-149	0.7895	-	0.746728
AC149303_35.4	dna repair and recombination protein rad54-like protein	0	0.737	-	0.747432
AC123573_12.4	athila retroelement orf1 protein	1.26889e-13	0.5265		0.747693
AC174302_14.4	senescence-associated protein 5	1.18933e-147	0.865	-	0.747936
AC137836_57.5	polynucleotidyl ribonuclease h fold	1.01204e-130	0.6575	-	0.748409
AC152347_18.5	f-box kelch-repeat protein	1.45072e-154	0.5415		0.748617
AC124970_37.4	chlorophyll a-b binding protein	3.43663e-89	0.675	-	0.748671
AC138451_19.4	hypothetical protein MTR_5g084230	1.02977e-53	0.886		0.749696
AC167710_48.4	inactive poly	4.38538e-42	0.531		0.749718
AC157894_21.5	hypothetical protein MtrDRAFT_AC157894g21v2	8.38611e-107	0.743	-	0.750139
AC124971_17.4	---NA---				0.750361
CT967304_24.4	cysteine-rich receptor-like protein kinase	1.58777e-43	0.7145	EC:2.7.7.49	0.752108
AC174141_8.4	pollen ole e 1 allergen and extensin family protein	1.13695e-129	0.6685		0.752282
AC202515_14.3	rho guanine nucleotide exchange factor	0	0.8865	-	0.752633
AC122728_47.4	far1-related protein	0	0.8715	EC:2.3.1.0; EC:2.7.11.0	0.753568
AC144724_33.5	uncharacterized exonuclease domain-containing protein at3g15140-like	0	0.844	-	0.754294
CU024880_57.4	zinc finger protein ensp00000375192-like	1.5944e-22	0.8105	-	0.75442
CR940307_6.5	probable nucleoredoxin 3-like	0	0.7895	EC:1.8.1.8	0.755065
AC144513_28.5	---NA---				0.756202
CR956402_42.4	far1-related protein	6.37078e-36	0.8315		0.756282
AC123975_45.5	cobra-like protein	1.7412e-123	0.7535		0.756425
CR932958_9.4	nodule-specific glycine-rich protein 1j	9.80051e-54	0.718		0.756565
CU459038_18.4	disease resistance protein rpm1-like	0	0.779	-	0.757171
AC198007_15.3	glutaredoxin	1.06848e-68	0.9375	EC:1.20.4.1	0.757286
AC124216_14.4	f-box lrr-repeat protein	6.71894e-104	0.6655		0.757867
AC157473_44.5	cysteine protease	1.56121e-36	0.671	-	0.75812
AC150203_39.5	u-box domain-containing protein 52-like	0	0.8235	EC:2.7.11.0	0.7586
CT963114_44.4	ribonuclease h protein at1g65750-like	4.22812e-47	0.6105	-	0.75866
CU207210_17.3	hypothetical protein MTR_5g081480	5.28775e-41	0.97	-	0.759462
AC149496_58.5	hypothetical protein MTR_6g074390	1.82121e-31	0.76		0.759489
CR936326_32.5	far1-related protein	4.06126e-51	0.6775	-	0.759681
AC139853_52.5	cell differentiation protein rcd1 homolog	0	0.7555	-	0.759822
CT009749_45.4	hypothetical protein MTR_020s0003	1.23407e-35	0.9225		0.760269
CT573501_53.5	hypothetical protein MTR_5g078490	5.77032e-25	0.936	-	0.761631
CU302337_6.4	hypothetical protein MTR_5g098280	1.58293e-48	0.7575	-	0.761903
AC144725_26.4	ribonuclease h	9.15866e-60	0.7195	-	0.762118
AC144765_27.4	hypothetical protein MTR_5g039140	6.67126e-07	0.6		0.762163
AC187278_15.5	ribosomal protein l14	1.26774e-25	0.8575	-	0.76235
AC171167_15.5	pentatricopeptide repeat-containing protein	0	0.598	EC:3.4.24.0	0.762406
AC146759_12.4	oxidation resistance protein 1-like	0	0.672	-	0.762703
AC146789_13.4	isoflavone synthase 1	0	0.776	EC:1.14.13.87	0.762721
AC159538_40.4	psbb mrna maturation factor chloroplastic-like	0	0.8615	-	0.764778
AC123975_44.5	cobra-like protein 10-like	0	0.8015	-	0.765416
CU013517_30.4	hypothetical protein MTR_3g027930	3.12123e-10	0.84		0.765764
CU062622_1.3	citrate synthase	6.76889e-61	0.734	EC:2.3.3.0	0.766289
AC141106_16.5	cold-regulated 413 inner membrane protein chloroplastic-like	6.6249e-142	0.7905	-	0.766387
AC184161_37.5	cysteine-rich receptor-like protein kinase	7.04694e-29	0.682	-	0.766635
CT954229_13.4	tmv resistance protein n-like	8.77217e-74	0.776	-	0.766946
AC149472_37.4	protein	4.38853e-72	0.7355		0.76741
AC161399_44.5	nucleic acid binding related	1.62068e-171	0.7895		0.767735
AC203560_3.3	far1-related protein	3.14211e-18	0.866	EC:2.3.1.0; EC:2.7.11.0	0.767744
AC150244_18.4	hypothetical protein MtrDRAFT_AC150244g18v2	1.071e-14	1		0.767854
AC174327_42.5	---NA---				0.769107
CU179697_4.4	n-hydroxycinnamoyl benzoyltransferase	1.12152e-45	0.7395	-	0.769571
AC146790_49.4	gdsl esterase lipase	0	0.857	-	0.769719
AC124217_9.4	ribonuclease h	3.3033e-55	0.7055	-	0.769785
AC126784_45.5	leucine-rich repeat receptor-like serine threonine-protein kinase at2g24130-like	0	0.786	EC:1.3.1.74; EC:2.7.11.0	0.770042
CU024879_25.4	cytochrome p450	7.72656e-59	0.7945	EC:2.7.7.49	0.77115
AY508219_15.5	transcription factor bhlh96	8.02188e-41	0.567		0.771624
AC135311_45.4	hypothetical protein MTR_7g077060	2.60542e-19	0.97		0.771944
AC141108_29.4	beta-galactosidase 8-like	0	0.8545	EC:3.2.1.23	0.772564
AC175828_17.4	mms19 nucleotide excision repair protein	0	0.7095	-	0.773038
AC174298_24.5	vam6 vps39-like	0	0.848	-	0.773345
CU179920_23.3	ribosomal protein	7.12287e-150	0.798	-	0.77364
CU024880_116.4	PREDICTED: putative uncharacterized protein encoded by LINC00596-like	2.89425e-25	0.807	-	0.773834
CT954229_5.4	f-box protein skip19	3.69096e-32	0.775	EC:6.3.2.19	0.774282
CT571262_22.5	cysteine-rich receptor-like protein kinase	0	0.766	EC:2.7.11.0	0.774517
AC202325_16.4	pentatricopeptide repeat-containing protein	0	0.67		0.774892
AC166146_20.4	---NA---				0.774968
AC157350_7.4	far1-related protein	1.30037e-38	0.753		0.77535
AC150977_47.5	pentatricopeptide repeat-containing protein mitochondrial-like	5.2025e-101	0.6255	-	0.775367
AC151673_45.4	---NA---				0.775597
AC202462_8.3	hypothetical protein MTR_7g058760	1.53883e-87	0.675		0.776725
CU137655_5.3	protein chloroplastic-like	0	0.765	-	0.777238
CU013514_49.4	---NA---				0.777278
CU459037_12.3	ring finger protein	4.79892e-31	0.855		0.777619
AC166093_22.4	non-specific lipid-transfer protein	1.49009e-101	0.7095	-	0.777749
AC171168_10.5	hypothetical protein MTR_2g089710	3.47615e-21	1		0.777854
AC138199_33.4	disease resistance-like protein	0	0.659	-	0.777884
CR962123_53.5	hypothetical protein MTR_5g056050	1.41977e-127	1		0.778832
AC146865_48.5	zinc finger mym-type protein	5.94393e-117	0.8235	-	0.779128
AC198008_10.3	---NA---				0.779729
AC160838_28.5	argonaute protein group	7.70856e-24	0.8545	-	0.780308
AC160925_33.4	sugar transport protein 10-like	8.35864e-82	0.755	-	0.78077
CR962123_3.5	nodule-specific cysteine-rich peptide 19	3.60787e-22	1	-	0.780836
AC148775_45.5	pectinesterase	0	0.6895	EC:3.1.1.11	0.780844
CR932957_37.4	triose phosphate phosphate translocator chloroplastic-like	1.15766e-156	0.9485	-	0.781163
AC148525_6.5	lob domain-containing protein	3.79311e-175	0.6625		0.781165
AC152818_20.4	glutamyl-trna amidotransferase subunit chloroplastic mitochondrial-like	3.72698e-81	0.8185	-	0.781601
AC147006_63.4	h+-transporting two-sector alpha beta central related	4.62918e-13	0.619	-	0.781907
AC157777_17.4	hypothetical protein MTR_7g051140	1.2005e-32	0.9875		0.782393
AC195569_15.3	ubiquitin-like-specific protease	5.70276e-61	0.8092	-	0.782485
AC169788_39.4	ribonuclease h protein at1g65750-like	5.4505e-73	0.5125	-	0.783182
CR932968_12.5	rna-directed dna polymerase (reverse transcriptase) ribonuclease h endonuclease exonuclease phosphatase	7.50585e-60	0.493	-	0.784001
AC137602_39.5	hypothetical protein MTR_7g117000	2.91031e-33	0.865	-	0.784048
AC183501_37.5	arginyl-trna synthetase	1.02716e-28	0.94	EC:6.1.1.19	0.784466
CT963108_81.5	probable lrr receptor-like serine threonine-protein kinase at1g12460-like	0	0.794	EC:2.7.11.0	0.784732
AC147008_58.5	cc-nbs-lrr resistance protein	0	0.7115	-	0.785324
AC203559_4.4	resistance protein	9.85746e-27	0.81	EC:3.6.1.15	0.785348
AC138131_13.4	probable protein phosphatase 2c 27-like	0	0.8645	-	0.785412
AC147713_42.4	gamma-glutamyl hydrolase 2	7.87878e-140	0.833	EC:3.4.19.0	0.78545
AC157488_3.4	mitogen-activated protein kinase kinase kinase a-like	0	0.705	EC:2.7.11.0	0.785534
AC149578_60.4	g-box binding factor bzip transcription factor	2.0672e-77	0.6329		0.785766
AC203553_4.4	rna-directed dna polymerase (reverse transcriptase)	7.40602e-39	0.5621	EC:3.1.26.4; EC:2.7.7.49	0.78637
AC141435_33.5	---NA---				0.787854
AC166286_23.5	pentatricopeptide repeat-containing protein at3g63370-like	0	0.7535	-	0.78804
AC144431_64.4	alpha beta-hydrolases superfamily	1.29578e-65	0.7265	EC:3.1.1.3	0.788496
AC202509_7.3	hypothetical protein MTR_8g078670	1.06703e-24	1		0.788619
AC122730_16.5	dna-directed rna polymerase subunit beta	3.91078e-95	0.6275	-	0.788674
AC151956_33.4	---NA---				0.788829
AC159145_14.4	transcriptional activator demeter-like	4.62567e-42	0.7965	-	0.788882
CU024897_12.4	hypothetical protein MTR_3g050650	1.10498e-121	0.71		0.789169
AC146549_7.4	isoflavonoid malonyl transferase	1.81756e-112	0.795	EC:2.3.1.0	0.789322
AC173834_2.5	methyltransferase-like protein 6-like	0	0.7695	EC:2.1.1.0	0.789351
AC144477_13.5	adenylate isoform 1	4.26955e-126	0.8535	-	0.789578
CT009565_51.5	coatomer subunit zeta-3	0	0.776	EC:2.7.11.0; EC:2.7.7.49; EC:3.4.23.0	0.789882
AC147712_58.4	ripening-related protein	1.86415e-33	0.869	EC:3.6.1.0	0.789894
CU013530_14.4	cytochrome p450	2.43688e-162	0.5165	-	0.789969
AC203530_11.3	receptor-like protein kinase	0	0.707	-	0.790125
AC174289_30.5	ethylene-responsive transcription factor erf017-like	5.51994e-130	0.71	-	0.790586
CU207209_29.3	cc-nbs-lrr resistance protein	0	0.5645	-	0.790598
AC158504_9.4	atp-dependent dna helicase pif1	1.22121e-30	0.897	-	0.791179
AC152176_16.4	unknown	1.22714e-69	0.97		0.791236
AC202601_3.4	---NA---				0.791566
AC146549_59.4	hypothetical protein MTR_7g014660	5.51835e-34	0.9		0.791683
CT954230_19.5	glycerol-3-phosphate acyltransferase	0	0.9115	EC:2.3.1.15	0.791851
AC169124_6.4	splicing factor 3b subunit 1-like	1.50691e-58	0.87		0.79291
AC171166_37.5	replication protein a1-like protein	0	0.666	-	0.793175
AC152964_3.4	dna binding	0	0.718	-	0.793221
AC160839_16.4	protein chloroplastic-like	2.57374e-113	0.6636		0.793663
AC148971_5.4	transcription factor bhlh131	2.07995e-121	0.649	-	0.793824
AC146548_55.5	abc transporter a family member 7-like	0	0.8925	EC:3.6.3.31	0.794242
CR954185_38.5	---NA---				0.79447
CU013532_19.4	probable nucleoredoxin 2-like	0	0.815	-	0.79448
AC150779_34.4	---NA---				0.794558
AC161398_24.4	ribonuclease h protein at1g65750-like	7.93062e-47	0.545	-	0.794768
AC161407_18.4	pentatricopeptide repeat-containing protein	0	0.737		0.794781
AC170990_10.5	gibberellin regulated protein	1.08846e-66	0.7745		0.795347
AC202487_11.3	hypothetical protein MTR_7g087270	3.32392e-29	1		0.795427
CT963076_30.4	f-box family protein	3.19676e-172	0.6065		0.795453
AC199763_38.4	trna (guanosine -2 -o)-methyltransferase-like	0	0.8055	EC:2.1.1.34	0.795632
CR932958_22.4	cold and drought-regulated protein cora	3.89048e-12	0.97	-	0.79564
AC139354_42.4	non-ltr retroelement reverse related	2.45014e-33	0.73		0.796012
CR956434_30.5	imp dehydrogenase gmp related	1.20097e-25	0.8594		0.796441
CU459030_13.3	hypothetical protein MTR_5g028210	3.59452e-82	0.739		0.7965
AC150384_12.4	ribosomal protein	9.56907e-35	0.9	-	0.796876
AC165217_23.5	hypothetical protein MTR_6g034810	3.72796e-100	0.708		0.797878
AC202319_10.4	multidrug resistance	0	0.8455	EC:3.6.3.44; EC:3.6.3.27	0.798011
AC146757_26.4	hypothetical protein MTR_7g024610	7.42652e-43	1		0.79805
CT868739_28.5	hypothetical protein MTR_3g092570	2.7695e-31	0.79	-	0.798071
AC146755_22.4	non-ltr retroelement reverse related	6.82706e-130	0.5355	-	0.79808
CU457808_19.3	f-box kelch-repeat protein	2.53087e-54	0.713		0.798095
AC169182_8.5	gtp cyclohydrolase i	3.56214e-51	0.882	EC:3.5.4.16	0.798222
AC147481_26.5	hypothetical protein MtrDRAFT_AC147481g26v2	4.22849e-08	1		0.798393
AC148482_5.5	cysteine proteinase inhibitor 1-like	8.35502e-65	0.7955	-	0.798483
AC162439_32.4	uncharacterized partial	9.06761e-123	0.8125	-	0.799221
AC170580_5.4	hypothetical protein MTR_7g085790	0	0.6485		0.799677
AC171533_29.4	histone-lysine n-methyltransferase eza1-like	0	0.7095	-	0.79969
AC146856_24.5	60s ribosomal protein l26-1-like	4.93652e-76	0.97	-	0.799813
AC170989_39.4	protein strubbelig-receptor family 2-like	0	0.7465	EC:2.7.11.0	0.799898
AC174303_52.5	estradiol 17-beta-dehydrogenase	1.48599e-62	0.8045	EC:2.7.7.49	0.800916
AC157472_46.4	cysteine-rich receptor-like protein kinase	2.85994e-17	0.7709	EC:2.7.7.49	0.801126
CR956399_37.5	serpin family protein	1.74838e-151	0.821	-	0.802741
AC123575_43.4	cell division protease ftsh-like protein	0	0.7575	EC:3.4.24.0; EC:3.6.1.15	0.803293
AC150798_16.4	hypothetical protein MtrDRAFT_AC150798g16v2	3.45076e-28	1		0.803512
CT573055_14.4	triacylglycerol lipase	0	0.6183	-	0.80395
AC135604_38.4	thioesterase-like protein	3.72852e-46	0.8375	EC:3.1.2.20	0.803998
AC161107_42.5	hypothetical protein MTR_4g032480	4.8867e-18	1		0.804034
AC144727_28.4	dentin sialophospho	4.05257e-146	0.669		0.80433
CR932967_40.4	auxin efflux carrier family protein	1.64654e-164	0.7935	-	0.804406
CR962134_8.5	cullin 3-like protein	5.75506e-30	0.743	EC:6.3.2.19	0.804854
CT737180_7.5	ribonuclease h	6.05927e-124	0.6075	EC:2.7.7.49	0.805006
CT010464_36.5	beta-galactosidase 13	5.56974e-49	0.6855	EC:3.2.1.23	0.80524
AC140027_20.5	hippocampus abundant transcript-like protein 1-like	0	0.8315	-	0.805771
AC145222_56.4	g-type lectin s-receptor-like serine threonine-protein kinase rlk1-like	0	0.639	EC:2.7.11.0	0.805795
AC124966_16.4	hypothetical protein MTR_8g008980	2.6213e-55	0.845		0.807235
AC146571_26.4	hypothetical protein MTR_7g113250	0	0.711	-	0.807538
AC136450_43.5	---NA---				0.80782
AC123571_47.4	f-box family protein	2.75525e-95	0.633		0.808228
AC135799_21.5	e3 ubiquitin-protein ligase ring1-like	0	0.592	-	0.80841
CT573216_9.5	probable receptor protein kinase tmk1-like	0	0.663	-	0.809442
CU062496_16.3	---NA---				0.809473
AC174304_35.4	homeobox protein ath1-like	0	0.7355	-	0.809567
CR931729_29.5	70 kda peptidyl-prolyl isomerase	3.37866e-48	0.7455	-	0.810089
AC174321_5.4	---NA---				0.811167
AC135799_46.5	protein	4.17674e-63	0.697	-	0.811442
AC144721_57.4	hypothetical protein MTR_8g013710	9.19252e-25	1		0.811616
CU062661_1.3	nascent polypeptide-associated complex subunit beta	2.36626e-47	0.783	EC:3.6.1.15	0.811653
CT009615_38.4	fk506 binding protein	4.29477e-26	0.7445	EC:5.2.1.8	0.811879
AC140547_17.4	aquaporin nip1-2	0	0.856	-	0.81219
CT009653_6.4	bpi lbp family protein at3g20270-like	0	0.77	-	0.812925
AC145328_8.4	hypothetical protein MTR_010s0022	1.4979e-52	1		0.813078
AC169125_33.4	pentatricopeptide repeat-containing protein	0	0.7225		0.813551
AC165432_34.4	zinc finger ccch domain-containing protein	0	0.6705	-	0.813601
CT868736_25.4	purple acid phosphatase	0	0.8905	EC:3.1.3.2	0.814063
AC152407_27.4	cc-nbs-lrr resistance protein	2.28445e-126	0.7085	-	0.814228
AC174328_42.5	hypothetical protein MTR_6g060270	6.22142e-15	0.97		0.814271
AC174343_30.4	non-ltr retroelement reverse related	2.13904e-19	0.617	-	0.814558
AC169513_26.4	1-aminocyclopropane-1-carboxylate oxidase-like protein	0	0.791	EC:1.14.11.0	0.814766
AC148405_3.5	hypothetical protein MTR_5g074650	3.63874e-07	0.64		0.815114
AC146565_30.4	non-ltr retroelement reverse transcriptase	4.30655e-67	0.4835	-	0.815262
AC151725_51.5	btb poz domain-containing protein at3g56230-like	0	0.762	-	0.815284
AC202518_16.3	sec14 cytosolic factor family protein phosphoglyceride transfer family protein	0	0.746	-	0.815315
AC130810_52.4	---NA---				0.815999
CU326394_8.4	ascorbate peroxidase	2.04515e-88	0.756	EC:1.11.1.7	0.816104
CT033766_86.5	beta-d-glucan exohydrolase-like protein	0	0.815	EC:3.2.1.21	0.816119
AC172101_26.4	broad-range acid phosphatase det1-like	0	0.874	-	0.816272
AC125481_19.5	trigalactosyldiacylglycerol 1	0	0.853	-	0.816344
AC125389_43.5	otubain	2.85209e-174	0.752	EC:4.3.3.2	0.816829
AC163384_1.5	---NA---				0.817993
CR955012_16.5	atp-dependent dna helicase pif1	2.38286e-31	0.8385	-	0.81821
AC171167_35.5	pentatricopeptide repeat-containing protein	0	0.559		0.818421
AC158372_62.4	ferredoxin-like protein	5.64353e-129	0.831		0.819507
AC146584_32.4	retroelement pol poly	0	0.618		0.820014
CU024869_30.4	---NA---				0.820173
CU137655_10.3	6-phosphofructo-2-kinase fructose- -bisphosphatase-like	2.48244e-87	0.873	EC:3.1.3.46; EC:2.7.1.105	0.820184
AC124954_58.5	zinc finger protein	2.49862e-21	0.692	-	0.820251
CT010515_8.5	cc-nbs-lrr resistance protein	0	0.747	-	0.820282
AC174326_19.5	hypothetical protein MTR_8g040140	6.69404e-70	0.95		0.820288
AC119419_16.4	f-box lrr-repeat protein	0	0.656	-	0.820395
AC148482_3.5	hypothetical protein MTR_2g026020	1.61722e-16	1		0.820782
CU234178_22.4	---NA---				0.820814
AC159145_33.4	70 kda peptidyl-prolyl isomerase	3.59937e-42	0.768	-	0.821039
CT863710_51.4	glucosyltransferase	0	0.763	EC:2.4.1.0	0.821227
AC122165_37.4	non-ltr retroelement reverse related	1.68151e-96	0.675	EC:2.7.7.0	0.821349
AC151528_18.5	equilibrative nucleoside transporter	0	0.8255	-	0.821557
CT967315_25.4	hypothetical protein MTR_4g075090	8.06111e-35	0.9567		0.821803
AC147001_44.5	---NA---				0.821808
AC195564_3.3	---NA---				0.822026
AC157507_10.5	cop1-interacting protein isoform 1	0	0.6155		0.822262
AC161031_22.5	---NA---				0.822654
CU302345_22.3	kinase-like protein	0	0.7785	EC:2.7.11.0	0.823262
AC148487_45.4	histone-lysine n-methyltransferase suvr4	2.6827e-22	0.7375		0.823943
AC169076_28.5	---NA---				0.824444
AC124969_12.4	succinate dehydrogenase subunit 3	4.23731e-158	0.807	EC:1.3.99.1	0.825761
AC121233_54.5	2-oxoisovalerate dehydrogenase subunit mitochondrial-like	7.1133e-172	0.709	EC:1.2.4.4	0.826686
CR931811_5.4	hypothetical protein MTR_5g019240	6.80683e-53	0.7611		0.827279
AC151665_17.4	---NA---				0.827376
AC155888_31.4	hypothetical protein MTR_7g011560	1.3454e-34	1		0.827697
AC149039_48.4	coatomer subunit zeta-3	0	0.804	EC:3.1.26.4; EC:2.7.7.49; EC:3.4.23.0	0.828156
AC151425_43.5	diacylglycerol acyltransferase type 2	4.90669e-124	0.8725	EC:2.3.1.20	0.828904
AC159535_9.4	peroxidase 9-like	0	0.856	EC:1.11.1.7	0.829033
AC148304_48.5	---NA---				0.829636
AC147000_42.5	rna-directed dna polymerase (reverse transcriptase)	1.78116e-76	0.7	EC:2.7.11.0; EC:2.7.7.49; EC:3.4.23.0	0.82966
AC174305_19.4	hypothetical protein MTR_4g039740	0	0.8735	-	0.829691
AC149809_51.4	carboxyl-terminal proteinase	1.63171e-134	0.6685		0.830367
AC152751_14.4	dna binding protein	5.48731e-51	0.79		0.832329
AC157982_20.5	rna-directed dna polymerase (reverse transcriptase) ribonuclease h	0	0.9285	EC:3.1.26.4; EC:2.7.7.49; EC:3.4.23.0	0.832854
CU013516_10.5	hypothetical protein MTR_5g072770	2.63786e-41	0.98		0.832949
AC140030_13.5	hypothetical protein MTR_4g081940	3.4058e-22	1		0.833129
AC202583_2.4	glycoside hydrolase family 2 protein	8.97788e-152	0.7725	EC:3.2.1.23	0.833154
AC174466_20.4	coatomer subunit zeta-3	0	0.777	EC:2.7.11.0; EC:2.7.7.49; EC:3.4.23.0	0.833242
AC174281_33.4	protein	2.1063e-76	0.6785		0.833345
AC174329_27.5	hypothetical protein MTR_8g079840	0	0.8		0.833401
AC135795_27.5	cysteine-rich receptor-like protein kinase	0	0.6605	EC:2.7.7.49	0.834316
AC163385_38.5	sulfate transporter	1.48478e-99	0.5855		0.835597
AC160096_28.5	---NA---				0.835733
AC150706_16.4	ubiquitin-conjugating enzyme cop10	7.47649e-120	0.859	EC:6.3.2.19	0.835895
AC174141_6.4	self-incompatibility protein	3.13674e-108	0.7185		0.835914
AC166093_20.4	f-box kelch-repeat protein at1g55270-like	5.20377e-92	0.7345		0.836093
AC140022_42.4	ribonuclease h protein at1g65750-like	6.58435e-40	0.56	-	0.837218
AC153129_31.4	endonuclease or glycosyl hydrolase	0	0.6335	-	0.837295
AC151526_10.5	dna-damage-repair toleration protein drt102	3.16691e-133	0.805	-	0.838184
AC150890_5.4	hypothetical protein MTR_2g018090	1.98566e-51	1		0.838439
AC138527_27.4	hypothetical protein MTR_7g072240	1.60267e-12	0.7		0.83906
AC125389_34.5	n-hydroxycinnamoyl benzoyltransferase	1.42696e-34	0.711	-	0.839066
AC149637_3.4	cysteine proteinase rd19a-like	0	0.908	-	0.839196
AC139852_24.4	peroxidase 47-like	0	0.88	EC:1.11.1.7	0.839514
AC173287_20.4	hypothetical protein MTR_2g088280	7.27731e-29	1		0.839664
CT485797_45.5	probable polygalacturonase-like	3.48352e-26	0.769	EC:3.2.1.15	0.839718
AC139526_49.4	t-complex protein 1 subunit delta	5.08665e-39	0.89	-	0.840103
AC198005_2.4	hypothetical protein MTR_7g025040	1.48466e-84	1		0.840878
AC147001_20.5	rna-directed dna polymerase (reverse transcriptase) ribonuclease h	1.50484e-31	0.481		0.841577
AC155896_55.5	magnesium transporter	2.89138e-79	0.5965		0.84165
AC136472_17.4	---NA---				0.841826
AC161402_31.4	transcription factor bhlh143-like	0	0.6175		0.842012
AC140034_12.5	hypothetical protein MTR_4g079380	1.02658e-88	1		0.84239
AC123976_29.5	f-box lrr-repeat protein	2.27082e-28	0.76		0.842472
AC146332_18.4	hypothetical protein MTR_2g086770	2.52031e-105	1		0.843053
CU459036_13.3	protein spt2 homolog	0	0.652		0.843476
AC146649_60.4	pentatricopeptide repeat-containing protein	1.16815e-13	0.5875		0.844242
AC126015_11.4	probable inactive purple acid phosphatase 27-like	2.50022e-54	0.758	EC:3.1.3.2	0.844616
AC174376_27.4	---NA---				0.844632
AC150843_4.5	probable protein phosphatase 2c 5-like	0	0.9095	EC:3.1.3.16	0.84492
AC139852_18.4	protein	4.44237e-89	0.834		0.845064
CT963073_47.4	f-box family protein	1.91351e-73	0.691	-	0.846314
AC136472_33.4	ubiquinone biosynthesis monooxygenase coq6	1.30831e-09	0.765	-	0.846828
AC119415_14.5	iaa-amino acid hydrolase ilr1-like 5-like	0	0.8305	EC:3.5.1.32	0.847679
CR931810_50.4	polygalacturonase-1 non-catalytic subunit beta	0	0.767		0.848461
AC146744_37.4	aldo keto reductase	8.44622e-36	0.807		0.849014
CR962127_26.5	nadh dehydrogenase subunit i	3.9247e-161	0.9865	EC:1.6.5.3	0.849136
CU062422_21.3	otubain	8.63868e-66	0.765	EC:4.3.3.2	0.849462
AC140544_24.5	hypothetical protein MTR_7g011110	1.5923e-33	1		0.849557
AC146855_44.5	---NA---				0.849725
AC143338_35.5	---NA---				0.850136
AC202500_7.4	tobamovirus multiplication 1	4.71337e-30	0.9395	-	0.850762
AC126792_44.4	pantothenate synthetase	4.05857e-83	0.7005	-	0.850767
AC126011_54.4	hypothetical protein MTR_1g056340	2.80177e-47	0.98		0.850889
AC151619_11.4	atp-dependent dna helicase pif1	5.0453e-29	0.8135	-	0.851103
AC161106_37.4	heat shock protein	7.28509e-28	0.7385	-	0.851162
AC144721_15.4	pentatricopeptide repeat-containing protein at3g46870-like	2.67617e-133	0.6785	-	0.851578
AC166147_5.4	rad23 protein	3.47706e-46	0.931	-	0.851599
CT573055_22.4	gdsl esterase lipase at2g04570-like	0	0.8875	-	0.851725
CU024876_25.4	peptidyl-prolyl cis-trans isomerase 1-like	1.28702e-99	0.9415	EC:5.2.1.8	0.852358
AC152751_18.4	binding protein	2.8259e-62	0.6655		0.852444
CT967317_23.4	nuclear pore complex protein	0	0.7565	-	0.85245
AC175312_24.5	serine threonine-protein phosphatase 7 long form homolog	4.45818e-08	0.58		0.852668
AC202358_15.3	hypothetical protein MTR_5g062420	4.29147e-29	0.8675		0.852694
AC144345_17.5	metalloendoproteinase 1-like	0	0.599	EC:3.4.24.0	0.852944
AC146561_45.4	subtilisin-like protease	0	0.8295	EC:3.4.21.0	0.853014
AC149574_5.4	probable calcium-binding protein cml17-like	3.89468e-100	0.922	EC:1.3.1.74	0.853157
CU137656_3.4	f-box fbd lrr-repeat protein	4.22029e-95	0.6825		0.853535
AC157505_40.5	---NA---				0.853752
AC139313_16.4	hypothetical protein MTR_5g086900	4.37073e-36	0.69		0.853821
CU137661_16.4	far1-related protein	0	0.8345	EC:2.3.1.0; EC:2.7.11.0	0.853851
AC174327_7.5	aldehyde oxidase	1.48547e-59	0.876	-	0.853995
CT954251_5.4	protein	0	0.705	EC:2.7.11.0	0.854018
AC146722_8.5	pyruvate decarboxylase isozyme 2-like	3.86557e-42	0.736	EC:4.1.1.0	0.854069
AC125479_8.4	gibberellin-regulated protein 4-like	1.66011e-64	0.8885		0.854314
AC155100_28.4	---NA---				0.854417
AC124961_11.4	far1-related protein	1.74495e-77	0.846	EC:2.7.11.0	0.854431
AC152157_25.5	beta-amyrin synthase	0	0.8395	-	0.854518
CR956434_3.5	thromboxane-a synthase-like	1.8052e-45	0.808	-	0.855399
CT027663_21.5	gata transcription factor 1-like	0	0.669	-	0.85547
AC151619_38.4	---NA---				0.8558
AC151524_46.5	hypothetical protein MTR_7g009210	4.27177e-13	1		0.855935
AC140549_5.5	eukaryotic translation initiation factor 3 subunit c-like	0	0.869	-	0.856081
AC174298_3.5	phosphatidylinositol transfer protein pdr17	0	0.8615	-	0.856441
AC151000_39.5	polynucleotidyl ribonuclease h fold	8.64571e-39	0.91	-	0.856442
AC170581_34.4	ribosomal protein l31	4.58678e-21	0.8805	-	0.85683
AC144563_12.4	f-box protein	5.79165e-79	0.739		0.85689
AC151598_50.5	f-box fbd lrr-repeat protein	3.42521e-121	0.9025	-	0.856905
AC202519_23.4	tir-nbs-lrr type disease resistance protein	8.82226e-38	0.708		0.857106
AC163385_32.5	eukaryotic translation initiation factor 3 subunit c	1.27517e-89	0.7515	-	0.857226
AC147201_13.5	rab3 gtpase-activating protein catalytic subunit isoform 1	5.14496e-50	0.675		0.857885
AC146756_50.4	hydroxyproline-rich glycoprotein family isoform 2	4.77209e-32	0.8675	-	0.859041
AC149134_28.5	hypothetical protein MtrDRAFT_AC149134g28v2	7.7661e-62	0.965		0.859872
CT954272_21.4	hypothetical protein MTR_5g019240	2.02312e-12	0.7425		0.860313
AC169178_26.5	---NA---				0.860545
AC203542_31.3	---NA---				0.86096
AC184161_46.5	---NA---				0.861421
AC158501_8.4	hypothetical protein MTR_1g018570	5.36836e-60	0.805		0.861869
AC122162_28.4	f-box protein	2.6124e-52	0.747		0.861923
CT030253_11.4	hypothetical protein MTR_5g074140	8.14314e-15	0.78		0.861943
AC150844_24.4	membrane-anchored ubiquitin-fold protein	2.27422e-30	0.916		0.861943
AC203555_26.4	agenet domain-containing protein	7.58562e-93	0.7345	-	0.863063
AC152158_6.5	leucine zipper protein	2.18596e-47	0.78		0.864019
AC146551_37.4	---NA---				0.864033
AC187356_17.4	clathrin assembly protein at1g03050-like	0	0.789	-	0.864265
AC148820_25.5	hypothetical protein MTR_2g066240	3.11933e-21	1		0.86457
AC146910_5.5	far-red elongated hypocotyl	2.08005e-32	0.8208		0.86504
AC150841_11.4	hypothetical protein MTR_022s0001	1.78044e-10	1		0.865119
CT030158_36.5	ovarian otubain	2.94678e-68	0.657	-	0.865162
AC202376_11.4	70 kda peptidyl-prolyl isomerase	3.60523e-150	0.843	EC:5.2.1.8	0.865291
AC126788_34.4	helicase-like protein	8.20687e-28	0.865	-	0.865325
AC144340_8.4	gibberellin 3-beta-hydroxylase	0	0.963	EC:1.13.11.0; EC:1.14.11.0	0.865413
AC186138_6.4	pentatricopeptide repeat-containing protein at2g34400-like	0	0.8085		0.865941
CR378662_11.4	cytochrome p450	5.12579e-67	0.5435	-	0.866201
CR936328_19.4	syntaxin-binding protein	1.02321e-56	0.7706		0.866863
AC161107_23.5	skp1-like protein	6.62862e-56	0.6535	-	0.866881
AC151725_13.5	elongation factor tu	0	0.795	EC:2.7.7.0	0.866962
AC142507_42.5	serine threonine-protein kinase cbk1-like	0	0.8965	EC:2.7.11.0	0.867518
AC147365_28.4	pentatricopeptide repeat-containing protein	3.21875e-95	0.678	EC:3.4.24.0	0.868139
CT573055_49.4	hypothetical protein MTR_5g084820	6.80506e-18	1		0.868251
AC145449_3.4	serine incorporator	0	0.848	-	0.868485
AC124963_29.5	dna-binding protein s1fa2	4.82852e-26	0.9109	-	0.868823
CT967314_19.4	myb family protein	4.37053e-128	0.628	-	0.869544
AC161863_13.5	basic blue	1.31351e-83	0.8365	-	0.86957
AC196856_8.4	hypothetical protein MTR_7g103980	1.05974e-39	1		0.870386
AC147011_31.4	---NA---				0.870403
AC174343_13.4	hypothetical protein MTR_2g075670	9.25934e-19	0.695		0.87058
AC145218_25.4	alpha-1 6-xylosyltransferase	6.79e-57	0.721	EC:2.4.1.0	0.870661
AC124963_55.5	dna helicase mcm8-like	3.03837e-162	0.8575	EC:3.6.1.15	0.871133
AC174373_20.5	rna-directed dna polymerase (reverse transcriptase)	7.07299e-27	0.7445	EC:2.7.7.49	0.872711
CR931809_5.5	---NA---				0.872825
AC151526_15.5	tubulin beta-1 chain-like	0	0.981	-	0.872865
AC161107_44.5	skp1-like protein	3.38813e-10	1	-	0.872869
CT485795_14.5	f-box protein	2.19587e-30	0.64		0.873844
CU459038_11.4	atp-dependent rna helicase dbp73d isoform 1	2.46809e-88	0.803	-	0.874132
AC174299_8.4	broad-range acid phosphatase det1-like	0	0.8605	-	0.874311
AC135605_16.5	nucleic acid binding	3.54154e-47	0.952		0.874434
CU137654_23.3	tmv resistance protein n-like	5.35046e-51	0.7285	-	0.874497
AC148763_20.4	hypothetical protein MTR_8g074280	4.87684e-30	1		0.875654
AC203555_21.4	ribosomal rna small subunit methyltransferase nep1-like	2.24599e-72	0.7865	EC:2.1.1.0	0.876216
CU012061_12.4	far1-related protein	7.157e-93	0.84	-	0.876254
AC123571_51.4	hypothetical protein MTR_2g013390	5.83602e-26	0.7975		0.876448
CT025844_11.4	40s ribosomal protein s10-like protein	4.24915e-68	0.9825	-	0.876625
AC122171_20.5	f-box kelch-repeat protein at5g60570-like	4.07559e-88	0.7476		0.877566
AC152498_27.4	---NA---				0.878145
CU041253_32.4	ribonuclease p protein subunit p25	5.5429e-72	0.7485	-	0.878179
AC148346_25.5	steroid 5beta-reductase	0	0.728	-	0.878445
AC174344_30.4	hypothetical protein MTR_4g093780	2.45673e-16	1		0.878807
AC142143_8.4	smad fha domain-containing protein	0	0.716	-	0.879086
CU234178_1.4	transposase	1.84575e-23	0.599		0.879118
AC147179_44.4	phospholipase a lcat3-like	0	0.8485	EC:2.3.1.43	0.879394
AC147000_31.5	glycosyl hydrolase family protein 43	0	0.804	EC:3.2.1.0	0.879518
AC149209_15.4	protein opi10 homolog	3.94823e-136	0.8965	-	0.879761
AC124971_41.4	calcineurin b-like protein	1.6311e-24	0.96	-	0.87987
AC087771_16.4	e3 ubiquitin-protein ligase rnf14	1.20568e-37	1	-	0.880542
AC168148_25.4	ascorbate peroxidase	7.15352e-15	0.832	EC:1.11.1.11	0.880717
CT967317_10.4	yippee family zinc-binding isoform 1	1.89994e-109	0.9305		0.881004
AC157376_16.4	---NA---				0.881602
AC125368_44.5	serine threonine protein kinase atm	9.55404e-52	0.69		0.881705
AC146683_53.4	---NA---				0.881731
AC183501_47.5	---NA---				0.881823
AC152751_29.4	hypothetical protein MTR_1g087810	3.95245e-15	1		0.882204
AC202518_19.3	histone h2a	1.05834e-14	0.9975	-	0.882405
AC157890_26.4	xyloglucan endotransglucosylase hydrolase	0	0.943	EC:2.4.1.207; EC:3.2.1.0	0.882789
AC150977_4.5	adenosine kinase 2-like	0	0.9455	EC:2.7.1.20; EC:2.7.1.0	0.882875
CT009749_32.4	---NA---				0.883477
AC152886_35.4	---NA---				0.883808
AC151674_21.4	6-phosphogluconate dehydrogenase nad-binding domain-containing protein	0	0.8015	EC:1.1.1.44	0.883926
CT971488_15.4	short-chain dehydrogenase reductase family protein	0	0.872	-	0.883997
AC155891_14.5	tir-nbs-lrr resistance protein	1.82406e-131	0.7695	-	0.884105
AC147877_11.5	hypothetical protein MTR_3g077140	7.84267e-54	1		0.884417
AC135320_35.5	lin-54-like protein	0	0.697		0.884822
AC166146_19.4	transcripteion factor	0	0.6814		0.885162
CU457801_18.3	probable carbohydrate esterase at4g34215-like	8.8369e-158	0.8015		0.885257
CU459038_10.4	hypothetical protein MTR_5g027950	3.87631e-54	0.815		0.885633
AC139842_33.5	hypothetical protein MTR_6g086640	1.3456e-34	0.965		0.886167
AC150846_36.4	chlorophyll a-b binding protein chloroplastic-like	3.75698e-158	0.9065	-	0.886227
AC153350_26.4	probable small nuclear ribonucleoprotein sm d2-like	1.23375e-38	0.991	-	0.886611
AC186134_27.4	hypothetical protein MTR_2g049900	0	0.9795		0.887001
AC146712_6.4	hypothetical protein MTR_7g011970	4.10405e-15	0.796		0.888024
CU234178_11.4	potassium voltage-gated channel subfamily v member 2-like	0	0.704	-	0.888321
AC151621_31.4	cub and sushi domain-containing protein 3	2.93897e-120	0.8195	-	0.88889
AC138451_53.4	nodule-specific glycine-rich protein 1c	4.33342e-39	0.7425		0.88931
AC152186_33.4	cysteine-rich receptor-like protein kinase	9.95473e-73	0.6845	-	0.889386
AC141113_26.4	fasciclin-like arabinogalactan protein	0	0.746		0.889535
CR954191_11.4	protein phosphatase 2c 37-like	0	0.755	-	0.890042
AC171778_30.4	probable ubiquitin-conjugating enzyme e2 25-like	5.705e-154	0.779	EC:6.3.2.0	0.89046
AC148718_38.4	hypothetical protein MTR_4g027060	5.69233e-43	0.73		0.890528
AC140035_54.4	indole-3-acetic acid-amido synthetase	5.257e-51	0.7711		0.890781
AC137603_42.4	hypothetical protein MTR_1g116440	2.69766e-43	0.823	-	0.890945
AC144388_13.5	probable polygalacturonase-like	0	0.8735	EC:3.2.1.15; EC:3.2.1.67	0.891189
AC146723_8.4	f-box protein	9.40034e-13	0.7495		0.891214
AC174326_12.5	h+-transporting two-sector alpha beta central related	2.53149e-34	0.6695	EC:2.7.7.0	0.891501
CU024876_31.4	30s ribosomal protein mitochondrial-like	1.03926e-43	0.892	-	0.891664
AC135100_48.5	copii coat assembly protein	2.03385e-40	0.825		0.891705
CT963108_21.5	mate efflux family protein dtx1-like	0	0.822	-	0.891893
CU326392_3.3	hydroxymethylglutaryl- synthase	0	0.9225	EC:2.3.3.10	0.891909
AC147501_43.4	---NA---				0.892634
AC202475_7.4	hypothetical protein MTR_7g031500	5.70028e-49	0.815		0.892727
CT963093_16.4	annexin-like protein	0	0.831	-	0.893262
AC202595_8.4	zinc finger cchc domain-containing protein	5.83335e-122	0.795	-	0.89358
AC202595_14.4	integrase core domain containing protein	1.01415e-55	0.5755	-	0.893704
AC130806_65.4	hypothetical protein MTR_001s0006	0	0.9775		0.893747
AC148487_4.4	n-carbamoyl-l-amino acid hydrolase-like	0	0.8945	EC:3.5.3.9; EC:3.5.3.19	0.894676
AC145512_34.4	verticillium wilt disease resistance protein	1.04156e-41	0.95	-	0.894988
AC144430_56.4	ribonuclease h	1.3814e-26	0.523	-	0.8954
AC135801_49.5	pseudouridine-5 -monophosphatase-like	4.71971e-175	0.899	-	0.895807
CT033764_60.4	cytochrome p450 83b1-like	0	0.8135	EC:1.14.13.0	0.895819
AC144431_62.4	heat shock protein	9.52228e-121	0.7515	EC:5.2.1.8	0.896024
CU459036_10.3	hypothetical protein MTR_5g030650	4.64521e-24	0.95		0.896206
AC146681_50.5	hypothetical protein MTR_7g099370	8.33704e-12	1		0.896738
AC161789_11.4	---NA---				0.897015
AC140024_32.5	hypothetical protein MTR_8g052000	3.74779e-45	0.9635		0.897101
AC136504_1.5	syntaxin-binding protein	4.66685e-32	0.847		0.897468
AC137522_15.4	alpha beta-hydrolases superfamily protein	2.7348e-141	0.832	EC:3.4.11.0	0.898056
CT573506_28.5	upstream activation factor subunit uaf30-like	3.90475e-78	0.697		0.898305
AC146567_38.4	hypothetical protein MTR_4g083040	1.15469e-57	0.6857		0.899079
AC150786_44.5	hypothetical protein MTR_2g098640	9.95014e-38	0.9183		0.899351
CT961056_24.5	probable 26s proteasome non-atpase regulatory subunit 7-like	0	0.977	-	0.900517
AC153128_4.4	lycopene beta-cyclase	0	0.9125	EC:5.3.99.8	0.900881
AC150743_38.5	---NA---				0.902295
AC149032_33.5	otubain	3.07411e-92	0.6895		0.903182
CU024880_99.4	---NA---				0.903232
AC147497_50.5	cellulose partial	7.43835e-30	0.7833		0.903926
AC146788_13.4	hypothetical protein MtrDRAFT_AC139525g9v2	3.26568e-31	1		0.904338
AC202355_2.4	60s ribosomal protein l37a-like	3.80277e-59	0.992	-	0.904531
AC140026_47.4	hypothetical protein MTR_3g108670	3.43495e-33	0.96		0.905179
CT009553_43.5	mads box transcription factor	2.04509e-12	0.79	EC:2.3.1.0	0.905904
AC137065_27.4	thaumatin-like protein 1-like	6.39893e-167	0.897	-	0.906353
AC157349_36.5	monogalactosyldiacylglycerol synthase chloroplastic-like	0	0.873	EC:2.4.1.46	0.908109
AC138016_43.4	ovarian otubain	3.29267e-122	0.706	-	0.908294
AC154036_32.4	lsd1-like protein	4.68613e-108	0.9205		0.908307
CU424495_14.3	calmodulin-binding receptor-like cytoplasmic kinase 3-like	1.02448e-75	0.802	EC:2.7.10.2; EC:2.7.11.0	0.908332
AC140022_23.4	mitochondrial ribosomal protein l37 isoform 1	5.8514e-72	0.86	-	0.90837
AC172744_22.4	hypothetical protein MtrDRAFT_AC172744g8v1	2.06651e-43	0.827	-	0.908609
AC137552_64.4	rna-directed dna polymerase (reverse transcriptase) ribonuclease h	0	0.9035	EC:3.1.26.4; EC:2.7.7.49; EC:3.4.23.0	0.909677
AC174310_24.5	---NA---				0.910018
AC119410_50.5	upf0468 protein cg5343-like	5.71624e-139	0.9775		0.910361
AC140030_38.5	hypothetical protein MTR_4g082020	2.07979e-13	0.57		0.911328
CU326392_1.3	protein hothead-like	0	0.85	EC:1.1.99.1	0.911556
AC161862_33.4	nitrate transporter	0	0.8535	-	0.911621
AC124967_17.5	saur family protein	2.78677e-84	0.7525	-	0.912207
AC202479_1.3	imp dehydrogenase gmp	1.23709e-31	0.7655	-	0.913064
AC122728_40.4	syntaxin-binding protein	1.41722e-23	0.8095		0.914769
CU062622_8.3	rna-directed dna polymerase (reverse transcriptase) ribonuclease h	0	0.9005	EC:3.1.26.4; EC:2.7.7.49; EC:3.4.23.0	0.914892
AC151459_1.5	pentatricopeptide repeat-containing protein	1.91033e-53	0.85		0.915024
AC124963_10.5	pyruvate kinase	0	0.958	EC:2.7.1.40	0.915251
AC146329_55.5	10-formyltetrahydrofolate synthetase	0	0.947	EC:6.3.4.3	0.91583
AC148483_16.4	---NA---				0.915975
CT009750_14.4	hypothetical protein MTR_5g031960	9.10779e-39	1		0.916391
AC202495_15.3	hypothetical protein MTR_7g031750	8.38664e-08	0.75		0.917095
AC148487_5.4	tpx2 family isoform 1	0	0.742		0.917201
AC202476_22.3	acidic endochitinase	6.66983e-69	0.9485	EC:3.2.1.0	0.918386
AC149131_49.4	v-type proton atpase subunit c-like	0	0.9015	-	0.919442
AC152498_30.4	dna binding	6.72941e-162	0.794	-	0.919647
AC123574_6.4	hypothetical protein MTR_6g083910	1.36901e-25	0.895		0.921001
AC174374_9.4	far1-related protein	7.69737e-45	0.684	-	0.921084
AC166707_17.4	oleosin kda-like	1.43884e-47	0.8525	-	0.92136
AC122728_49.4	polyadenylate-binding protein 2-like	8.44656e-140	0.778	-	0.922089
AC170253_40.5	---NA---				0.922887
AC121240_49.4	PREDICTED: uncharacterized protein LOC101515437	2.12745e-39	0.944		0.923014
AC158498_12.4	hypothetical protein MTR_027s0009	3.70548e-55	0.79		0.923487
AC146971_34.5	cysteine-rich receptor-like protein kinase	2.41825e-42	0.6125	-	0.923935
AC137819_12.4	eukaryotic translation initiation factor 5a-2-like	3.16884e-61	0.801	-	0.924176
AC121240_41.4	cytochrome p450 liketbp	3.04101e-41	0.962	-	0.924313
CU062624_20.3	hypothetical protein MTR_3g060570	1.40719e-103	0.72	EC:3.1.1.11	0.926038
AC202335_22.3	vacuolar protein sorting-associated protein 32 homolog 2-like	1.83501e-29	0.882	-	0.926131
AC164520_47.4	arginase	0	0.8925	EC:3.5.3.1; EC:3.5.3.11	0.9262
AC137552_57.4	hypothetical protein MTR_2g054100	1.19453e-35	0.8325		0.927492
CU062497_9.3	hypothetical protein MTR_7g067920	5.14941e-17	1		0.929279
CT009553_49.5	imp dehydrogenase gmp	0	0.8105	-	0.929312
AC167710_50.4	hypothetical protein MTR_7g011920	1.82711e-14	0.97		0.930349
CT009508_75.4	f-box protein	1.07064e-139	0.6775		0.930691
AC121240_31.4	hypothetical protein MTR_5g051160	1.27681e-39	0.875		0.930925
CR936324_50.4	hypothetical protein MTR_5g033840	4.81604e-12	0.72		0.931036
AC202593_13.4	cytochrome b-c1 complex subunit	4.78246e-67	0.926	EC:1.10.2.2	0.932467
AC146704_39.4	thioredoxin-like protein clot	1.09104e-53	0.91	-	0.936729
AC121240_57.4	cytochrome p450 liketbp	4.18977e-49	0.957	-	0.937163
AC175686_36.5	v-type proton atpase 16 kda proteolipid subunit-like	8.60043e-31	0.728	-	0.937312
AC164249_16.5	ribosomal protein	2.70635e-44	0.839	-	0.941278
AC144725_78.4	---NA---				0.941602
AC174363_7.4	---NA---				0.941736
AC124214_11.4	l-galactose dehydrogenase	0	0.912	EC:1.4.1.3; EC:1.3.2.3; EC:1.1.1.107	0.941933
CT961056_23.5	probable aquaporin pip-type 7a-like	0	0.9595	-	0.947025
AC148293_5.5	nadph dependent mannose 6-phosphate reductase	0	0.934	EC:1.1.1.200	0.948165
AC171618_28.5	---NA---				0.954815
AC151709_42.5	cell wall-associated hydrolase	2.78757e-26	0.772	-	0.956096
AC148971_39.4	costars family	2.92476e-57	0.9285	-	0.958804

## Sheet: A20UP
Gene ID	Annotation	Minimum E-value	Mean similarity	Enzyme codes	Expression ratio
AC134824_34.5	protein vernalization insensitive	1.40276e-17	0.9614	EC:4.1.1.39	27.8948
AC169124_34.4	hypothetical protein MTR_2g068910	1.49294e-54	0.95		4.36655
AC159090_40.4	serine threonine protein partial	0	0.716	EC:2.7.11.0; EC:3.4.23.0	3.90444
AC126785_51.4	acyl- n-acyltransferases-like protein	5.85721e-80	0.8545		3.74659
AC149135_13.4	hypothetical protein MTR_2g013400	1.32249e-22	1		3.6446
AC202331_31.4	rna-directed dna polymerase (reverse transcriptase) ribonuclease h	0	0.9615	EC:3.1.26.4; EC:2.7.7.49; EC:3.4.23.0	3.59614
AC182813_16.4	trafficking protein particle complex subunit 11-like	9.00584e-30	0.7682		3.39554
AC159538_1.4	hypothetical protein MTR_4g122150	1.13119e-33	0.99		3.31482
AC126790_68.5	dual specificity tyrosine-phosphorylation-regulated kinase	5.10064e-73	0.95	EC:2.7.11.0	3.30177
AC158504_31.4	ovarian otubain	2.24364e-21	0.871	-	3.15457
CT962507_28.4	nbs-lrr type disease resistance protein	0	0.642		3.11778
AC138527_37.4	ribulose bisphosphate carboxylase small chain 3a	3.8012e-86	0.724	EC:4.1.1.39	3.07253
CT010518_22.4	hypothetical protein MTR_3g034370	1.92977e-23	0.8675		3.04224
AC203530_16.3	atp-dependent dna helicase pif1	3.96994e-36	0.8	-	2.9999
AC149804_15.5	glycosyltransferase cazy family gt8	7.36695e-153	0.663		2.96208
AC130798_46.4	atp-dependent dna helicase pif1	2.39979e-53	0.9135		2.93922
CR936946_47.5	gag-pol polyprotein	0	0.6675	EC:2.7.7.49; EC:2.7.11.0	2.88941
AC149636_46.5	hypothetical protein MTR_4g070560	2.25511e-19	0.9		2.78019
AC141862_5.4	transcription factor bhlh25-like	0	0.671		2.76369
AC144405_30.4	coatomer subunit zeta-3	0	0.769	EC:2.7.11.0; EC:2.7.7.49; EC:3.4.23.0	2.71469
CT573365_44.5	probable -trehalose-phosphate synthase	1.32664e-50	0.7545		2.7095
AC145449_48.4	ovarian otubain	1.00399e-52	0.9005	-	2.70412
AC150566_37.4	spfh domain band 7 family protein	3.35894e-65	0.955		2.69678
AC138199_27.4	hypothetical protein MTR_3g056290	4.05668e-08	0.82		2.69012
AC202510_24.3	PREDICTED: uncharacterized protein LOC101490763	8.6035e-21	0.5067		2.68255
AC150778_28.5	pathogenesis-related protein 1a	7.215e-108	0.852		2.63914
AC202371_27.4	hypothetical protein MTR_8g078040	9.17989e-25	0.8805		2.6247
AC146649_57.4	gag-pol polyprotein	0	0.697	EC:2.7.11.0; EC:2.7.7.49	2.62264
AC146757_75.4	ribonuclease h protein at1g65750-like	0	0.5315	EC:2.7.7.49	2.55225
AC134824_37.5	harpin inducing protein 1-like protein	3.28504e-100	0.667		2.53828
AC155157_37.5	---NA---				2.5346
CR932967_19.4	c globular	1.90052e-107	0.586		2.53185
AC146746_1.5	far1-related protein	2.80614e-41	0.7535		2.50031
AC159705_11.5	binding protein	0	0.848		2.46193
AC171778_23.4	probable ubiquitin-conjugating enzyme e2 25-like	0	0.724	EC:6.3.2.0	2.45467
AC202505_12.3	atp synthase subunit beta	3.21416e-84	0.6985		2.44771
AC146575_16.5	chalcone synthase	0	0.981	EC:2.3.1.74	2.42571
AC146856_6.5	glucan endo- -beta-glucosidase	0	0.6875	EC:3.2.1.0	2.41651
CR962121_5.4	homeobox-leucine zipper protein athb-40-like	9.18807e-130	0.772		2.41639
AC161107_5.5	atp-dependent dna helicase pif1	0	0.7095		2.37596
AC123571_52.4	imp dehydrogenase gmp related	1.82896e-70	0.7468		2.36096
AC150384_35.4	atpase family aaa domain-containing protein	2.24851e-28	0.8255		2.36074
AC146693_24.4	hydroquinone glucosyltransferase	5.24601e-136	0.8265	EC:2.4.1.0	2.33826
AC149495_24.4	probable lrr receptor-like serine threonine-protein kinase at4g20940-like	1.52937e-29	0.753	EC:1.1.1.0	2.33467
AC148815_41.5	hypothetical protein MTR_3g020030	3.84948e-48	0.956		2.3301
CT025840_43.4	leghemoglobin	5.73005e-102	0.922		2.32491
AC137994_76.4	receptor-like protein kinase	0	0.6835		2.30975
AC202477_16.4	cc-nbs-lrr resistance protein	4.86549e-19	0.8882		2.29806
AC166314_23.4	hypothetical protein MTR_5g063220	4.0615e-15	0.9		2.29029
AC149040_48.5	---NA---				2.27131
AC160516_69.4	aldo keto reductase	3.17527e-53	0.9455		2.26746
AC137669_37.5	f-box family protein	2.74997e-18	0.784		2.2399
AC143340_42.5	hypothetical protein MTR_7g112850	2.74018e-17	0.76	-	2.23256
AC138129_40.4	ulp1 protease family c-terminal catalytic domain containing protein expressed	2.85027e-26	0.905		2.22295
AC147877_14.5	myb transcription factor myb160	0	0.687		2.20304
AC136451_32.4	h+-transporting two-sector alpha beta central related	1.79179e-29	0.627		2.20224
CU137661_37.4	hypothetical chloroplast rf2	6.3666e-28	0.902	EC:3.6.1.15	2.18422
AC203542_29.3	resistance protein	3.38797e-57	0.668		2.18334
CR931730_31.4	rna-directed dna polymerase (reverse transcriptase) ribonuclease h	0	0.9355	EC:3.1.26.4; EC:2.7.7.49; EC:3.4.23.0	2.17609
CT963112_32.4	b3 domain-containing protein rem20	1.00768e-67	0.662		2.1755
CR955010_38.4	hypothetical protein MTR_2g089630	2.58819e-32	0.8575		2.16783
AC183753_16.4	gras family transcription factor	0	0.7015		2.16049
CU302336_16.4	kinase-like protein	9.9831e-137	0.704	EC:2.7.11.0	2.15644
AC174465_8.4	f-box protein	4.83244e-118	0.6125		2.15568
AC185525_7.5	hypothetical protein MTR_8g009430	2.43088e-21	0.918		2.15345
AC149578_27.4	auxin-induced protein 15a-like	5.2678e-52	0.7745		2.15204
AC146758_58.4	o-acyltransferase wsd1	1.29753e-112	0.7335	EC:2.3.1.20; EC:6.1.1.21	2.1382
AC151914_1.4	cyclin-like f-box	2.40737e-129	0.7255		2.1201
CU326393_3.4	dna-binding protein smubp-2	5.39814e-155	0.6625	EC:6.3.2.19	2.11804
AC202311_12.4	methyl- -binding domain-containing protein 4-like	1.91588e-114	0.84	EC:2.7.1.21	2.11692
CR931741_12.4	hypothetical protein MTR_5g031370	1.34912e-18	1		2.11095
AC152348_19.4	transcription factor hbp-1b	1.0761e-170	0.703		2.10967
AC148398_20.4	---NA---				2.09112
CT967304_3.4	cysteine-rich repeat secretory protein	4.06164e-10	0.84		2.08839
AC148761_36.4	sucrose transport protein	1.52343e-52	0.8465		2.08367
CR932963_41.4	helicase-like protein	5.27347e-15	0.878		2.07702
AC147010_1.4	homeobox-leucine zipper protein roc1	4.65944e-68	0.6883		2.06277
AC136839_28.4	cytochrome b6 f complex subunit n	1.09452e-41	0.9225		2.06108
CU207210_6.3	---NA---				2.05844
CR932959_34.5	coatomer subunit zeta-3	0	0.7615	EC:2.7.11.0; EC:2.7.7.49; EC:3.4.23.0	2.0558
AC144404_19.4	far1-related protein	6.67247e-133	0.733		2.05104
AC173289_16.5	hypothetical protein MtrDRAFT_AC173289g16v1	1.06041e-36	1		2.05029
AC146563_28.4	elongation factor ts family protein	5.4037e-106	0.7605		2.04921
CU137661_18.4	ovarian otubain	2.02009e-29	0.9232		2.04695
AC125481_37.5	far1-related protein	2.0324e-46	0.8195	EC:2.7.11.0	2.04571
AC156827_20.5	hypothetical protein MTR_6g029300	8.60014e-52	1		2.04349
AC126790_67.5	hypothetical protein MTR_3g050580	1.01033e-15	0.925		2.04232
CR956402_28.4	nbs-lrr type disease resistance protein	0	0.6515		2.03949
AC152887_25.4	helicase-like protein	3.68845e-36	0.779		2.03776
AC192328_17.4	cysteine-rich receptor-like protein kinase	0	0.7035	EC:2.7.11.0	2.03643
AC119410_53.5	ubiquitin-protein ligase	5.77167e-22	0.88	EC:6.3.2.0	2.03337
CR954194_25.4	resistance protein	0	0.6295		2.02575
CR936327_18.4	gdsl esterase lipase exl3-like	0	0.7835		2.02422
AC147498_54.5	retrotransposon ty3-gypsy subclass	0	0.772	EC:2.7.7.49	2.02177
AC145470_23.4	---NA---				2.02065
AC119414_19.4	replication protein a 70 kda dna-binding subunit	1.31645e-62	0.7555		2.01953
CR932957_39.4	serine threonine protein kinase srpk1	0	0.663	EC:2.7.11.0; EC:2.7.7.49	2.01868
AC148775_37.5	esterase lipase thioesterase	0	0.808		2.01492
AC135415_68.5	histidyl-trna synthetase	8.09851e-31	0.825	EC:6.1.1.21	2.00876
AC137554_11.4	hypothetical protein MTR_1g019700	1.10527e-16	0.94		2.00752
AC147741_53.4	f-box protein	0	0.6695		2.00323
AC135959_36.5	9 protein	4.30615e-28	0.8421	EC:3.4.24.0	1.99707
AC163384_17.5	hypothetical protein MTR_7g078620	4.3406e-28	0.965		1.99329
AC174299_34.4	receptor-like cytosolic serine threonine-protein kinase rbk2-like	0	0.79	EC:2.7.11.0	1.98808
CT009565_55.5	ovarian otubain	9.00401e-33	0.8115	EC:2.3.1.0; EC:2.7.11.0	1.98352
AC146630_38.4	histone acetyltransferase	2.63918e-91	0.7053		1.98325
AC122728_45.4	zinc finger protein	3.61062e-60	0.883		1.97945
AC122727_70.5	hypothetical protein MTR_5g069010	2.29631e-41	0.97		1.97372
AC174285_37.4	f-box protein	2.06827e-54	0.615		1.97087
AC199762_17.3	hypothetical protein MTR_2g084190	3.92012e-28	0.842		1.96698
AC160096_20.5	ovarian otubain	6.63704e-92	0.8865	EC:2.7.11.0	1.96461
CR931734_10.4	upf0481 protein at3g47200-like	3.87455e-77	0.751		1.9631
AC202464_13.4	verticillium wilt disease resistance protein	9.14004e-37	0.952		1.95624
AC161032_40.5	beta-glucosidase	0	0.822	EC:3.2.1.0	1.95349
CR936946_48.5	retrotransposon unclassified	4.67517e-158	0.709	EC:2.7.7.49	1.95297
CR931733_2.4	k(+) h(+) antiporter	0	0.7435	-	1.94898
AC150977_22.5	---NA---				1.93802
AC195567_20.3	hypothetical protein MTR_2g008550	1.01061e-15	1		1.93604
AC202346_3.4	ribonuclease h protein at1g65750-like	1.35512e-53	0.5505		1.93559
CU137659_8.3	hypothetical protein MTR_5g097000	6.40187e-21	1		1.9345
AC147538_40.4	---NA---				1.93339
AC152178_11.4	ap-3 complex subunit mu-2	2.61768e-22	0.7275		1.93324
CU326391_9.4	thaumatin-like protein	1.73988e-158	0.7495		1.93049
AC148398_46.4	unknown	4.6221e-96	0.654		1.92821
AC152425_23.4	receptor-like protein kinase	1.39341e-15	0.7435		1.92598
CR962122_53.4	pif-like protein	6.4426e-78	0.7633		1.92346
AC140103_9.5	thaumatin-like protein	6.61355e-172	0.8155		1.92116
AC144478_45.4	hypothetical protein MTR_2g018670	1.23048e-149	0.8389		1.91977
CT573353_9.4	calmodulin	3.24539e-125	0.7065		1.9141
AC133864_30.4	hypothetical protein MTR_3g026790	3.77532e-25	0.945		1.91056
CU459031_26.3	coatomer subunit zeta-3	0	0.772	EC:2.7.11.0; EC:2.7.7.49; EC:3.4.23.0	1.90912
CU424490_17.3	toll interleukin receptor	0	0.7375	EC:3.6.1.15	1.90814
CU302343_23.3	leucine-rich repeat-containing protein 50	8.05862e-138	0.6525		1.90806
AC146692_34.5	PREDICTED: uncharacterized protein LOC101268376	2.2757e-07	0.64		1.90776
AC139852_12.4	class iv heat shock protein	4.2067e-70	0.759		1.90089
AC137701_24.4	hypothetical protein MTR_1g080320	0	0.7735		1.89998
AC165276_35.4	mediator of dna damage checkpoint protein	1.81649e-63	0.785		1.89778
AC202331_33.4	f-box kelch-repeat protein	2.51438e-124	0.794	EC:2.7.11.0; EC:2.7.7.49; EC:3.4.23.0	1.89605
AC138579_44.4	---NA---				1.89369
AC138016_39.4	chaperone protein clpb	4.1971e-17	0.8195	EC:6.5.1.1	1.89322
AC135604_64.4	---NA---				1.89092
AC144345_59.5	coatomer subunit zeta-3	0	0.7495		1.89009
CT868735_11.4	protein	0	0.6215		1.88847
AC146910_4.5	far1-related protein	8.31575e-134	0.729		1.88662
AC144619_26.4	---NA---				1.88351
AC150783_15.4	self-incompatibility protein	3.14937e-102	0.676	EC:2.4.1.21	1.87931
AC124214_38.4	---NA---				1.87638
CU326390_14.3	saur family protein	4.32154e-72	0.916		1.86947
AC134049_51.4	tir-nbs disease resistance-like protein	9.64617e-56	0.7856		1.86691
AC152157_11.5	beta-amyrin synthase	1.87195e-40	0.9195	EC:5.4.99.8	1.8606
CT573509_17.4	myb transcription factor an2	0	0.7745	-	1.85582
AC144760_38.5	hydroquinone glucosyltransferase-like	0	0.7115	EC:2.4.1.0	1.85388
AC144405_20.4	thioredoxin-like fold	2.40016e-32	0.8423		1.8513
AC145222_19.4	g-type lectin s-receptor-like serine threonine-protein kinase rlk1-like	1.31391e-45	0.8355	EC:2.7.11.0	1.84703
AC167958_17.4	pentatricopeptide repeat-containing protein at2g15690-like	6.44073e-88	0.908		1.84653
AC125389_66.5	ovarian otubain	1.06736e-130	0.616		1.8443
CU326392_6.3	phospholipase d	0	0.842	(3.1) Acting on ester bonds	1.84162
AC152176_70.4	proteasome subunit beta type	3.0519e-171	0.9535	EC:3.4.25.0	1.83984
AC174371_38.5	hypothetical protein MTR_4g119510	1.96695e-52	0.84		1.83828
CR936948_10.4	u-box domain-containing protein 21-like	0	0.7915	EC:6.3.2.19	1.83675
CT963131_34.4	hypothetical protein MTR_3g056290	4.32849e-15	0.82		1.83353
AC124966_44.4	1-aminocyclopropane-1-carboxylate oxidase-like protein	1.29025e-52	0.8585	EC:1.14.11.20	1.83014
AC151000_31.5	elongation factor g	0	0.713		1.82813
CT010459_33.5	rna-directed dna polymerase (reverse transcriptase) ribonuclease h	0	0.9075	EC:3.1.26.4; EC:2.7.7.49; EC:3.4.23.0	1.82743
AC157981_22.5	heterogeneous nuclear ribonucleoprotein a1	0	0.865	-	1.8271
CU012056_52.5	hypothetical protein MTR_3g105460	7.81738e-25	0.7665		1.82239
AC148653_21.5	vacuolar amino acid transporter	2.25626e-159	0.8625	-	1.82184
CU326394_4.4	polynucleotidyl ribonuclease h fold	3.39436e-44	0.8325		1.81675
AC126782_42.5	far1-related protein	5.24734e-54	0.8575	EC:2.3.1.0; EC:2.7.11.0	1.81559
AC203542_26.3	hypothetical protein MTR_6g079740	6.10992e-35	1		1.81411
AC152424_40.4	dna-directed rna polymerase	1.11067e-18	0.8415	EC:2.7.7.6	1.81249
AC183305_18.5	ankyrin repeat-containing protein	0	0.6825		1.80722
AC155891_24.5	tir-nbs-lrr resistance protein	1.38544e-162	0.715		1.8024
AC146866_61.4	kinesin-like protein	7.32185e-101	0.704		1.80019
AC126009_22.4	hypothetical protein MTR_7g086320	2.99185e-21	0.845		1.79761
AC183371_21.5	hypothetical protein MTR_7g089060	3.2531e-118	0.7425		1.79756
AC149210_26.5	cytochrome b6 f complex subunit n	1.77185e-42	0.7485		1.79737
AC156828_11.4	nodule-specific glycine-rich protein 2c	3.66446e-29	0.855		1.79479
CT009558_4.4	skp1-like protein	3.79706e-118	0.557		1.79428
AC187395_18.4	hypothetical protein MTR_4g043420	3.71929e-49	1		1.79321
AC140772_35.4	hypothetical protein MTR_5g050730	3.22508e-61	0.93		1.79289
AC138579_3.4	hypothetical protein MTR_4g033070, partial	4.75936e-46	0.9243		1.7927
CU302327_18.3	65-kda microtubule-associated protein 5-like	1.02483e-20	0.7845		1.79092
AC202460_20.3	cytokinin-o-glucosyltransferase	8.37937e-164	0.822	EC:2.4.1.0	1.78911
CU062624_10.3	---NA---				1.78771
AC148486_39.5	eukaryotic translation initiation factor 5b	2.43303e-88	0.8867		1.78623
CU302329_9.4	60s ribosomal export protein nmd3	0	0.6545		1.78476
AC137669_40.5	mitochondrial chaperone bcs1	1.29453e-44	0.825	EC:3.6.1.15	1.78263
CT485796_9.4	hypothetical protein MTR_5g029390	2.68461e-99	1		1.78252
AC202476_2.3	hypothetical protein MTR_1g079290	7.28608e-50	0.94		1.78106
CR940305_4.4	yipf1-like protein	1.45694e-42	0.6755	EC:2.7.7.49	1.77905
CT009654_40.4	e3 ubiquitin-protein ligase huwe1-like	5.50239e-140	0.6085		1.77887
AC140035_13.4	nudix hydrolase mitochondrial-like	2.37178e-116	0.8795	EC:3.6.1.52	1.77501
CT573026_21.4	galactosylgalactosylxylosylprotein 3-beta-glucuronosyltransferase	3.2156e-68	0.655		1.77476
AC146866_43.4	g-type lectin s-receptor-like serine threonine-protein kinase at4g27290-like	0	0.732	EC:2.7.11.0	1.77268
AC126790_64.5	amp deaminase	1.04366e-35	0.9305	EC:3.5.4.6	1.77218
CT868735_27.4	hypothetical protein MTR_3g050320	4.02089e-43	1		1.76935
CR932961_38.4	protein	0	0.747		1.76833
AC158497_8.4	hypothetical protein MtrDRAFT_AC158497g8v2	2.58593e-45	0.875		1.76786
AC202576_4.3	g-type lectin s-receptor-like serine threonine-protein kinase at4g27290-like	1.53456e-80	0.815	EC:2.7.11.0	1.76592
CT954236_35.5	iron-sulfur cluster assembly protein 1-like	3.43012e-25	0.923		1.7658
CR955007_30.4	ring-finger protein	1.26855e-36	0.7865		1.76526
AC135312_31.5	---NA---				1.7647
AC144341_14.5	pentatricopeptide repeat-containing protein	3.93887e-61	0.99		1.76298
CR382279_58.5	phosphoinositide phospholipase c	3.30466e-71	0.7685	EC:3.1.4.11	1.76205
AC136954_42.5	atp-dependent dna helicase pif1	8.59216e-33	0.8115		1.76081
AC147496_9.4	bifunctional aminoacyl-trna synthetase	0	0.8155	EC:6.1.1.15	1.75807
AC147007_20.4	kinesin-like protein kif22-a	3.63183e-26	0.905		1.75798
AC151459_3.5	cysteine-rich receptor-like protein kinase	0	0.604	-	1.75708
AC149040_54.5	circumsporozoite partial	5.47969e-30	0.973		1.7552
AC160098_23.4	circumsporozoite partial	9.87969e-31	0.973		1.7552
AC135162_25.4	replication factor a protein	2.79296e-18	0.958	EC:2.7.11.0	1.75478
AC140546_44.5	sucrose transport protein	4.58593e-43	0.814	-	1.75376
AC121244_15.5	cysteine-rich receptor-like protein kinase	1.90098e-111	0.774	EC:2.7.11.0	1.7505
AC146558_45.5	ccp	4.25059e-41	0.702		1.74879
CT573215_22.5	replication factor a protein	5.92013e-47	0.877		1.74683
AC141114_7.4	cytochrome p450	0	0.819		1.74658
AC195566_4.4	rna-directed dna polymerase (reverse transcriptase) ribonuclease h	0	0.9005	EC:3.1.26.4; EC:2.7.7.49; EC:3.4.23.0	1.74561
AC126008_56.4	atp-dependent dna helicase q-like 3-like	6.74814e-30	0.815		1.74466
AC146333_43.4	far1-related protein	1.57539e-32	0.6425		1.7432
CR955012_16.5	atp-dependent dna helicase pif1	2.35341e-31	0.8385		1.7422
AC161405_22.4	nudix hydrolase mitochondrial-like	5.4076e-136	0.835	-	1.74143
AC174342_8.5	microtubule associated protein type 2	1.39142e-18	0.87		1.73741
AC202374_15.4	---NA---				1.73626
AC122730_53.5	---NA---				1.73546
AC152936_2.5	jasmonate o-methyltransferase	0	0.833	EC:2.1.1.0	1.73531
AC202591_17.3	heat shock protein binding	8.57941e-137	0.7815		1.73393
AC146693_23.4	hydroquinone glucosyltransferase	5.83707e-37	0.835	EC:2.4.1.0	1.73278
CR955008_38.5	---NA---				1.73107
CR932039_23.4	beta-glucosidase	0	0.843	EC:3.2.1.0; EC:3.5.2.17	1.73016
AC202584_11.4	ribosomal protein	0	0.75		1.72596
AC166707_13.4	tau class glutathione transferase gstu43	2.81448e-165	0.735		1.72581
CT033770_30.5	fbd-associated f-box protein	2.43387e-22	0.84		1.72554
AC147365_31.4	nadph:quinone oxidoreductase	7.30491e-173	0.577		1.72518
AC148242_50.4	auxin-induced protein 10a5-like	1.39533e-60	0.913		1.72509
CT954251_6.4	ribonuclease h protein at1g65750-like	5.40984e-122	0.516	EC:2.7.7.49	1.72227
AC157982_27.5	protein srg1-like	2.67757e-54	0.759	EC:1.14.11.0	1.71926
AC135463_29.5	atp-dependent dna helicase pif1	0	0.674		1.71827
AC174303_40.5	serine carboxypeptidase family protein	2.5139e-22	0.95	EC:3.4.16.0	1.71778
AC124951_12.5	protease do-like chloroplastic-like	0	0.956	EC:1.3.1.74; EC:3.4.21.0	1.71774
AC148816_28.4	hypothetical protein MtrDRAFT_AC148816g28v2	1.43206e-31	1		1.71615
CU302340_7.3	toll interleukin receptor	0	0.7105	EC:3.6.1.15	1.71533
AC140022_36.4	hypothetical protein MTR_6g078110	2.65934e-59	0.87		1.71504
AC149806_15.5	far1-related protein	2.84621e-31	0.715		1.71496
AC174337_32.4	bed zinc family dimerization domain isoform 2	2.31901e-59	0.5355		1.71451
AC146705_13.5	auxin-induced protein x10a-like	1.49555e-39	0.912		1.71389
AC146853_35.4	alpha-amylase subtilisin inhibitor	8.37269e-132	0.726		1.71348
AC198005_16.4	protein	1.55235e-86	0.8945		1.71235
CU024887_27.4	acyl-coenzyme a thioesterase	1.7601e-28	0.7778		1.7113
AC146776_21.5	hypersensitive-induced response protein	0	0.964		1.70532
AC160629_12.5	nadp-dependent glyceraldehyde-3-phosphate dehydrogenase-like	0	0.9565	EC:1.2.1.9	1.70523
AC122171_28.5	phosphate transporter	0	0.9425		1.70508
CT033764_58.4	far1-related protein	0	0.669		1.7047
AC170253_15.5	endonuclease or glycosyl isoform 1	0	0.59		1.69855
CR931731_31.4	histone acetyltransferase	0	0.744	EC:2.3.1.48	1.6971
CU459038_15.4	f-box protein skip19	1.52832e-160	0.669		1.69589
AC169514_29.5	---NA---				1.6957
AC140914_77.5	hat family dimerization domain containing protein	2.97953e-28	0.8263	EC:5.2.1.8	1.69483
CT025839_79.5	polypyrimidine tract-binding protein	1.23136e-30	0.783	EC:3.6.1.15; EC:2.4.1.0; EC:2.7.1.0	1.69314
AC150441_35.4	photosystem i p700 chlorophyll a apoprotein a2	5.00803e-21	0.7685		1.69293
AC163385_5.5	endoplasmic oxidoreductin-1-like	0	0.8825	EC:1.8.4.0	1.69103
CR931741_28.4	cinnamyl alcohol dehydrogenase	0	0.9		1.69073
AC146758_37.4	cysteine-rich receptor-like protein kinase	1.75313e-86	0.667	EC:2.7.7.49; EC:2.7.11.0	1.68629
CU459034_7.3	hypothetical protein MTR_2g044690	3.34601e-55	0.9095		1.68424
AC146573_47.5	morn repeat protein	0	0.577		1.68225
AC202472_16.4	serine threonine protein kinase srpk1	2.13491e-149	0.893	EC:2.7.11.0; EC:2.7.7.49	1.67901
CT009653_39.4	pectinesterase	8.93061e-84	0.682	EC:3.1.1.11	1.67886
AC162439_28.4	at5g11700 t22p22_90	1.62541e-111	0.8015	-	1.67505
AC146747_49.4	beta-ketoacyl-acp synthase i	1.85056e-41	0.8155	EC:2.3.1.0	1.67314
AC140547_7.4	heat shock 70 kda	0	0.816	EC:1.3.1.74	1.67266
AC157489_6.4	cytochrome p450	6.71284e-165	0.836		1.67157
AC127429_22.4	---NA---				1.66997
AC137823_12.5	chalcone synthase	0	0.9885	EC:2.3.1.74	1.66928
AC141866_4.4	acetolactate synthase	1.46155e-33	0.6395		1.6689
AC149634_17.4	cysteine proteinase	2.01419e-71	0.7343		1.66813
CT954231_27.5	polypeptide with a gag-like domain-containing protein	2.13155e-39	0.7625		1.66808
AC147775_25.4	l-type lectin-domain containing receptor kinase -like	5.9296e-156	0.6855	EC:2.7.11.0	1.66299
AC126782_17.5	ribosomal protein	4.5432e-41	0.832		1.66228
AC202511_15.3	chromodomain-helicase-dna-binding protein	4.51393e-51	0.7155		1.66178
AC135160_34.5	---NA---				1.66094
CU179636_4.3	70 kda peptidyl-prolyl isomerase	4.60866e-57	0.631	-	1.65509
AC163897_38.4	f-box protein skip24	4.96203e-155	0.785		1.64833
AC169177_8.4	hypothetical protein MtrDRAFT_AC169177g8v1	3.59305e-26	1		1.64722
AC145767_15.4	ethylene-responsive transcription factor 1b-like	2.92634e-114	0.7285		1.64701
AC134521_73.5	probable leucine-rich repeat receptor-like protein kinase at1g35710-like	2.77192e-40	0.6605		1.64645
AC144727_51.4	rna-directed dna polymerase (reverse transcriptase) ribonuclease h	0	0.8865	EC:3.1.26.4; EC:2.7.7.49; EC:3.4.23.0	1.64581
AC202342_6.3	hypothetical protein MTR_7g067770	2.31189e-23	1		1.64519
AC149600_19.4	hypothetical protein MTR_5g075750	0	0.69		1.64408
AC145330_23.4	hypothetical protein MTR_7g087600	4.26294e-16	1		1.64282
AC127169_42.5	trehalose-6-phosphate phosphatase	7.84281e-51	0.676		1.64274
CR931810_49.4	---NA---				1.64236
AC202518_24.3	histone h2a	1.78451e-54	0.985		1.64218
AC152921_18.5	universal stress protein a-like protein	5.25902e-107	0.8165		1.64134
AC160836_12.5	nac domain-containing protein 2-like	0	0.7965	-	1.64046
AC171535_38.5	nac domain-containing protein 2-like	0	0.7995	-	1.64046
AC159534_40.4	exosome complex component rrp43-like	1.72995e-80	0.8855	EC:6.6.1.1	1.63675
AC160841_27.4	tir-nbs-lrr resistance protein	0	0.7355	EC:3.6.1.15	1.63617
AC146575_11.5	chalcone synthase	0	0.9805	EC:2.3.1.74	1.63605
AC173289_18.5	pectinesterase inhibitor	1.4447e-62	0.78	EC:3.1.1.11	1.63513
AC140029_25.5	hypothetical protein MTR_1g025390	1.18229e-09	0.94		1.63503
CR931740_5.4	l-lactate dehydrogenase a-like	0	0.9235	EC:1.1.1.27	1.63456
AC148289_6.5	vicilin 47k	0	0.8685		1.63324
AC147008_76.5	cullin-like protein1	0	0.734		1.63102
AC156830_27.4	zinc finger mym-type protein 1-like	0	0.7995		1.63013
AC146818_24.4	coatomer subunit beta-1	1.43048e-52	0.6765		1.62992
CU137665_3.4	long-chain-alcohol oxidase fao4a-like	1.03508e-59	0.726	EC:1.1.3.20	1.62962
AC146865_38.5	uncharacterized isomerase bh0283-like	0	0.812		1.62948
AC135415_24.5	defensin fusion	1.15278e-77	0.6682		1.62923
AC141110_35.5	chalcone reductase	0	0.969	-	1.62879
AC191602_1.3	---NA---				1.62753
AC144430_52.4	f-box and leucine rich repeat domains containing protein	2.88518e-113	0.6038		1.62518
AC138527_12.4	---NA---				1.62495
AC123898_43.5	hypothetical protein MTR_2g010010	3.06484e-38	0.805		1.62259
AC162440_41.5	far1-related protein	7.48689e-70	0.644	-	1.62234
AC160516_22.4	nadh-plastoquinone oxidoreductase subunit 4	0	0.9495	EC:1.6.5.3	1.62202
CT573026_14.4	cysteine-rich receptor-like protein kinase	5.47134e-96	0.6585	EC:2.7.7.49	1.62149
AC140023_34.5	f-box kelch-repeat protein	0	0.568		1.62061
AC155886_14.4	digalactosyldiacylglycerol synthase	0	0.872	EC:2.4.1.241	1.62027
AC141110_36.5	chalcone reductase	0	0.969	-	1.61777
AC203542_5.3	pentatricopeptide repeat-containing protein	0	0.7935		1.61648
AC136472_31.4	auxin-induced protein 5ng4-like	1.37744e-176	0.738		1.61412
AC145109_36.5	heat stress transcription factor a-5	3.45149e-36	0.569		1.61389
AC161034_38.5	---NA---				1.61331
AC202354_18.4	chd3-type chromatin-remodeling factor pickle-like	7.22361e-118	0.784	EC:3.6.1.3	1.61316
AC161569_36.5	replication protein a 70 kda dna-binding subunit	1.54331e-53	0.7065		1.61239
CT954272_44.4	rna-directed dna polymerase (reverse transcriptase) ribonuclease h	0	0.91	EC:3.1.26.4; EC:2.7.7.49; EC:3.4.23.0	1.61107
CT954230_58.5	ankyrin repeat-containing protein	9.44971e-50	0.7591		1.6109
AC202477_18.4	copia-type pol polyprotein	0	0.7585	EC:2.7.7.49	1.60801
AC158377_2.4	auxin-induced in root cultures protein 12	4.52392e-159	0.6535		1.60678
AC146571_8.4	chalcone synthase	0	0.97	EC:2.3.1.74	1.60623
AC137554_43.4	class iv chitinase	0	0.839	EC:3.2.1.14	1.60591
AC148969_9.5	peptide deformylase 1a	4.49995e-164	0.812	EC:3.5.1.31; EC:3.5.1.88	1.60484
AC151740_67.4	cytokinin-o-glucosyltransferase	0	0.8145	EC:2.4.1.0	1.6005
AC150800_37.4	far1-related protein	2.7734e-78	0.8533		1.59997
AC149581_41.5	pti1-like tyrosine-protein kinase at3g15890-like	8.18443e-42	0.7833	EC:2.7.11.0	1.59961
CU457808_23.3	f-box kelch-repeat protein	5.34023e-108	0.626		1.59955
AC146719_19.4	nodule-specific protein nlj70	0	0.7805		1.59894
AC138130_23.4	ankyrin repeat-containing protein	0	0.665		1.59709
CU137659_13.3	hypothetical protein MTR_5g097050	8.00145e-39	0.9114	-	1.59627
AC119415_63.5	hexose transporter	0	0.8315	EC:1.3.1.74	1.59601
AC121241_47.5	probable lrr receptor-like serine threonine-protein kinase at1g53430-like	0	0.815	EC:2.7.11.0	1.59592
AC155157_23.5	hypothetical protein MTR_2g014330	8.38957e-32	0.85		1.59439
AC151726_9.5	albumin	2.45571e-102	0.665		1.59351
CR936328_30.4	serine threonine protein phosphatase 6 regulatory ankyrin repeat subunit c	0	0.5935		1.59273
CR955010_14.4	pentatricopeptide repeat-containing protein	9.93e-46	0.7571		1.59227
AC174280_18.4	cysteine-rich receptor-like protein kinase	0	0.7635	EC:2.7.11.0	1.59189
AC137546_52.4	hypothetical protein MTR_8g102750	4.62102e-109	0.825		1.59002
AC150779_8.4	ovarian otubain	2.77996e-21	0.8978	EC:2.7.11.0	1.58936
AC199760_12.4	pathogenesis-related genes transcriptional activator pti5-like	2.85453e-84	0.816		1.5887
CR962130_5.4	ganglioside-induced differentiation-associated protein	9.13259e-135	0.9085		1.58756
CR936328_37.4	type receptor kinase	0	0.7905	EC:2.7.10.1	1.58667
AC152936_30.5	receptor-like protein kinase	0	0.6795		1.58655
AC124969_37.4	atp-dependent dna helicase pif1	2.96644e-30	0.8205		1.58654
AC135415_66.5	defensin fusion	4.4564e-72	0.6933		1.58614
AC149801_33.4	---NA---				1.58611
AC202591_10.3	heat shock protein binding	7.22501e-111	0.7955		1.58602
AC202478_11.3	zf-hd homeobox protein at4g24660-like	4.0829e-28	0.849		1.58582
AC159873_14.5	auxilin-like protein	3.84156e-129	0.8105		1.58542
CT963079_6.5	polypyrimidine tract-binding protein	1.20464e-168	0.7845		1.58505
CT963112_7.4	transcription initiation factor iia subunit 2-like	1.7686e-71	0.9465		1.58275
AC146705_7.5	auxin-induced protein	1.58393e-61	0.8955		1.58275
AC174370_16.4	hypothetical protein MTR_4g103690	6.12104e-18	1		1.58269
AC145372_57.4	g-box binding factor bzip transcription factor	0	0.5625		1.58225
AC148915_17.4	protein	0	0.6545		1.5816
CT009750_39.4	---NA---				1.58089
AC148237_13.4	zinc-binding protein	3.666e-160	0.8915		1.58073
AC146651_4.4	polyadenylate-binding protein 1-b-binding protein	3.11326e-180	0.87		1.5807
AC174308_19.4	zinc finger ccch domain-containing protein	0	0.5845	-	1.58067
AC146575_32.5	chalcone synthase	7.43265e-154	0.8185	EC:2.3.1.74	1.57996
AC151598_63.5	rna-directed dna polymerase (reverse transcriptase) ribonuclease h	0	0.9075	EC:3.1.26.4; EC:2.7.7.49; EC:3.4.23.0	1.57925
AC157978_32.4	upf0202 protein at1g10490-like	3.74602e-57	0.6775		1.57799
CT962503_39.4	alpha-humulene (-)- -beta-caryophyllene synthase	2.79073e-50	0.892	EC:3.4.22.0	1.57684
AC144513_24.5	hypothetical protein MTR_7g112510	1.47077e-14	1		1.57586
AC146743_35.4	upf0481 protein at3g47200-like	0	0.6455		1.57532
CR955009_39.5	---NA---				1.57497
AC144730_17.4	ovarian otubain	2.25315e-28	0.8445	EC:2.7.11.0	1.57484
AC202338_2.3	tir-nbs-lrr resistance protein	0	0.829	EC:1.13.11.19; EC:3.6.1.15	1.57471
AC146705_5.5	auxin-induced protein	9.87081e-50	0.874		1.57468
CT967302_36.4	cyclin d3	2.77527e-33	0.874	-	1.57392
AC183501_13.5	19-like protein	0	0.7795		1.57298
AC152886_34.4	hypothetical protein MTR_1g082490	3.49429e-55	0.8765		1.57209
AC138087_34.4	heavy-metal-associated domain-containing protein	4.4387e-53	0.744		1.57054
CT033764_22.4	hypothetical protein MTR_5g073030	3.11466e-33	1		1.56538
CT573339_32.4	cytochrome p450	8.35081e-39	0.8425		1.5653
CU302329_11.4	aspartic proteinase nepenthesin-2-like	0	0.818	EC:3.4.23.0	1.56484
CT485798_10.5	phosphopantetheine adenylyltransferase	1.09122e-122	0.8875	EC:2.7.1.24; EC:2.7.7.3	1.56218
AC134824_11.5	harpin inducing protein	1.90687e-109	0.751		1.56205
AC136504_36.5	gdsl esterase lipase	0	0.744		1.56189
CT033765_49.4	microtubule-associated protein map65-1a	0	0.916	-	1.56179
AC149581_10.5	metal ion binding	2.3747e-58	0.7435		1.56167
CU457801_18.3	probable carbohydrate esterase at4g34215-like	8.72769e-158	0.8015		1.55986
CT027660_3.4	transcription mads-box	3.76265e-31	0.74		1.55908
CT573020_21.4	protein complex coatmer beta subunit	4.37176e-67	0.793		1.55906
AC150876_39.4	hypothetical protein MTR_4g023350	4.74342e-44	0.71		1.55648
AC124966_45.4	ribosomal protein	1.38083e-149	0.787		1.55415
AC144345_53.5	structural maintenance of chromosomes 5	0	0.781		1.5532
CR931730_32.4	f-box kelch-repeat protein	0	0.712		1.55304
CR931731_16.4	histone acetyltransferase	6.37951e-40	0.753	EC:2.3.1.48	1.55271
AC157376_12.4	protein dehydration-induced-like protein	2.81483e-56	0.7945		1.54966
AC152936_23.5	par1 protein	4.43315e-138	0.826		1.54942
AC146693_15.4	hydroquinone glucosyltransferase	0	0.8305	EC:2.4.1.0	1.54781
CT963108_74.5	---NA---				1.54558
AC123547_16.5	protein	2.45257e-112	0.6375		1.54341
AC148916_49.4	rna-directed dna polymerase (reverse transcriptase) ribonuclease h	0	0.9075	EC:3.1.26.4; EC:2.7.7.49; EC:3.4.23.0	1.54175
AC174311_37.4	tyrosine dopa decarboxylase	0	0.583		1.54088
CR954193_48.4	calmodulin-like protein 1-like	1.69406e-37	0.7563		1.53853
AC145767_44.4	hypothetical protein MTR_1g043360	2.64238e-81	0.88		1.53736
AC128638_19.4	hypothetical protein MTR_2g013400	2.04389e-21	0.98		1.53715
AC202485_5.4	transcription factor tfiiib component	3.44015e-32	0.776	EC:2.7.8.7; EC:2.7.7.49	1.53627
AC161406_43.4	---NA---				1.53583
AC130200_40.4	---NA---				1.53563
AC144729_12.4	protease 4-like	5.95546e-118	0.6055	-	1.53563
AC138131_19.4	e3 ubiquitin-protein ligase ring1-like	2.05854e-62	0.6405		1.53558
AC152752_13.4	pentatricopeptide repeat-containing protein	0	0.7105		1.53548
AC174356_21.4	---NA---				1.5354
CU019606_30.4	---NA---				1.5354
CR932966_4.4	pre-mrna-processing factor 6-like	9.19257e-114	0.7192		1.53483
AC203556_18.4	low quality protein: laccase-25-like	1.50158e-31	0.7195		1.53358
CT573051_30.4	hypothetical protein MtrDRAFT_AC147481g38v2	1.48777e-18	0.83		1.53271
CT573026_4.4	cysteine-rich receptor-like protein kinase	1.9986e-69	0.577		1.5324
AC155803_44.5	protein	5.95172e-37	0.9035		1.5324
AC148345_14.5	transparent testa 12 protein	1.65752e-36	0.8475		1.53221
AC145331_10.4	ribosomal protein	0	0.7475		1.53212
AC155890_45.5	---NA---				1.53153
AC137819_18.4	ethylene-responsive transcription factor	2.35383e-129	0.77		1.5307
CU326387_18.4	cyclin d2	2.37796e-102	0.6285		1.52915
AC150846_45.4	cysteine-rich receptor-like protein kinase	9.62844e-50	0.663	EC:2.7.7.49	1.52845
AC169175_41.4	f-box family protein	0	0.7885		1.52741
AC135413_5.5	protein	7.9733e-70	0.6853		1.52698
AC147741_56.4	f-box protein	0	0.6635		1.52688
AC202479_13.3	hva22-like protein a	0	0.6055		1.52654
AC149803_42.5	ribonuclease h protein at1g65750-like	3.57006e-22	0.5975		1.52592
AC174368_16.5	hypothetical protein MTR_4g085980	2.34738e-58	1		1.5254
AC148487_3.4	dna repair protein xrcc4	2.25315e-175	0.8065		1.52439
CT571262_22.5	cysteine-rich receptor-like protein kinase	0	0.766	EC:2.7.11.0	1.5241
AC185135_24.4	h+-transporting two-sector alpha beta central related	1.23471e-44	0.592		1.52349
AC152157_2.5	ribosomal protein	7.22718e-132	0.8125		1.52291
AC202362_9.3	sucrose transport protein	1.29063e-23	0.832	-	1.52266
AC136974_51.4	receptor protein kinase-like protein	0	0.585	EC:2.7.10.0	1.522
AC167404_16.5	---NA---				1.5211
AC202485_6.4	hypothetical protein MTR_126s0001, partial	5.58647e-30	0.69		1.5211
CR931730_6.4	epidermal patterning factor-like protein	1.08541e-35	1		1.52069
AC153123_53.4	ribonuclease h protein at1g65750-like	2.52817e-94	0.5556	EC:3.1.26.4; EC:2.7.7.49	1.52059
AC144729_35.4	gdsl esterase lipase at2g30310-like	0	0.6795	EC:3.1.1.1	1.51964
AC151520_3.4	pentatricopeptide repeat-containing protein	3.49162e-53	0.99		1.51885
CR936948_45.4	serine threonine-specific kinase like protein	9.02938e-141	0.684	EC:3.1.27.1	1.51859
AC136974_47.4	probable lrr receptor-like serine threonine-protein kinase at4g08850-like	8.40524e-55	0.712	EC:2.7.10.0	1.51633
AC150877_23.4	coatomer subunit zeta-3	0	0.7745	EC:2.7.11.0; EC:2.7.7.49; EC:3.4.23.0	1.51481
AC202353_25.4	hypothetical protein MTR_6g090900	1.85332e-53	1		1.51479
AC140548_3.5	hypothetical protein MTR_1g018470	2.53298e-54	0.7529		1.51437
AC138131_25.4	abc transporter g family member 23-like	0	0.818	EC:3.6.3.28	1.51373
CT009540_37.5	abc transporter c family member 4-like	4.41211e-109	0.726		1.51259
AC148525_12.5	probable disease resistance protein at5g66900-like	0	0.636		1.51142
AC144760_35.5	hypothetical protein MTR_6g005680	3.61276e-63	1		1.51055
AC135505_44.5	carbamoyl-phosphate synthase small chain	2.05873e-51	0.9305	EC:6.3.5.5	1.50836
AC155895_51.4	hypothetical protein MTR_3g117340	1.36297e-33	0.865		1.50793
AC170582_32.4	glutathione s-transferase gst	1.88294e-144	0.747		1.50768
AC174295_41.5	hypothetical protein MTR_1g012080	2.57277e-54	0.7729		1.50702
AC166743_14.5	nadh dehydrogenase subunit partial	8.80223e-94	0.7895	EC:3.2.1.0; EC:1.6.5.3	1.50691
AC167957_8.5	protein	4.32251e-123	0.7115		1.5064
AC146551_17.4	btb poz domain-containing protein npy2-like	0	0.8365	-	1.5059
AY515253_32.4	probable linoleate 9s-lipoxygenase 5-like	3.17914e-81	0.825	EC:1.13.11.12	1.50514
AC148526_30.4	hypothetical protein MTR_2g026190	1.81215e-30	1		1.5047
AC151725_30.5	uncharacterized loc101218681	2.52736e-65	0.832		1.50191
AC136505_7.4	omega-hydroxypalmitate o-feruloyl transferase-like	0	0.7605	EC:2.3.1.0	1.50155
CR962136_21.5	web family protein at5g55860-like	0	0.7385		1.50043
CU013532_29.4	hypothetical protein MTR_7g110860	4.61462e-34	0.9005		1.49858
CT963094_10.4	---NA---				1.49857
AC145023_10.5	ulp1 protease family c-terminal catalytic domain containing protein	5.09441e-98	0.6045		1.49852
CU013516_16.5	hypothetical protein MtrDRAFT_AC149642g34v2	1.09576e-25	0.78		1.4983
AC130806_66.4	f-box kelch-repeat protein	0	0.771	EC:3.1.26.4; EC:2.7.7.49; EC:3.4.23.0	1.49743
CR962129_33.5	hypothetical protein MTR_8g078090	1.23221e-09	0.75		1.49715
CT962508_21.4	nematode resistance hspro2-like	0	0.804		1.49593
AC147714_16.4	---NA---				1.49583
CT963134_25.5	probable nitronate monooxygenase-like	0	0.8895	EC:1.1.1.205; EC:1.13.11.0; EC:1.13.12.16	1.49548
CU062624_2.3	hypothetical protein MTR_3g060380	1.05585e-92	0.865		1.49522
CT963107_42.4	---NA---				1.49516
AC174357_35.4	agamous-like mads-box protein agl62-like	3.72999e-103	0.6885		1.49482
CR954185_25.5	---NA---				1.49482
CU424494_11.4	cysteine proteinase inhibitor	1.22087e-67	0.6725	-	1.4931
AC124972_54.5	lamin-like protein	5.21987e-104	0.7405	-	1.49111
AC202364_1.4	cysteine-rich receptor-like protein kinase	6.69833e-122	0.6625	EC:2.7.7.49	1.49054
AC144404_22.4	nbs-containing resistance-like protein	0	0.735	EC:3.1.26.4	1.49038
AC152176_20.4	b3 domain-containing protein	7.56935e-09	0.79		1.49028
AC135320_41.5	---NA---				1.49017
AC144388_22.5	pathogenesis-related protein class partial	1.84224e-56	0.8745		1.48652
CR932960_38.4	probable wrky transcription factor 33-like	0	0.739		1.48621
AC149581_46.5	cytochrome p450	3.91304e-38	0.785		1.48618
AC175047_29.4	dna topoisomerase 2-binding protein	3.72565e-27	0.98		1.48546
AC198005_4.4	---NA---				1.48315
CU137664_6.3	sphingoid base hydroxylase 2	1.42826e-176	0.899	EC:1.14.13.72	1.48125
AC158464_24.5	mads-box transcription factor	9.24129e-142	0.6885		1.48023
AC169089_60.4	ribosomal protein	1.12696e-52	0.9075		1.47859
AC136505_32.4	---NA---				1.47833
CT009568_56.4	dimethylaniline monooxygenase	1.13451e-59	0.688	-	1.47734
AC136472_32.4	auxin-induced protein 5ng4	2.55466e-68	0.823		1.47727
AC202381_9.3	proline-rich receptor-like protein kinase perk10-like	5.23011e-149	0.733		1.47699
CT027664_63.4	f-box lrr-repeat protein	3.57949e-140	0.594		1.47608
CT010521_48.4	hypothetical protein MTR_4g057170	2.75866e-20	0.8013		1.47296
CR962130_34.4	ankyrin repeat domain-containing protein	1.8791e-31	0.822		1.4719
AC174294_33.4	serine threonine protein kinase srpk1	0	0.6765	EC:2.7.11.0; EC:2.7.7.49	1.47173
AC144930_2.4	hypothetical protein MTR_4g065480	3.11681e-74	0.6313		1.47138
CR931741_40.4	hypothetical protein MTR_5g045980	1.66726e-11	0.77		1.46972
CR962123_27.5	uncharacterized loc101222282	1.22131e-129	0.574		1.46961
AC186135_1.5	jasmonate o-methyltransferase	3.59193e-101	0.784	EC:2.1.1.0	1.4689
CU424435_18.3	---NA---				1.46828
AC144538_53.4	60s ribosomal protein l18	4.56155e-24	0.899	EC:3.1.1.11	1.4682
AC148819_11.5	beta-glucan-binding partial	3.83408e-54	0.668		1.46698
AC175312_46.5	receptor-like protein kinase-like	0	0.719	EC:4.6.1.2; EC:2.7.11.0	1.46636
AC140551_70.5	major pollen allergen-like protein	7.56198e-40	0.9135		1.46631
AC148406_38.5	hypothetical protein MTR_1g085230	1.84922e-29	1		1.46558
AC168148_6.4	hypothetical protein MTR_8g087690	1.30875e-33	1		1.46548
AC126019_48.5	replication factor a protein	2.96246e-55	0.9055		1.4648
AC202518_20.3	hypothetical protein MTR_4g063360	5.18192e-41	0.7733		1.46173
AC142526_9.4	ring-h2 finger protein atl21a-like	0	0.569		1.46112
AC156628_26.5	cytochrome p450	1.90844e-14	0.742		1.45963
AC150776_7.5	hypothetical protein MTR_7g099670	1.70612e-12	1		1.45959
AC161407_33.4	elongation factor g	2.89849e-21	0.876	-	1.45839
AC156828_26.4	beta-galactosidase 15-like	0	0.827	EC:3.2.1.23	1.45826
CT485797_26.5	protein transparent testa 12-like	3.38984e-32	0.828	-	1.45787
AC158209_1.4	probable cysteine desulfurase-like	0	0.8065	-	1.45646
CU062477_19.4	protein modifier of snc1 1-like	0	0.622		1.45567
AC146341_52.4	cysteine-rich receptor-like protein kinase	7.98725e-138	0.6	EC:2.7.7.49	1.45542
AC148995_44.5	auxin response factor 18-like	0	0.7225		1.45452
AC174332_30.5	cysteine desulfurase mitochondrial	4.00245e-33	0.7265		1.45385
CR956368_23.5	---NA---				1.45352
CT571264_54.4	---NA---				1.45342
AC174370_2.4	calcium-binding protein cml19-like	2.00498e-73	0.8535		1.45304
AC147405_61.4	far1-related protein	5.35091e-165	0.7015		1.45254
CT963133_15.4	ras-related protein rab2bv-like	2.13335e-113	0.926		1.45212
CU459040_16.3	receptor-like protein kinase feronia-like	0	0.6545	EC:2.7.11.0	1.4519
AC183501_36.5	hypothetical protein MTR_6g089850	8.87416e-26	1		1.45007
AC121234_18.4	cysteine-rich receptor-like protein kinase	8.15197e-68	0.5995		1.44987
CT573052_39.5	ubiquitin-like-specific protease	1.01714e-60	0.9009		1.4493
AC174328_41.5	isoliquiritigenin 2 -o-methyltransferase	2.02263e-39	0.817	EC:2.1.1.65; EC:2.1.1.154	1.44869
CU457782_7.3	universal stress protein	4.51267e-28	0.8829		1.44855
AC149491_36.4	---NA---				1.44666
AC144730_23.4	ovarian otubain	5.75577e-82	0.777	EC:2.3.1.0; EC:2.7.11.0	1.44646
AC146561_2.4	dna-directed rna polymerases and iii subunit rpabc1-like	1.72046e-137	0.864	EC:2.7.7.6	1.44637
AC147741_9.4	dna repair and recombination protein pif1	3.03325e-32	0.875		1.44582
AC155890_26.5	dihydroflavonol-4-reductase	0	0.854		1.44536
CT033768_30.4	protein gamete expressed 2-like	0	0.766		1.44531
AC144459_41.5	clathrin heavy chain	6.16254e-35	0.835		1.44451
CT963114_14.4	probable serine threonine-protein kinase at1g18390-like	0	0.69	EC:2.7.11.0	1.44418
AC186135_14.5	lrr receptor-like serine threonine-protein kinase rpk2-like	0	0.683	EC:2.7.11.0	1.44335
AC202332_4.4	far-red impaired response protein	3.1212e-18	0.756		1.44259
AC161241_18.5	respiratory burst oxidase-like protein	6.11076e-134	0.8385	EC:1.11.1.7; EC:1.6.3.0	1.44099
AC124968_39.4	gata transcription factor	1.29145e-46	0.7925		1.43792
AC142096_21.4	serine threonine-protein kinase cbk1-like	0	0.8755	EC:2.7.11.0	1.43626
AC197464_2.4	---NA---				1.43566
CU207236_5.3	uncharacterized wd repeat-containing	0	0.843		1.43459
CU179636_11.3	dentin sialophospho	0	0.554		1.43442
AC146556_17.5	hypothetical protein MTR_6g047170	6.78449e-45	0.9025		1.43409
AC199762_16.3	hypothetical protein MTR_2g084180	2.55208e-20	0.79		1.43373
AC166707_42.4	udp rhamnose:anthocyanidin-3-glucoside rhamnosyltransferase	0	0.8605	EC:2.4.1.0	1.43357
AC144563_31.4	f-box protein	4.94932e-11	0.794		1.43329
AC151665_33.4	hypothetical protein MTR_5g015410	1.6633e-31	0.86		1.43285
AC127021_42.4	cytochrome p450	0	0.823	EC:1.14.14.1; EC:1.14.15.3	1.43218
AC146750_33.4	dna binding	0	0.686		1.43186
AC166314_2.4	trehalose-phosphate phosphatase-like	0	0.8225		1.43156
CR931732_7.4	upf0481 protein at3g47200-like	0	0.7015		1.43133
AC119411_18.4	---NA---				1.4302
AC137669_41.5	trna--methyltransferase non-catalytic subunit trm6mtase subunit	9.38932e-57	0.778		1.43017
AC152421_40.5	universal stress protein	1.66144e-118	0.6725		1.42998
AC151522_42.4	pentatricopeptide repeat-containing protein chloroplastic-like	1.58977e-163	0.8095		1.42976
CT573029_4.4	serine threonine-protein kinase-like protein ccr3-like	0	0.7865	EC:2.7.11.0	1.42948
AC148360_53.5	ist1-like protein	1.91246e-56	0.73		1.42914
AC174330_49.4	non-ltr retroelement reverse related	5.49152e-38	0.7305		1.42824
AC144805_36.4	---NA---				1.42803
AC146720_39.5	far1-related protein	0	0.8775	EC:2.3.1.0; EC:2.7.11.0	1.42785
AC187356_30.4	anthocyanidin 3-o-glucosyltransferase	7.6557e-75	0.831	EC:2.4.1.0	1.4271
CT963110_44.4	far1-related protein	1.49674e-17	1		1.42693
AC135415_6.5	60s ribosomal protein l5	1.3794e-42	0.7789		1.42602
AC202491_6.3	alpha-amylase isozyme 3a	9.03935e-141	0.9185	EC:3.2.1.60; EC:3.2.1.1	1.4257
CT009654_3.4	cytochrome p450	3.11652e-17	0.6654		1.42503
CT030180_30.5	rubisco methyltransferase family protein	2.84493e-86	0.713	-	1.42469
AC202485_18.4	transparent testa 12 protein	9.31804e-35	0.8565		1.42218
AC148242_51.4	auxin-induced protein	1.08584e-60	0.885		1.42136
AC165446_15.4	hypothetical protein MTR_4g014270	3.38457e-46	1		1.42119
AC165446_58.4	hypothetical protein MTR_4g014100	2.07862e-14	1		1.42061
AC195567_9.3	f-box family protein	1.78392e-107	0.657		1.42054
AC149038_6.5	hypothetical protein MtrDRAFT_AC149038g6v2	3.92744e-29	0.96		1.42049
AC147499_29.4	h+-transporting two-sector alpha beta central related	1.2827e-25	0.6755		1.42008
AC135233_15.4	2-oxoglutarate-dependent dioxygenase	0	0.745	EC:1.14.11.0	1.41817
AC146681_49.5	hypothetical protein MTR_7g099350	4.24741e-70	0.99		1.41677
CU062477_12.4	low quality protein: uncharacterized loc101208061	0	0.8275		1.41622
AC152499_20.5	hypothetical protein MtrDRAFT_AC148918g1v2	1.47976e-18	0.88		1.41577
AC147178_65.4	membrane protein	6.1469e-35	0.9185		1.41564
AC160097_28.5	pectinesterase inhibitor	4.65497e-151	0.5917	EC:3.1.1.11	1.41561
CU024897_35.4	PREDICTED: uncharacterized protein LOC101513060	3.75074e-12	0.76		1.41493
CU024880_153.4	nudix hydrolase	0	0.818	EC:3.6.1.9	1.41453
AC145753_9.5	nac domain protein	0	0.727		1.4145
AC149495_12.4	f-box protein	0	0.716		1.41438
AC150703_31.4	probable caffeoyl- o-methyltransferase at4g26220-like	5.65887e-158	0.85	EC:2.1.1.104	1.41283
AC146332_23.4	f-box protein at2g27310-like	1.29776e-172	0.706		1.41212
AC148242_41.4	cysteine proteinase	0	0.7625		1.41092
AC174290_1.4	scarecrow-like protein 14-like	0	0.7525		1.41089
AC144805_25.4	---NA---				1.41072
AC145449_32.4	sulfate transporter	0	0.5907		1.41036
AC123574_20.4	rna-directed dna polymerase (reverse transcriptase) ribonuclease h endonuclease exonuclease phosphatase	6.30485e-21	0.6667		1.41024
AC202330_18.3	rna-directed dna polymerase (reverse transcriptase) ribonuclease h endonuclease exonuclease phosphatase	6.99656e-20	0.6433		1.41024
AC174355_36.4	rna-directed dna polymerase (reverse transcriptase) ribonuclease h	0	0.885	EC:3.1.26.4; EC:2.7.7.49; EC:3.4.23.0	1.41016
AC151817_41.4	hypothetical protein MTR_8g099800	3.40239e-19	0.9333		1.40976
AC160516_42.4	aldo keto reductase	0	0.91	EC:1.1.1.65	1.40924
CT573029_22.4	zinc finger ccch domain-containing protein	0	0.663		1.40883
AC202345_1.4	cysteine-rich receptor-like protein kinase	0	0.7145	EC:2.7.11.0	1.40757
AC151483_30.4	---NA---				1.40748
AY515253_34.4	hypothetical protein MTR_2g005980	1.20086e-45	1		1.40743
AC124960_64.4	cyclin-like f-box	1.2548e-110	0.6685		1.40713
AC151822_32.5	hypothetical protein MTR_051s0002	1.68914e-43	0.742		1.40676
AC126784_9.5	protein	0	0.6875		1.40662
CT573420_15.4	e3 ubiquitin-protein ligase rglg2-like	0	0.8605		1.40661
AC135161_44.4	atp-dependent dna helicase pif1	1.48019e-116	0.779		1.4066
AC148481_33.4	rna-directed dna polymerase (reverse transcriptase) ribonuclease h	0	0.911	EC:3.1.26.4; EC:2.7.7.49; EC:3.4.23.0	1.40627
CT573053_9.5	uncharacterized loc101216249	3.15044e-19	0.7813		1.40617
AC187466_20.4	transcription factor bhlh87-like	0	0.6855		1.40514
CU302343_19.3	hypothetical protein MTR_5g034360	6.86511e-21	0.885		1.4051
AC146568_52.4	retrotransposon gag protein	6.41258e-37	0.5325		1.40477
AC133864_25.4	far1-related protein	0	0.8205	EC:2.3.1.0; EC:2.7.11.0	1.40434
AC140024_40.5	serine threonine protein kinase	0	0.7825	EC:2.7.11.0	1.40411
CR940310_32.4	burp domain-containing protein	0	0.6855		1.40391
AC146750_19.4	polygalacturonase inhibitor protein	0	0.55		1.40377
AC186138_28.4	hypothetical protein MTR_3g055160	8.08749e-18	0.9514		1.40374
AC149489_13.4	probable peptide transporter at1g52190-like	0	0.7885		1.40335
AC192957_8.3	uncharacterized loc101208020	0	0.632		1.40332
AC144341_56.5	hypothetical protein MTR_3g021270	4.18862e-30	0.8938		1.40321
AC144619_28.4	rna-directed dna polymerase	7.15287e-48	0.618		1.403
CU013517_22.4	phytosulfokines 3-like	2.52819e-39	0.691		1.40219
AC140914_76.5	far1-related protein	0	0.8365	EC:2.7.11.0	1.40189
AC133572_17.5	alkaline phytoceramidase	2.21373e-81	0.718	EC:3.5.1.0	1.40161
CR932040_50.4	exocyst complex component	5.57194e-71	0.701		1.40125
AC127170_11.4	non-ltr retroelement reverse transcriptase	0	0.508		1.40097
AC145767_63.4	gag pol polyprotein	0	0.8155	EC:3.1.26.4; EC:2.7.7.49; EC:3.4.23.0	1.40007
AC161241_24.5	chloroplast-targeted copper	0	0.7295		1.40003
AC202503_5.3	hypersensitive-induced response protein	4.3613e-143	0.9665	EC:2.7.11.0	1.39944
AC148820_18.5	ribulose bisphosphate carboxylase small chain 3a	0	0.7565	EC:4.1.1.39	1.39926
CT573054_13.4	hypothetical protein MTR_5g055750	1.26524e-34	1		1.39852
AC171265_20.5	ovarian otubain	1.34792e-127	0.9365	EC:2.7.11.0	1.39787
AC202490_7.3	transcription factor	0	0.6675		1.39701
AC128660_5.5	wrky transcription factor	0	0.686		1.39696
AC144474_12.4	receptor-like protein kinase	0	0.6525		1.39636
CU459040_7.3	pectin acetylesterase	4.11585e-77	0.7245		1.39628
AC165432_34.4	zinc finger ccch domain-containing protein	0	0.6705		1.39554
AC138129_34.4	disease resistance-like protein	0	0.707	EC:3.6.1.15	1.39531
CR936326_13.5	retinitis pigmentosa 1-like 1	3.45907e-46	0.6765		1.39347
AC202583_5.4	tir-nbs-lrr resistance protein	7.69505e-85	0.7438	EC:3.6.1.15	1.39203
AC148397_35.4	peroxidase 12-like	2.79779e-112	0.876	EC:1.11.1.7	1.39199
AC153459_45.4	kda sulfur-rich protein	1.28153e-18	0.78	-	1.39165
AC158172_48.4	rna-directed dna polymerase (reverse transcriptase) ribonuclease h endonuclease exonuclease phosphatase	1.46571e-13	0.83	EC:3.1.26.4; EC:2.7.7.49	1.391
CU013523_10.4	isoform cra_a	4.67101e-15	0.8815		1.39014
CT963094_25.4	---NA---				1.38977
AC144478_33.4	probable ubiquitin-conjugating enzyme e2 25-like	0	0.7085	EC:6.3.2.0	1.3897
CT033766_91.5	probable anion transporter chloroplastic-like	8.83243e-105	0.9125		1.38952
CU137662_18.3	peroxidase 4-like	0	0.868	EC:1.11.1.7	1.38951
AC146575_30.5	exportin-1-like isoform 2	2.42439e-55	0.9795		1.38929
CT573055_48.4	hypothetical protein MTR_5g084800	1.36768e-15	1		1.38839
AC148487_47.4	70 kda peptidyl-prolyl isomerase	1.58004e-37	0.6105		1.38802
CT573076_14.5	lipid transfer-like protein vas-like	2.0485e-95	0.634		1.38791
AC133341_2.5	hypothetical protein MTR_7g099090	3.07918e-20	1		1.38763
AC155290_19.4	ulp1 protease family c-terminal catalytic domain containing protein expressed	5.94651e-122	0.836		1.38618
CU302343_9.3	at1g70420 f17o7_4	1.03597e-129	0.605		1.38503
CT573353_5.4	nbs-containing resistance-like protein	6.03467e-129	0.75		1.38495
AC141112_24.4	nac-domain protein	0	0.7965	-	1.38469
AC140029_2.5	probable lrr receptor-like serine threonine-protein kinase at5g63710-like	0	0.8585	EC:2.7.11.16	1.3843
AC174314_3.4	probable lrr receptor-like serine threonine-protein kinase at5g63710-like	0	0.855	EC:2.7.11.16	1.3843
CR956631_48.5	---NA---				1.38337
CT009553_44.5	---NA---				1.38271
AC149127_9.5	hypothetical protein MTR_1g007900	3.93907e-22	1		1.38267
AC126019_47.5	vesicle-associated membrane protein 726-like	7.77166e-124	0.9495		1.38192
CT030180_16.5	phosphate transporter	0	0.889		1.38189
AC134824_33.5	coatomer subunit zeta-3	0	0.7705	EC:2.7.11.0; EC:2.7.7.49; EC:3.4.23.0	1.38133
AC126790_73.5	disease resistance-like protein	0	0.7555	EC:3.6.1.15	1.38108
AC135796_36.5	---NA---				1.37973
AC146852_57.4	dna polymerase delta subunit	6.1905e-29	0.6925	EC:2.7.7.7	1.37949
CR954190_31.5	---NA---				1.37912
CR962122_48.4	hypothetical protein MTR_5g077760	2.86466e-16	0.85		1.37838
AC145222_42.4	sex determination protein tasselseed-2	7.9514e-29	0.83		1.3778
AC196764_14.3	ethylene insensitive 3-like 3	2.60603e-116	0.625		1.37686
CU302345_3.3	pentatricopeptide repeat-containing protein at5g39680-like	1.57795e-29	0.7044		1.37601
AC146865_7.5	basic 7s globulin	0	0.861	EC:3.4.23.0	1.37597
CT009540_10.5	chloroplast small heat shock protein	5.03666e-162	0.8105		1.37519
AC140551_69.5	polynucleotidyl ribonuclease h fold	1.02123e-119	0.694	EC:2.7.7.49	1.37472
CR932967_33.4	glutamate receptor -like	0	0.8365		1.37427
AC144375_20.4	protein	3.12511e-86	0.774		1.37422
AC140031_50.4	far1-related protein	4.04673e-70	0.833	EC:2.3.1.0; EC:2.7.11.0	1.37383
AC149600_21.4	metal tolerance protein 4-like	0	0.908		1.37362
AC181971_5.4	chalcone synthase	2.98415e-167	0.989	EC:2.3.1.74	1.37246
AC134822_27.5	---NA---				1.37195
AC174331_38.4	thioredoxin h-type	1.01078e-91	0.877		1.3716
CR931732_36.4	receptor kinase k1b	0	0.7985	EC:2.7.11.0	1.37146
AC151459_27.5	galactosylgalactosylxylosylprotein 3-beta-glucuronosyltransferase	5.4612e-72	0.653	-	1.37087
AC202585_3.3	phosphoglycerate mutase family protein isoform 1	0	0.88		1.3705
AC155890_46.5	dihydroflavonol-4-reductase	4.86055e-157	0.889		1.37041
AC148525_5.5	hypothetical protein MTR_8g079650	1.47785e-35	1		1.37031
AC146743_55.4	enhanced disease susceptibility 1	0	0.7375	EC:3.1.1.3	1.36979
CR938710_1.5	nodule-specific glycine-rich protein 1h	2.41694e-28	0.81		1.36904
AC151522_43.4	---NA---				1.36882
CR955012_26.5	atp-dependent dna helicase pif1	2.68035e-40	0.7225		1.36801
AC148242_23.4	auxin-induced protein	3.48731e-38	0.886		1.36772
AC202498_2.3	pre-rrna-processing protein tsr2-like protein	1.75954e-87	0.6835		1.36715
CT954231_10.5	polynucleotidyl ribonuclease h fold	1.87818e-79	0.752		1.36665
AC135959_31.5	hypothetical protein MTR_1g041580	3.3577e-77	0.8		1.36664
AC146711_10.4	non-ltr retroelement reverse transcriptase	0	0.48	EC:3.1.26.4; EC:2.7.7.49	1.36646
AC150446_9.5	uncharacterized loc101209712	0	0.745		1.36619
CR962124_41.5	---NA---				1.36588
AC135414_25.5	ubiquitin	2.25314e-47	0.699		1.36567
AC148758_45.4	mac perforin domain containing protein	0	0.6935		1.36547
AC122164_13.4	histone deacetylase 14-like	4.32651e-111	0.92	-	1.36506
AC144344_7.5	scarecrow-like protein 14-like	3.08131e-48	0.6583		1.36432
AC170990_29.5	tir-nbs-lrr rct1-like resistance protein	0	0.8065	EC:1.11.1.7; EC:3.6.1.15	1.36425
AC123572_26.4	chalcone synthase	0	0.9085	EC:2.3.1.74	1.36411
AC148242_77.4	auxin-induced protein	2.43582e-14	0.924		1.36394
AC146574_54.4	ribosomal l18p l5e family protein	1.09843e-61	0.7682		1.36352
AC174371_17.5	hypothetical protein MTR_4g119650	3.61997e-46	0.82		1.36335
AC148155_34.4	hypothetical protein MTR_4g043450	2.29761e-28	0.7905		1.3629
CR931810_52.4	polygalacturonase-1 non-catalytic subunit beta	7.27063e-60	0.8425		1.36277
AC169175_33.4	hypothetical protein MTR_3g099250	1.11217e-26	0.98		1.36244
CT963080_35.4	hypothetical protein MTR_3g010460	7.57029e-48	1		1.3617
AC139708_5.5	ethylene-responsive transcription factor erf114-like	1.16158e-135	0.7425		1.36139
AC165276_14.4	inactive beta-amylase 9-like	0	0.8105	EC:3.2.1.2	1.35932
CR931729_3.5	hypothetical protein MTR_5g005800	2.85862e-34	1		1.35896
AC161402_22.4	riboflavin biosynthesis protein chloroplastic-like	0	0.868	EC:3.5.4.25; EC:4.1.99.12	1.35819
AC148242_27.4	auxin-induced protein	3.14016e-27	0.898		1.35614
AC183371_29.5	hypothetical protein MTR_4g114990	1.88101e-35	0.8588		1.35516
AC155100_24.4	ribulose bisphosphate carboxylase small chain 3a	3.42439e-64	0.876	EC:4.1.1.39	1.35487
AC147434_41.5	low quality protein: uncharacterized loc101207651	1.54008e-144	0.791	-	1.35476
AC150778_1.5	pathogenesis-related protein 1b	3.24308e-103	0.796		1.35452
CR932959_6.5	hypothetical protein MTR_5g074980	8.26679e-18	1		1.3545
CR932965_9.5	protein-methionine-s-oxide reductase	1.23434e-81	0.8625	EC:1.8.4.11	1.35414
CU459034_18.3	---NA---				1.35394
AC146788_37.4	homeobox-leucine zipper protein athb-22	2.23733e-32	0.83		1.35394
CR931810_8.4	paired amphipathic helix protein sin3-like 4-like	5.32407e-88	0.6083		1.3535
AC174305_30.4	atp-dependent dna helicase pif1	2.46628e-95	0.674		1.35317
CT025837_37.4	tether containing ubx domain for glut4	1.54288e-74	0.556		1.35285
AC146744_1.4	upf0496 protein 4-like	2.03597e-35	0.7614		1.35277
AC161241_8.5	respiratory burst oxidase-like protein	0	0.9285	(1.6) Acting on NADH or NADPH; (1.1) Acting on the CH-OH group of donors	1.35154
CU013530_20.4	hypothetical protein MTR_3g033830	1.77974e-10	0.79		1.35101
AC148657_30.4	cysteine-rich receptor-like protein kinase	0	0.698	EC:2.7.11.0	1.35055
CR962131_1.5	hypothetical protein MTR_5g043870	8.12915e-10	1		1.34981
AC121233_41.5	hypothetical protein MTR_8g075370	1.30305e-39	1		1.34936
AC151458_35.4	hypothetical protein MTR_8g076970	4.20701e-29	0.93		1.34912
AC154391_18.5	respiratory burst oxidase-like protein	0	0.9235	EC:1.6.3.1; EC:1.11.1.7	1.34873
AC137823_66.5	chalcone synthase	0	0.9865	EC:2.3.1.74	1.34801
AC153128_28.4	adipocyte plasma membrane-associated protein	4.62073e-33	0.89	EC:4.3.3.2; EC:2.3.1.48	1.3478
AC127674_8.4	f-box lrr-repeat protein	5.80414e-82	0.68		1.34771
AC202460_12.3	hat family dimerization domain containing protein	2.72959e-09	0.95		1.34741
AC185525_22.5	pentatricopeptide repeat-containing protein	0	0.733		1.3464
CR940309_50.4	interaptin-like isoform x4	0	0.7815		1.34575
AC149600_40.4	estradiol 17-beta-dehydrogenase	5.94838e-54	0.737		1.3457
CT573054_10.4	general transcription factor iih subunit	4.25378e-44	0.91		1.34565
CT009540_8.5	hypothetical protein MTR_7g110680	5.71096e-20	0.887		1.34524
AC202600_16.3	piriformospora indica-insensitive protein 2-like	0	0.7065		1.34483
AC148226_38.4	cysteine desulfurase mitochondrial	5.70987e-162	0.592		1.3445
AC157503_13.4	80C09_19, related	2.51921e-68	0.8347		1.34401
AC141112_46.4	auxilin-related protein 2-like	0	0.8595	-	1.34374
AC144766_35.4	replication protein a1-like protein	5.84624e-30	0.6775	-	1.34358
AC142506_29.5	---NA---				1.34298
CU179697_5.4	n-hydroxycinnamoyl benzoyltransferase	0	0.821	EC:2.3.1.0; EC:3.1.26.4	1.34199
AC164249_25.5	ribosomal protein	8.42143e-62	0.82		1.34179
AC174362_11.4	nadh-plastoquinone oxidoreductase subunit 4	0	0.9565	EC:1.6.5.3	1.3413
AC160012_9.5	serine threonine-protein phosphatase 7 long form homolog	0	0.49		1.34107
AC157983_36.4	---NA---				1.34094
AC174278_21.4	calmodulin binding protein	0	0.7675		1.34052
AC202485_20.4	heparanase-like protein	1.86721e-51	0.5775		1.34035
CU302222_6.3	---NA---				1.3403
AC170990_24.5	hypothetical protein MtrDRAFT_AC150800g44v2	6.1855e-11	0.97		1.34005
CU184734_8.4	hypothetical protein MTR_3g026820	3.20804e-50	0.5725		1.33872
AC174343_28.4	short-chain alcohol dehydrogenase	0	0.833	EC:1.1.1.53	1.33834
AC146563_20.4	plant synaptotagmin	0	0.8565		1.33795
AC151482_44.5	g-type lectin s-receptor-like serine threonine-protein kinase sd2-5-like	0	0.73	EC:2.7.11.0	1.33763
AC149803_24.5	hypothetical protein MTR_6g092750	3.23414e-122	0.8033		1.33712
AC159536_33.4	lysine-specific demethylase 3a-b	0	0.7495	EC:2.1.1.0	1.33683
AC174329_42.5	anthranilate n-hydroxycinnamoyl benzoyltransferase	0	0.708	EC:2.3.1.0	1.33682
AC150505_44.5	dna binding protein	0	0.6265		1.33665
AC202373_15.4	lignin-forming anionic peroxidase	8.19447e-146	0.833	EC:1.11.1.7	1.3352
AC139744_55.4	nucleoporin nup37	0	0.663		1.33491
AC126019_39.5	vesicle-associated membrane protein	2.25735e-10	0.925		1.33489
CT573055_2.4	vinorine synthase-like	2.85236e-37	0.8246	EC:2.3.1.0	1.33341
CT025841_35.4	elongation factor 1-alpha	3.95578e-49	0.7767		1.33317
CU041253_12.4	hypothetical protein MTR_3g095390	1.02015e-09	0.69		1.33265
AC153128_33.4	methyltransferase ddb_g0268948-like	0	0.8025	EC:2.1.1.0	1.33257
CR956631_45.5	hypothetical protein MTR_3g013860	1.47153e-27	1		1.33224
AC137821_51.4	hypothetical protein MTR_8g023280	5.62055e-18	0.98		1.33128
CR956399_59.5	atp-dependent dna helicase pif1	6.0803e-91	0.743		1.33128
AC158502_38.4	hypothetical protein MtrDRAFT_AC158502g23v2	2.70092e-36	1		1.3308
AC175048_35.4	mg2+ transporter protein mgt7	5.66086e-59	0.879		1.3302
AC202348_3.4	pectinesterase	3.4422e-29	0.8027	EC:3.1.1.11	1.32984
AC126008_53.4	hypothetical protein MTR_4g043460	2.10311e-16	0.7133		1.32925
AC161403_37.4	rna-directed dna polymerase (reverse transcriptase) ribonuclease h	0	0.913	EC:3.1.26.4; EC:2.7.7.49; EC:3.4.23.0	1.32923
AC160096_28.5	---NA---				1.3287
CT009558_72.4	hypothetical protein MTR_3g061580	4.92972e-18	1		1.3286
AC137546_27.4	e3 ubiquitin-protein ligase ring1-like	1.98831e-53	0.636	-	1.32852
AC153725_36.5	---NA---				1.32811
AC148994_35.4	f-box kelch-repeat protein	5.92899e-172	0.628		1.32782
AC198005_7.4	---NA---				1.32706
AC149637_32.4	hypothetical protein MTR_4g071100	1.50074e-26	0.884		1.32679
AC144375_30.4	rna-directed dna polymerase (reverse transcriptase)	6.57459e-36	0.6595	EC:2.7.7.49	1.32622
AC144726_59.5	---NA---				1.32614
AC158498_43.4	cysteine-rich receptor-like protein kinase	1.76965e-50	0.688	EC:2.7.7.49	1.32611
AC149576_11.4	probable inorganic phosphate transporter 1-9-like	0	0.826	EC:3.6.3.27	1.32605
AC148343_7.5	hypothetical protein MTR_7g099810	2.38511e-09	1		1.32574
AC146747_24.4	hypothetical protein MTR_3g098720	2.48676e-31	1		1.32534
AC144515_38.5	poly	0	0.871	EC:2.4.2.30; EC:1.3.1.74	1.32456
AC126019_37.5	vesicle-associated membrane protein	3.93665e-10	0.9469		1.32442
AC152423_32.4	---NA---				1.32437
CU459034_19.3	wall-associated receptor kinase-like 14-like	0	0.7575	EC:2.7.11.0	1.32382
AC157777_45.4	polynucleotidyl ribonuclease h fold	3.95681e-50	0.6444		1.32362
AC155099_25.4	---NA---				1.3234
AC147008_32.5	far1-related protein	1.0575e-40	0.8542	EC:2.7.7.0; EC:2.7.11.0	1.32324
AC182814_16.5	40s ribosomal protein s28	4.43773e-98	0.755		1.32288
AC151523_45.4	hypothetical protein MTR_7g016860	2.2293e-22	0.8267		1.32268
CU326394_20.4	cytochrome p450	5.25692e-34	0.789		1.32266
CU459037_5.3	mediator of rna polymerase ii transcription subunit 25-like	0	0.854		1.32066
AC140721_14.4	germin-like protein subfamily 1 member	1.15059e-149	0.9315		1.32053
AC148178_40.4	phenylalanyl-trna synthetase	1.51429e-40	0.6775		1.32051
AC154036_24.4	cationic amino acid transporter	0	0.845		1.32047
AC148996_7.5	single-stranded dna-binding mitochondrial-like	4.15787e-106	0.877		1.31962
AC150311_36.4	hypothetical protein MTR_1g080480	6.55392e-35	1		1.31914
AC149135_36.4	hypothetical protein MTR_2g013480	1.22783e-36	1		1.3191
AC151668_21.4	f-box lrr-repeat protein	2.60985e-73	1		1.31904
CR931733_52.4	protein kinase chloroplastic-like	1.37699e-168	0.8485	EC:2.7.10.2; EC:2.7.11.0	1.31897
AC171499_18.5	hypothetical protein MTR_8g063040	1.13681e-35	1		1.31884
CU137655_14.3	hypothetical protein MTR_5g071950	1.87207e-31	1		1.31867
CU024897_8.4	---NA---				1.31857
CR962123_52.5	---NA---				1.31837
AC123573_13.4	retrotransposon gag protein	1.60631e-57	0.7575		1.31754
CT863710_24.4	pb-reticulocyte binding protein	0	0.8275		1.31728
AC174374_16.4	probable carboxylesterase 18-like	0	0.808	EC:3.1.1.0	1.31706
AC148226_40.4	hypothetical protein MTR_4g049700	4.21491e-65	0.97		1.31692
CU326394_5.4	ethylene-responsive transcription factor	5.63601e-29	0.7395		1.31613
AC187543_49.5	nad h-quinone oxidoreductase subunit	8.66247e-30	0.774		1.31464
AC146819_53.4	hydroxyproline-rich glycoprotein family protein	3.55286e-47	0.7679		1.3142
AC122726_41.5	coronatine-insensitive 1-like protein	2.33116e-112	0.7325	-	1.31369
CU024897_40.4	serine threonine-protein kinase pbs1-like	4.97526e-77	0.9495	EC:2.7.10.2; EC:2.7.11.0	1.31357
AC153123_15.4	hypothetical protein MtrDRAFT_AC153123g15v2	1.23936e-33	1		1.31341
AC149264_38.5	hypothetical protein MTR_2g025300	1.83351e-11	0.84		1.31319
AC150890_13.4	hypothetical protein MTR_2g018000	2.36157e-31	0.82		1.31316
CR382279_28.5	hypothetical protein MTR_3g070700	6.27736e-145	0.708		1.31305
CR954197_39.4	mg2+ transporter protein mgt7	2.84281e-10	0.83		1.31247
AC202482_9.4	ap-3 complex subunit mu-2	1.43869e-32	0.8082		1.3123
CR931739_47.4	non-ltr retroelement reverse related	9.37405e-21	0.805	EC:2.7.11.0; EC:2.4.1.0; EC:2.7.7.49; EC:3.4.23.0	1.3121
AC146807_19.4	ribulose bisphosphate carboxylase small chain 3a	1.09756e-145	0.7645	EC:4.1.1.39	1.31136
AC149206_39.5	protein lava lamp	0	0.6615		1.3113
AC161032_18.5	universal stress protein	1.13528e-114	0.8815		1.31105
AC134522_51.4	hypothetical protein MTR_1g083540	0	0.7695		1.31082
AC127018_35.4	hypothetical protein MTR_8g032290	2.68458e-83	0.644		1.31076
AC150890_11.4	hypothetical protein MTR_2g017990	5.77582e-29	1		1.31074
AC141114_38.4	---NA---				1.30863
CU013545_22.3	---NA---				1.30849
CU104794_22.3	---NA---				1.30849
AC136973_36.4	---NA---				1.30842
AC152497_13.5	hypothetical protein MTR_5g033610	6.52018e-26	0.706		1.30814
AC144726_29.5	hypothetical protein MTR_2g087830	2.41279e-09	0.71		1.30807
AC158497_57.4	vacuolar processing enzyme-1a	0	0.7945	EC:3.4.22.0	1.30772
AC157502_35.5	hypothetical protein MTR_7g089240	2.856e-35	0.875		1.30738
AC145331_40.4	---NA---				1.30728
CT573215_23.5	dna-directed rna polymerases and iii subunit rpabc1-like	0	0.8695	EC:2.7.7.6	1.30655
AC202368_9.3	c3hc4-type ring finger protein	1.95297e-143	0.872	EC:6.3.2.19; EC:2.7.11.0	1.30646
CU151874_9.3	hypothetical protein MTR_3g010760	6.59431e-12	0.735		1.30641
AC165429_1.4	---NA---				1.30572
AC148242_37.4	auxin-induced protein	6.18424e-60	0.904		1.3057
AC147364_48.5	splicing arginine serine-rich 13a	1.47979e-28	0.949		1.3048
AC202374_8.4	ap2 erf and b3 domain-containing transcription repressor tem1-like	0	0.7425		1.30478
AC123898_65.5	probable cinnamyl alcohol dehydrogenase 1-like	0	0.898	EC:1.1.1.255; EC:3.6.3.16; EC:2.3.2.15	1.30474
AC144930_24.4	ribulose bisphosphate carboxylase small chain 3a	0	0.723	EC:4.1.1.39	1.30468
CT010443_1.4	ovarian otubain	6.39617e-111	0.8255		1.3045
AC124609_7.5	calmodulin-binding protein	0	0.798		1.30434
CT573420_36.4	dual specificity protein phosphatase	0	0.792	EC:3.1.3.48	1.30421
AC146788_27.4	hypothetical protein MtrDRAFT_AC139525g16v2	2.88076e-27	0.96		1.30381
AC174341_6.5	nbs-lrr resistance protein	1.96533e-33	0.838		1.30355
AC127018_31.4	homeobox-leucine zipper protein hdg11-like	1.10846e-130	0.671		1.30348
AC149804_42.5	hypothetical protein MTR_6g013080	9.2433e-17	1		1.30339
AC145156_83.5	hypothetical protein MTR_1g006090	1.26284e-38	0.98		1.30336
CT863710_48.4	glucosyltransferase	0	0.741	EC:2.4.1.0	1.3024
CU459034_23.3	phototropic-responsive nph3 family protein isoform 1	7.8821e-36	0.774		1.30193
AC157891_33.4	hypothetical protein MTR_7g092680	0	0.911		1.30069
AC137995_22.4	serine threonine protein phosphatase 6 regulatory ankyrin repeat subunit c	0	0.5765		1.30005
AC149210_4.5	histone h2a	1.13025e-55	0.9925		1.29944
AC146575_41.5	chalcone synthase	0	0.9715	EC:2.3.1.74	1.29874
CR962128_11.4	protein kinase chloroplastic-like	0	0.8455	EC:2.7.11.0; EC:2.7.10.2	1.29694
AC152936_32.5	gdp-mannose transporter	5.41268e-129	0.6705	EC:2.4.1.0	1.29603
CT737180_18.5	soft fertilization envelope protein	4.96135e-32	0.905		1.29587
AC122727_34.5	polynucleotidyl ribonuclease h fold	3.94187e-74	0.6265		1.29577
AC129091_3.5	asparagine synthetase	0	0.873		1.29552
CU024880_87.4	p40	2.9913e-112	0.906		1.29534
AC145061_41.4	hypothetical protein MTR_065s0013	3.15509e-27	0.9167		1.2953
CT573076_12.5	uncharacterized loc101214026	4.37719e-170	0.8265		1.29401
AC146329_38.5	atp-dependent dna helicase pif1	7.48309e-37	0.742		1.29394
AC147011_10.4	hypothetical protein MTR_1g084780	2.7752e-51	0.78		1.29392
AC147741_2.4	lob domain-containing protein 41-like	0	0.716		1.29311
AC146568_13.4	CCP	3.81553e-67	0.7714		1.29204
AC152347_10.5	protein tprxl-like	2.14125e-110	0.8305		1.29136
AC161400_22.5	---NA---				1.29116
CR932965_31.5	aspartic proteinase-like protein 1-like	6.97405e-56	0.7105	EC:3.4.23.0	1.29085
AC144618_28.4	digestive organ expansion factor-like protein	2.0995e-159	0.617		1.2902
AC158373_8.5	atp-dependent dna helicase pif1	1.29304e-70	0.7875		1.29001
AC171164_26.4	hypothetical protein MTR_5g067520	5.814e-20	0.84		1.2898
AC182813_39.4	hypothetical protein MTR_4g115510	7.88244e-14	1		1.28976
AC156827_28.5	hypothetical protein MTR_6g029280	6.47289e-32	1		1.28963
AC146570_22.4	protein ida-like	4.0054e-51	0.7055		1.28886
CU137661_1.4	myb transcription factor myb164	3.71387e-35	0.8805		1.28865
AC174304_22.4	polynucleotidyl ribonuclease h fold	1.44681e-47	0.8255		1.28813
AC202371_18.4	ribulose bisphosphate carboxylase small chain 3a	1.3749e-108	0.717	EC:4.1.1.39	1.28769
CT573505_26.4	ribulose bisphosphate carboxylase small chain 3a	3.34464e-111	0.7365	EC:4.1.1.39	1.28769
AC199697_12.3	---NA---				1.28764
CR931732_33.4	receptor-like kinase	4.46e-102	0.6315	-	1.28753
AC151740_60.4	coatomer subunit zeta-3	0	0.7765	EC:2.7.11.0; EC:2.7.7.49; EC:3.4.23.0	1.28701
AC150244_14.4	hypothetical protein MtrDRAFT_AC150244g14v2	1.9673e-24	1		1.28675
AC148916_36.4	hypothetical protein MTR_7g016350	7.82398e-14	0.66		1.28657
CU062622_4.3	---NA---				1.28657
AC135504_23.5	tir-nbs-lrr type disease resistance protein	0	0.709		1.28656
AC149578_14.4	auxin-induced protein 10a5-like	3.33796e-60	0.8955		1.28633
CU024880_116.4	PREDICTED: putative uncharacterized protein encoded by LINC00596-like	2.85848e-25	0.807		1.28604
AC149489_4.4	protein plant cadmium resistance 8-like	2.95511e-115	0.817		1.28587
AC149212_7.5	upf0614 protein c14orf102-like	1.97965e-21	0.6138		1.28547
AC169517_18.5	cysteine-rich receptor-like protein kinase	1.2428e-23	0.8165	EC:2.7.11.0; EC:2.7.7.49; EC:3.4.23.0; EC:2.4.1.135	1.28527
AC125368_22.5	zinc finger protein zat11-like	5.33207e-118	0.75		1.28517
AC174314_22.4	macpf domain-containing protein at4g24290-like	0	0.808	-	1.28483
AC192328_4.4	calcium-binding protein pbp1-like	2.59112e-78	0.8715		1.28456
CT963108_39.5	cysteine-rich polycomb-like protein	9.38827e-27	0.9471		1.28455
AC152185_7.5	hypothetical protein MTR_2g034030	4.22292e-33	0.945		1.28453
AC174349_27.5	hypothetical protein MTR_1g061910	5.74079e-11	0.705		1.28448
AC136449_28.5	probable pre-mrna-splicing factor atp-dependent rna helicase-like	0	0.86		1.28379
AC159141_32.4	protein too many mouths-like	0	0.766		1.28356
AC174372_19.5	hypothetical protein MTR_6g089470	1.96905e-52	0.96		1.28351
AC135396_65.5	serine threonine protein partial	2.08915e-94	0.688	EC:2.7.11.0; EC:2.7.7.49; EC:3.4.23.0	1.28287
AC170989_30.4	hypothetical protein MTR_7g093070	5.09035e-28	0.98		1.28269
AC174289_2.5	glycoside hydrolase family 28 protein	1.2371e-33	0.7825	EC:3.2.1.15	1.28144
AC174321_5.4	---NA---				1.28136
AC174375_4.5	probable galactose-1-phosphate uridyltransferase-like	3.7946e-171	0.815	EC:2.7.7.35; EC:2.7.7.10; EC:2.7.7.12	1.28078
AC187543_39.5	capsid protein	1.55586e-81	0.785		1.28065
AC123593_27.4	hypothetical protein MTR_4g071270	1.40031e-20	0.705		1.28049
AC137826_58.4	---NA---				1.28017
AC146705_10.5	auxin-induced protein x10a-like	1.82146e-40	0.919		1.27994
AC148154_72.4	resistance protein	0	0.8185	EC:3.6.1.15	1.27924
AC174333_33.4	polynucleotidyl ribonuclease h fold	1.60448e-37	0.6445	EC:2.7.11.0	1.27916
AC174351_18.4	lactoylglutathione lyase	3.378e-140	0.8295		1.27908
AC196855_5.3	mediator of rna polymerase ii transcription subunit 15a-like	0	0.88		1.27791
AC159872_23.5	f-box lrr-repeat protein	5.71484e-60	0.7443		1.27786
AC146564_40.4	vacuolar-processing enzyme-like	0	0.886	EC:3.4.22.0	1.27786
AC163324_36.4	---NA---				1.2775
CT030191_11.4	CCP	2.62452e-48	0.82		1.27741
AC196764_17.3	ethylene insensitive 3-like 3	0	0.74		1.27672
AC127018_45.4	---NA---				1.27664
AC174277_41.4	pentatricopeptide repeat-containing protein at2g01390-like	0	0.7365		1.27628
AC150245_29.5	peptide nitrate transporter at5g19640-like	0	0.8405		1.27618
AC149578_36.4	auxin-induced protein	8.91226e-45	0.8995		1.27613
CU137662_2.3	protein early responsive to dehydration 15-like	7.06448e-94	0.722		1.27585
AC137823_39.5	chalcone synthase	0	0.9905	EC:2.3.1.74	1.27511
CU137656_10.4	at5g13210 t31b5_30	0	0.793		1.2751
AC202574_4.3	atp-dependent dna helicase pif1	1.46496e-36	0.6984		1.27286
AC148651_33.5	molybdenum cofactor sulfurase	7.36757e-37	0.99		1.27268
CT963093_9.4	hypothetical protein MTR_3g018900	7.68213e-69	1		1.27257
CU137659_6.3	cysteine-rich receptor-like protein kinase	8.11763e-47	0.63	-	1.27232
AC172742_42.5	imp dehydrogenase gmp	4.52605e-66	0.825		1.27124
CR931735_20.4	bax inhibitor	9.16385e-156	0.8695		1.27016
AC146972_10.4	---NA---				1.26969
AC187395_10.4	---NA---				1.26956
AC153430_27.5	---NA---				1.26941
AC159534_44.4	---NA---				1.26839
AC153352_46.4	---NA---				1.26832
AC135317_2.4	hypothetical protein MTR_1g072290	3.39218e-36	1		1.26824
AC126780_53.5	seed maturation protein pm36	6.78069e-164	0.8335		1.2678
AC140720_21.4	mg2+ transporter protein mgt7	4.51469e-39	0.825		1.26766
AC140022_22.4	pathogen-inducible trypsin-inhibitor-like protein	6.37872e-153	0.7395		1.26763
CT025844_21.4	hypothetical protein MTR_5g010040	4.7796e-57	0.7043		1.26762
AC202467_22.3	pyruvate kinase	0	0.9495	EC:2.7.1.40	1.26707
AC137669_31.5	isoflavone reductase	0	0.901	EC:1.3.1.45	1.26691
AC138451_30.4	hypothetical protein MTR_5g084330	6.97177e-18	1		1.26635
AC202362_11.3	syntaxin-related protein nt-syr1	0	0.8625		1.2662
CT033770_36.5	protein kinase	0	0.8875	EC:2.7.10.0; EC:2.7.12.1; EC:2.7.11.0	1.2658
AC127674_31.4	---NA---				1.26448
AC138171_32.4	rna-directed dna polymerase (reverse transcriptase) ribonuclease h	0	0.907	EC:3.1.26.4; EC:2.7.7.49; EC:3.4.23.0	1.26421
AC162277_30.5	rna-directed dna polymerase (reverse transcriptase) ribonuclease h	0	0.9065	EC:3.1.26.4; EC:2.7.7.49; EC:3.4.23.0	1.26421
CT009749_44.4	rna-directed dna polymerase (reverse transcriptase) ribonuclease h	0	0.8835	EC:3.1.26.4; EC:2.7.7.49; EC:3.4.23.0	1.26421
AC140031_7.4	germin-like protein subfamily 1 member	1.74336e-149	0.932		1.26417
CT033769_37.4	root determined nodulation 1	8.4671e-86	0.767		1.26403
CT033767_24.4	hypothetical protein MTR_5g035780	1.42019e-92	1		1.26402
AC140721_27.4	pyruvate decarboxylase isozyme 2-like	0	0.9245	EC:4.1.1.1	1.26401
AC174280_14.4	2-hydroxyisoflavanone dehydratase	0	0.7785	EC:3.1.1.0	1.26385
CR962130_23.4	lysine histidine transporter-like 8-like	0	0.833		1.26365
CR936324_2.4	polynucleotidyl ribonuclease h fold	4.15855e-110	0.58		1.26363
AC169173_4.5	imp dehydrogenase gmp	2.46535e-17	0.5838		1.26362
AC161403_4.4	serine threonine protein kinase	4.66242e-77	0.8165	EC:2.7.11.0	1.26317
AC146776_36.5	hypersensitive-induced response protein	0	0.9515		1.26289
CT573501_54.5	f-box protein	2.68134e-82	0.6615	-	1.26206
AC144431_18.4	eukaryotic translation initiation factor 3 subunit g-like	3.3283e-129	0.628		1.26194
AC144340_9.4	pleiotropic drug resistance protein 1-like	0	0.9055	EC:3.6.3.28; EC:3.6.3.31	1.2616
AC146861_20.5	pentatricopeptide repeat-containing protein	1.00665e-41	0.7795		1.26154
AC152552_58.4	---NA---				1.26116
AC135160_49.5	hypothetical protein MTR_4g080230	1.24673e-19	0.97		1.2611
CT033764_55.4	udp-glycosyltransferase 87a1-like	2.04282e-52	0.799	EC:2.4.1.0	1.26093
AC126009_12.4	pre-rrna-processing protein tsr2-like protein	0	0.6007		1.26083
CU424493_19.4	ribonuclease h protein at1g65750-like	4.91975e-68	0.586		1.26069
AC163324_46.4	cc-nbs-lrr resistance protein	0	0.64		1.2606
AC169174_19.4	ribonuclease h	4.19703e-35	0.5235		1.26037
AC161399_1.5	heavy metal transport detoxification superfamily	1.0679e-34	0.796		1.2602
AC202586_5.3	probable pectinesterase pectinesterase inhibitor 6-like	6.87405e-168	0.854	EC:3.1.1.11	1.2602
AC171168_24.5	hypothetical protein MTR_2g089710	2.50517e-53	0.6917		1.26014
AC139748_55.4	ribonuclease h protein at1g65750-like	5.10148e-27	0.563		1.25985
AC174363_9.4	hypothetical protein MTR_8g072300	3.69303e-48	1		1.25968
AC143339_32.5	cysteine-rich receptor-like protein kinase	2.63402e-87	0.549		1.2593
AC174370_34.4	snf1-related protein kinase regulatory subunit gamma-1-like	0	0.8875		1.25929
CU012056_43.5	hypothetical protein MTR_3g105570	1.64723e-38	1		1.25903
AC174349_6.5	nudix hydrolase	1.04091e-170	0.842		1.25901
AC147002_2.4	hypothetical protein MTR_3g062530	6.73261e-34	1		1.2585
CR954198_11.4	glutaredoxin domain-containing cysteine-rich protein	2.76657e-162	0.733	-	1.25835
AC140026_34.4	protein fam32a-like	1.40803e-64	0.7705	EC:1.3.1.21	1.25801
AC144766_8.4	zinc finger ccch domain-containing protein 20-like	0	0.7355	-	1.25726
AC126780_7.5	hypothetical protein MTR_4g121950	1.42876e-21	0.95		1.25686
AC195569_4.3	probable receptor-like protein kinase at5g15080-like	0	0.861		1.25615
AC146575_17.5	chalcone synthase	0	0.9805	EC:2.3.1.74	1.2558
AC157473_42.5	tmv resistance protein n	1.27193e-121	0.7062		1.25534
AC167958_20.4	---NA---				1.25504
AC149303_18.4	cation h(+) antiporter 15-like	0	0.6815		1.25502
CT009545_41.5	---NA---				1.25488
AC186046_41.4	atp-dependent dna helicase pif1	1.20026e-73	0.741		1.25483
AC140022_39.4	hypothetical protein MTR_6g078150	2.86709e-25	1		1.25441
AC122166_40.4	hypothetical protein MtrDRAFT_AC151521g1v2	1.2101e-19	1		1.25437
AC167329_30.4	f-box kelch-repeat protein	2.33277e-130	0.7035		1.25396
AC175685_43.4	---NA---				1.25315
AC202304_23.3	probable integrase - common tobacco -related	3.13373e-165	0.844	EC:3.1.26.4; EC:2.7.7.49; EC:3.4.23.0	1.25305
AC202305_11.4	rna-directed dna polymerase (reverse transcriptase) ribonuclease h	0	0.9075	EC:3.1.26.4; EC:2.7.7.49; EC:3.4.23.0	1.25305
AC167403_28.4	hypothetical protein MTR_7g112800	5.70966e-28	1		1.25262
AC202472_9.4	endo-beta-1 3-glucanase	4.44881e-28	0.91	EC:3.2.1.0	1.25258
AC162162_12.4	far1-related protein	3.30775e-90	0.7445	EC:4.3.3.2	1.2524
AC145165_48.4	imp dehydrogenase gmp related	3.44906e-25	0.772		1.25171
AC149206_35.5	protein lava lamp	0	0.6855		1.2517
AC151673_31.4	---NA---				1.25164
AC181972_26.4	---NA---				1.25164
AC134242_25.5	3-ketoacyl- synthase 4-like	0	0.9255		1.25111
AC139526_57.4	cell differentiation protein rcd1-like protein	0	0.735	-	1.2507
AC122730_38.5	cysteine-rich receptor-like protein kinase	6.3388e-39	0.6915		1.25053
AC202478_14.3	pentatricopeptide repeat-containing protein at1g74630-like	4.47432e-118	0.6875		1.24989
AC174294_13.4	transcription regulation protein	0	0.6915		1.24949
AC172101_2.4	gdsl esterase lipase at1g54790-like	0	0.9115	-	1.24948
AC170799_6.5	helicase-like protein	3.72325e-71	0.7235		1.24933
AC138526_28.5	elongation factor ts	6.38375e-67	0.7645		1.24928
AC151668_54.4	f-box lrr-repeat protein	8.29444e-71	0.7095		1.24925
AC152404_8.4	---NA---				1.24869
AC148968_45.4	f-box kelch-repeat protein	7.09596e-159	0.6625		1.24827
AC160242_22.5	rna-directed dna polymerase (reverse transcriptase) ribonuclease h	0	0.911	EC:3.1.26.4; EC:2.7.7.49; EC:3.4.23.0	1.2477
AC157377_13.5	atp-dependent dna helicase pif1	5.35144e-119	0.6325		1.24767
AC202585_10.3	rna-directed dna polymerase (reverse transcriptase) ribonuclease h	5.39801e-24	0.646	EC:3.1.26.4; EC:2.7.7.49	1.24766
AC144340_29.4	pleiotropic drug resistance protein 1-like	0	0.9015	EC:3.6.3.28; EC:3.6.3.31	1.24661
AC147013_34.5	hypothetical protein MTR_5g022460	1.14031e-20	1		1.24639
AC136287_31.4	receptor-like protein kinase theseus 1-like	0	0.7065	EC:2.7.11.0	1.24624
AC150786_45.5	histidine protein methyltransferase 1 homolog	0	0.8625		1.24574
AC137546_32.4	probable iron ascorbate oxidoreductase ddb_g0283291-like	0	0.8625	EC:1.14.11.23; EC:1.13.11.0	1.24542
CU024880_57.4	zinc finger protein ensp00000375192-like	1.55172e-22	0.8105		1.24536
AC144476_34.4	cullin-like protein1	0	0.832	EC:3.4.22.0	1.24458
AC144345_60.5	rna-directed dna polymerase (reverse transcriptase) ribonuclease h	0	0.9355	EC:3.1.26.4; EC:2.7.7.49; EC:3.4.23.0	1.2444
CT027663_9.5	4-coumarate: ligase	0	0.871	EC:1.13.12.7; EC:6.2.1.12	1.24426
AC159145_1.4	repressor of silencing	1.49255e-27	0.815		1.24372
AC144766_36.4	ribonuclease h protein at1g65750-like	4.42954e-62	0.6225	-	1.24308
AC152964_25.4	g-type lectin s-receptor-like serine threonine-protein kinase rlk1-like	0	0.764	EC:2.7.11.0	1.24291
AC202361_19.3	glutamate receptor -like	0	0.8505		1.24231
AC122166_8.4	pectin methylesterase	0	0.8615	EC:3.1.1.11	1.24177
AC141112_12.4	amino acid permease	0	0.8745	-	1.24161
AC152751_23.4	ap2 erf domain-containing transcription factor	0	0.6595		1.24096
AC146551_23.4	zinc finger protein zat10-like	5.13504e-173	0.6165		1.23998
AC125476_37.4	transcription factor tau subunit sfc4	1.17581e-60	0.8		1.23959
AC122724_23.5	polynucleotidyl ribonuclease h fold	8.74236e-57	0.6875		1.23951
AC137669_27.5	isoflavone reductase	0	0.901	EC:1.3.1.45	1.23866
CT573502_1.5	peroxisomal acyl- oxidase 1a	0	0.929	EC:1.3.99.3; EC:1.3.3.6	1.23809
AC202305_4.4	hypothetical protein MtrDRAFT_AC149642g27v2	3.6778e-24	0.784		1.23744
AC138129_42.4	---NA---				1.23689
AC151481_41.5	tether containing ubx domain for glut4	7.63855e-88	0.759		1.23687
AC152423_27.4	cysteine-rich receptor-like protein kinase	0	0.6095	EC:2.7.7.49	1.23686
CR931737_42.4	protein toc75	6.63373e-57	0.8855		1.2367
AC174365_10.5	metalloendoproteinase 1-like	0	0.7695	EC:3.4.24.0	1.23583
AC127167_47.4	zinc finger cchc domain-containing	8.71447e-31	0.735		1.2355
AC149129_48.4	smr (small related) domain-containing isoform 1	3.02221e-172	0.6175		1.23526
CR940306_24.5	ribosomal protein	1.01413e-104	0.615		1.23475
AC198009_17.4	sulfate transporter	0	0.9025		1.23465
AC152936_10.5	par1 protein	9.33438e-108	0.8655		1.23427
CU234178_26.4	e3 ubiquitin isg15 ligase trim25 isoform 2	5.51295e-11	0.7075		1.23374
AC195563_8.4	ser thr protein kinase	4.13138e-91	0.8855	EC:2.7.11.0	1.23323
AC146693_30.4	hypothetical protein MTR_7g046940	2.94538e-62	0.89		1.23321
AC149489_9.4	probable peptide transporter at1g52190-like	0	0.8165		1.23292
CT967316_22.4	wrky transcription factor	3.29735e-97	0.7665		1.23289
AC146791_51.4	---NA---				1.23277
AC142094_40.4	mitochondrial import receptor subunit tom40-1-like	5.68616e-56	0.8215	-	1.23272
AC135413_7.5	2-on-2 hemoglobin	2.87376e-125	0.8605		1.23252
AC202593_9.4	hypothetical protein MTR_1g011810	4.41322e-33	1		1.23219
AC147008_89.5	phytoalexin-deficient 4-2 protein	0	0.6725	EC:3.1.1.3	1.23218
AC137995_42.4	ankyrin repeat-containing protein at3g12360-like	3.91321e-120	0.8025		1.23169
AC127018_41.4	hypothetical protein MTR_5g068400	2.45578e-38	0.9535		1.23125
AC141113_56.4	f-box family protein	1.72686e-118	0.669		1.231
AC202522_15.3	ap2 erf and b3 domain-containing transcription repressor tem1-like	0	0.746		1.23099
AC153002_17.4	disease resistance-like protein gs5-3	1.4104e-34	0.8086		1.23092
AC187465_18.4	cationic peroxidase 2-like	0	0.878	EC:1.11.1.7	1.23087
AC140720_22.4	vq motif-containing	1.08246e-123	0.67		1.23052
AC151949_3.4	syringolide-induced protein b15-3-5	1.5073e-49	0.823	EC:3.1.3.2	1.23026
CU302327_11.3	cc-nbs-lrr resistance protein	0	0.577		1.23005
CT573365_40.5	---NA---				1.2297
AC157373_36.4	---NA---				1.22954
CU024880_35.4	---NA---				1.22952
CR962133_9.5	galactosylgalactosylxylosylprotein 3-beta-glucuronosyltransferase	9.0663e-73	0.687		1.2291
AC158736_25.5	hypothetical protein MTR_4g078130	1.07649e-11	0.885		1.22907
CU179637_21.3	protein	2.75704e-64	0.6785		1.22903
AC146759_35.4	cell division protease ftsh-like protein	6.10882e-33	0.894	EC:3.4.24.0; EC:3.6.4.3	1.22897
CR931728_11.5	sin3-like protein	4.71367e-94	0.735		1.22894
AC166237_26.5	---NA---				1.22772
AC165219_32.4	myb domain protein 3r-5	0	0.708		1.22758
AC141112_9.4	amino acid permease	0	0.822	-	1.22748
CU075908_10.3	abc transporter a family member 2-like	0	0.7735		1.22742
AC141111_31.4	hypothetical protein MTR_3g053770	5.15507e-11	0.88		1.2269
AC172743_28.4	---NA---				1.22684
CR956434_30.5	imp dehydrogenase gmp related	1.18612e-25	0.8594		1.22682
CT009655_50.4	cysteine-rich receptor-like protein kinase	2.97965e-20	0.5635	-	1.22679
AC174301_30.4	cysteine-rich receptor-like protein kinase	7.0185e-28	0.6615	EC:2.7.7.49	1.22655
AC149578_2.4	pentatricopeptide repeat-containing protein chloroplastic-like	0	0.7435		1.22651
AC175028_3.5	hypothetical protein MTR_1g041670	1.99185e-37	0.9383		1.22594
AC157648_3.5	probable sucrose-phosphate synthase 2-like	1.30132e-151	0.962	EC:2.4.1.14; EC:2.3.1.14	1.22578
CR955010_4.4	hypothetical protein MTR_5g095190	2.02144e-52	1		1.2257
AC146590_31.4	annexin d3	1.41656e-43	0.8775		1.22566
CT027665_16.4	hgwp repeat containing protein	0	0.619		1.22558
AC186200_10.4	uncharacterized loc101219468	1.08281e-90	0.711		1.22551
AC149546_32.4	zinc finger ccch domain-containing protein 6-like	0	0.6455		1.2254
AC140030_13.5	hypothetical protein MTR_4g081940	3.36371e-22	1		1.2253
AC202470_2.4	---NA---				1.2248
AC147875_40.4	zinc finger protein	7.72063e-31	0.595		1.22477
AC153725_17.5	protein kinase	0	0.849		1.22468
AC202499_8.4	cytochrome b6 f complex subunit n	7.56552e-31	0.92		1.22434
AC149471_47.5	signal peptide peptidase-like 2b-like	4.60424e-99	0.719	EC:3.4.23.0	1.2243
AC126006_63.5	---NA---				1.22406
AC146792_13.5	hypothetical protein MTR_4g091390	5.96318e-40	1		1.22403
AC124216_12.4	dna-directed rna polymerase subunit beta	1.18067e-22	0.6845	EC:2.7.7.0	1.224
AC202505_17.3	hypothetical protein MTR_4g012420	2.56143e-35	1		1.22388
AC166146_1.4	transcripteion factor	1.86271e-78	0.6565		1.22356
AC161407_32.4	elongation factor g	7.75152e-61	0.7253		1.22304
CT033764_51.4	udp-glycosyltransferase 87a1-like	0	0.781	EC:2.4.1.0	1.22272
AC149578_44.4	auxin-induced protein	3.08042e-57	0.8855		1.22231
AC174328_42.5	hypothetical protein MTR_6g060270	6.14453e-15	0.97		1.22213
CU024864_31.4	protein fam91a1-like	2.59863e-77	0.94		1.22124
AC144340_27.4	pleiotropic drug resistance protein 1-like	0	0.8885	EC:3.6.3.28; EC:3.6.3.31	1.22065
AC151527_41.4	hypothetical protein MTR_4g078650	2.22207e-48	1		1.22048
AC196856_10.4	uncharacterized loc101207103	2.31642e-91	0.563		1.22047
AC157503_6.4	e3 ubiquitin-protein ligase ring1-like	5.38378e-177	0.722		1.2204
AC127674_9.4	f-box lrr-repeat protein	9.45224e-133	0.7235		1.22013
AC146569_8.4	hypothetical protein MTR_6g082350	1.27197e-16	1		1.21961
AC136953_28.4	early nodulin	1.47576e-107	0.731	-	1.21926
AC152157_47.5	hypothetical protein MTR_024s0046	1.17414e-20	1		1.21886
CT963108_73.5	dna binding	1.85923e-66	0.6955		1.21862
AC187464_43.5	hypothetical protein MTR_2g058660	1.09131e-20	0.97		1.2186
AC174277_31.4	hypothetical protein MTR_8g107180	1.43241e-37	0.9025	-	1.2186
AC151527_16.4	ethylene-responsive transcription factor	1.1711e-113	0.6625		1.21836
AC144645_46.4	non-ltr retroelement reverse related	9.96867e-77	0.633	EC:2.4.1.135	1.21823
CR931731_4.4	hypothetical protein MTR_5g085280	4.38215e-48	0.92		1.21807
CT963094_27.4	calmodulin-binding heat-shock	0	0.8455	EC:3.1.1.3; EC:3.1.1.1	1.21784
AC135848_15.4	nodule-specific glycine-rich protein 1j	1.9319e-64	0.605		1.2177
AC187464_41.5	atp-dependent dna helicase pif1	4.13021e-34	0.664		1.21754
AC174305_38.4	protein vernalization insensitive	3.53746e-68	0.8933		1.21742
AC145767_53.4	hypothetical protein MTR_1g043480	2.56176e-87	0.835		1.21714
AC202591_22.3	protein argonaute	4.10435e-105	0.7385		1.21674
AC144591_64.5	anthranilate synthase alpha	0	0.708		1.21618
CU012051_30.4	hypothetical protein MTR_3g096340	8.89624e-25	0.865		1.21609
CT025534_23.4	ribonuclease h	1.52651e-34	0.5393		1.21578
AC127170_4.4	nodule-specific glycine-rich protein 6a	1.41139e-28	1		1.21573
AC202470_24.4	---NA---				1.21572
AC154867_25.4	hypothetical protein MTR_2g048380	1.33591e-176	0.7445		1.21515
AC169180_14.5	hypothetical protein MTR_7g050460	1.08064e-26	1		1.21473
AC119414_17.4	erf61	0	0.539		1.21461
CR931739_42.4	hypothetical protein MTR_3g008770	2.94386e-18	0.7629		1.21378
AC147713_6.4	hypothetical protein MTR_2g075570	2.50917e-44	0.68		1.21369
AC174349_12.5	---NA---				1.21358
AC153459_53.4	calcium-dependent protein kinase sk5-like	0	0.9155	EC:2.7.11.17	1.21354
AC152158_6.5	leucine zipper protein	2.15659e-47	0.78		1.21326
CR932962_22.5	chaperone protein dnaj chloroplastic-like	1.231e-94	0.803		1.2131
AC136451_25.4	---NA---				1.21274
AC151483_12.4	abhydrolase domain-containing protein 4-like	0	0.9295	EC:3.1.1.4	1.21271
AC202495_6.3	h+-transporting two-sector alpha beta central related	3.87674e-70	0.6525		1.21239
AC149131_26.4	sulfate transporter	0	0.5945		1.2112
AC169175_26.4	low quality protein: coiled-coil domain-containing protein 84-like	0	0.7395		1.2111
AC202586_8.3	tether containing ubx domain for glut4	3.69829e-103	0.806	-	1.20995
AC202576_11.3	replication protein 15	8.52798e-32	0.968	-	1.20953
AC202511_22.3	sgt1 suppressor of g2 allele of skp1	9.59519e-64	0.779		1.20943
AC136504_27.5	hypothetical protein MTR_8g075210	2.07369e-17	1		1.20859
CU326388_5.4	protein	1.13263e-64	0.819	EC:1.3.1.74	1.20743
AC122165_30.4	nuclear transcription factor y subunit b-3	2.23421e-128	0.7975	-	1.20697
CR962131_29.5	tata-binding protein-associated factor 2n-like	2.50367e-41	0.796		1.20674
AC156627_4.5	f-box lrr-repeat protein	2.8186e-144	0.652		1.20668
CU302340_8.3	non-ltr retroelement reverse transcriptase	2.03377e-10	0.5912	-	1.20639
AC144503_32.4	serine threonine protein kinase	4.12182e-18	1	EC:2.7.11.0	1.20638
AC138579_39.4	helicase-like protein	0	0.7665		1.20632
AC144405_12.4	zinc finger ccch domain-containing protein 24-like	2.2427e-100	0.658		1.20628
CR932968_17.5	pyruvate decarboxylase isozyme 2-like	0	0.9235	EC:4.1.1.1	1.20565
AC174289_36.5	cytochrome p450	1.87636e-10	0.59		1.2055
AC140023_24.5	hypothetical protein MTR_8g101370	5.33804e-28	1		1.20499
AC149208_8.5	ring u-box superfamily protein isoform 1	1.10143e-56	0.751		1.20407
AC146330_30.5	---NA---				1.20274
AC130805_9.5	arogenate dehydratase prephenate dehydratase chloroplastic-like	0	0.8885	EC:4.2.1.91; EC:4.2.1.51	1.2023
AC174358_4.4	---NA---				1.20229
CR954192_19.5	undecaprenyl diphosphate synthase	9.75272e-24	0.93	EC:2.5.1.0	1.20228
AC140720_45.4	---NA---				1.20136
AC174336_37.4	hypothetical protein MTR_4g097420	1.04787e-55	0.7333		1.20136
AC174336-28.4					1.20136
AC126011_6.4	---NA---				1.20094
AC146567_4.4	l-ascorbate oxidase-like protein	0	0.85		1.20066
AC139744_62.4	hypothetical protein MTR_005s0018	2.47829e-27	1		1.20061
AC146704_36.4	30s ribosomal protein chloroplastic-like	2.78985e-40	0.7895		1.20033
AC144343_58.4	---NA---				1.20008
CT485798_32.5	hypothetical protein MTR_5g020730	3.56393e-42	1		1.19988
CT967317_39.4	arginyl-trna--protein transferase 1-like	0	0.74	EC:2.3.2.8; EC:6.1.1.19	1.19881
CR931743_53.5	---NA---				1.19836
AC122169_43.5	Defensin	4.80454e-17	1		1.19824
AC145165_46.4	---NA---				1.19781
CT030168_20.4	chromosome condensation regulator protein	9.87365e-84	0.8344		1.19758
CU062644_8.3	protein transparent testa 12-like	0	0.8495		1.19748
AC174282_28.4	2-aminoethanethiol dioxygenase-like	3.06631e-58	0.9	EC:1.13.11.19	1.19711
AC145156_5.5	---NA---				1.19667
AC149806_19.5	70 kda peptidyl-prolyl isomerase	9.74897e-93	0.667	EC:3.6.1.15	1.1964
CR932963_5.4	af361619_1 at2g35260	0	0.89		1.19622
AC146705_44.5	auxin-induced protein x10a-like	6.39403e-52	0.9155		1.19583
CR962133_31.5	poly rna polymerase cid14	0	0.7755	EC:2.7.7.0	1.19568
AC148758_4.4	macpf domain-containing protein at4g24290-like	0	0.8255	-	1.19535
AC145767_64.4	rna-directed dna polymerase (reverse transcriptase) ribonuclease h	0	0.897	EC:3.1.26.4; EC:2.7.7.49; EC:3.4.23.0	1.19518
AC171533_11.4	protein trichome birefringence-like 6	0	0.808		1.19501
CT967319_8.4	serine mitochondrial-like	2.0162e-43	0.851	EC:2.1.1.0; EC:2.1.2.1	1.19444
CU104794-2.3					1.19433
AC171618_40.5	pr domain zinc finger protein isoform 1	2.11135e-86	0.6236		1.19413
AC130811_13.5	wound-responsive protein	2.48231e-41	0.839		1.19411
CU024880_34.4	hCG2038535	3.6859e-08	0.73		1.19399
AC127018_18.4	myb-like transcription factor	2.9104e-25	0.5985		1.19335
AC155886_22.4	adenosine 3 -phospho 5 -phosphosulfate transporter	0	0.9045		1.19323
AC140914_71.5	hypothetical protein MTR_4g012810	1.71475e-15	1		1.19296
AC195569_31.3	non-specific lipid-transfer protein	3.57004e-67	0.6955		1.1922
AC170988_16.5	pleiotropic drug resistance protein	0	0.8695	EC:3.6.3.28	1.19194
CU459031_39.3	f-box kelch-repeat protein	7.41399e-77	0.633		1.1915
CU019603_18.4	wrky transcription factor	0	0.7015		1.19145
AC202343_5.3	mitochondrial carnitine acylcarnitine carrier protein cacl-like	5.07397e-35	0.8475		1.19141
AC166315_34.4	ribonuclease h protein at1g65750-like	1.86235e-83	0.6015	EC:3.1.26.4	1.19114
AC174352_16.5	pto kinase interactor	0	0.9005	EC:2.7.11.25	1.1908
AC167034_5.4	hypothetical protein MTR_6g006210	3.83302e-82	0.6457		1.19059
AC137080_30.4	heat shock protein	4.90486e-101	0.5125		1.19058
AC183777_42.4	---NA---				1.19044
AC146566_49.4	makorin ring finger protein	3.11749e-75	0.7043		1.19038
AC129090_81.4	proteasome subunit alpha type	1.71255e-12	0.88	EC:3.4.25.0	1.19038
AC135467_29.5	---NA---				1.18927
CT963113_4.4	heavy metal p-type atpase	0	0.8985	EC:3.6.3.4	1.18889
AC138131_17.4	ring finger	0	0.707		1.18878
CU013545_18.3	insulin receptor substrate 1	3.64371e-70	0.8915		1.18825
AC149489_16.4	ovarian otubain	1.15271e-60	0.804		1.18811
CT009511_19.4	b3 domain-containing protein	5.45057e-147	0.7455		1.18793
CU012050_22.4	callose synthase 5-like	1.87743e-61	0.8865	EC:2.4.1.34	1.18734
AC163384_30.5	protein bps1	0	0.81		1.18731
AC162278_2.4	---NA---				1.18715
AC148820_25.5	hypothetical protein MTR_2g066240	3.08078e-21	1		1.18701
AC146560_4.5	uncharacterized loc101222088	7.61644e-73	0.6975		1.18641
AC171535_21.5	rcc1 and btb domain-containing protein	0	0.8935	-	1.18608
AC135413_29.5	histidyl-trna synthetase	4.04501e-78	0.781	EC:2.3.1.20; EC:6.1.1.21	1.18541
AC157981_6.5	probable serine threonine-protein kinase wnk11-like	0	0.92	EC:2.7.11.25	1.18533
CU024876_38.4	auxin-induced protein	3.41683e-57	0.889		1.18505
AC144729_3.4	myb transcription factor	2.20877e-144	0.8505	-	1.18467
AC152407_1.4	heat stress transcription factor a-4a-like	0	0.79		1.1844
CU302342_3.4	hypothetical protein MTR_4g043450	5.7542e-28	0.7995		1.18368
AC153129_31.4	endonuclease or glycosyl hydrolase	0	0.6335		1.18357
AC150245_25.5	udp-glycosyltransferase 83a1-like	0	0.817	EC:2.4.1.0	1.18323
AC152067_14.4	early nodulin-93-like	1.51909e-50	0.9065		1.18286
AC157777_32.4	hypothetical protein MtrDRAFT_AC157777g32v2	4.09826e-68	0.788		1.18283
CU013524_9.4	tsi1-interacting protein tsip1	5.91267e-83	0.8615		1.1827
AC202342_9.3	hypothetical protein MTR_7g067790	7.24001e-13	1		1.18255
CU062643_5.3	hypothetical protein MTR_3g099530	4.89185e-34	0.975		1.18241
AC202356_8.3	protein mks1-like	6.4994e-134	0.68		1.18202
AC149131_42.4	hypothetical protein MTR_7g083860	1.73448e-26	1		1.18194
CT963108_32.5	ankyrin repeat and kh domain-containing protein 1	1.5412e-165	0.783		1.18172
AC174336_26.4	no apical meristem2	6.72495e-40	0.875		1.18153
AC202491_7.3	probable alpha-amylase 2-like	6.50106e-75	0.85	EC:3.2.1.60; EC:3.2.1.1	1.18129
AC161405_16.4	adp-ribosylation factor-like protein	6.09405e-131	0.9775	-	1.18031
CT963108_41.5	clp protease-related protein chloroplastic-like	4.44409e-159	0.807		1.18012
CU302335_11.4	sorting nexin 2a-like	0	0.815	-	1.1797
AC155100_17.4	alpha-1 6-xylosyltransferase	3.99371e-22	0.68		1.17954
AC162276_31.4	dna-binding protein escarola-like	2.89162e-139	0.8325		1.17945
AC166038_57.4	hypothetical protein MTR_8g045280	3.44384e-44	0.78		1.17885
AC135311_8.4	sucrose synthase	1.09873e-43	0.95		1.1784
AC157350_7.4	far1-related protein	1.2829e-38	0.753		1.17835
AC150247_25.4	---NA---				1.17806
AC174301_49.4	gdp-mannose transporter	8.75949e-110	0.656		1.17756
AC169515_33.5	f-box kelch-repeat protein	8.70741e-30	0.6964		1.17693
CR956619_37.5	hypothetical protein MTR_3g091690	1.24647e-106	1		1.17689
AC196764_4.3	hypothetical protein MTR_2g098340	0	0.843		1.17687
AC154089_24.5	rna-directed dna polymerase	1.1372e-54	0.6145		1.17684
AC157377_6.5	wrky transcription factor	1.02443e-135	0.8465		1.17655
AC139313_29.4	ribulose bisphosphate carboxylase small chain 3a	0	0.751	EC:4.1.1.39	1.17645
AC119409_7.4	ribonuclease h	8.2197e-38	0.734	EC:3.2.1.0	1.17511
AC148218_5.4	hop-interacting protein thi031	1.05033e-24	0.799		1.17503
AC172741_43.5	hypothetical protein MTR_2g065710	4.03444e-30	0.675		1.17472
AC145372_54.4	otubain	1.10371e-87	0.5935		1.17461
AC146343_28.5	tether containing ubx domain for glut4	5.03837e-94	0.7975		1.17456
AC146861_49.5	hypothetical protein MTR_4g114990	4.0521e-33	0.88		1.17448
CR931809_12.5	---NA---				1.17394
AC124961_40.4	glycogen synthase kinase-3-like protein	0	0.9585	EC:2.7.11.26; EC:2.7.11.0	1.1739
CT954236_38.5	polynucleotidyl ribonuclease h fold	2.18111e-17	0.8386		1.17353
AC148176_3.5	potassium channel akt1-like	0	0.7535		1.17347
AC158504_37.4	sugar transport protein 14-like	0	0.8265	EC:1.3.1.74	1.17332
AC169178_26.5	---NA---				1.17261
AC145024_58.4	hypothetical protein MTR_7g085530	2.38667e-22	0.98		1.17258
AC169178_25.5	zinc transporter at3g08650-like	0	0.9095		1.1723
AC122728_20.4	hypothetical protein MTR_3g102130	1.28946e-58	0.98		1.17154
AC148763_1.4	adipocyte plasma membrane-associated	2.65453e-94	0.719	EC:4.3.3.2	1.17131
AC152347_1.5	f-box kelch-repeat protein	0	0.692		1.17102
AC136141_84.4	zinc knuckle family isoform 1	9.69312e-161	0.6365		1.17053
AC174141_4.4	sucrose synthase 1	0	0.9285	EC:2.4.1.13	1.17019
AC174329_39.5	probable phosphoglycerate mutase -like	1.37401e-20	0.8774	EC:5.4.2.1	1.16977
AC146866_47.4	hypothetical protein MTR_5g067270	5.22867e-29	1		1.16971
AC135959_48.5	dna-directed rna polymerase iii subunit rpc6	4.65685e-45	0.51		1.16894
CT573504_37.5	gdsl esterase lipase	5.37106e-46	0.798	-	1.16893
AC150978_12.4	ap2 erf domain-containing transcription factor	8.17706e-120	0.6565		1.16847
AC160841_32.4	cysteine desulfurase mitochondrial	7.10519e-49	0.6505		1.16836
AC144459_43.5	potassium transporter 7-like	0	0.8945		1.16819
AC196856_8.4	hypothetical protein MTR_7g103980	1.04665e-39	1		1.16799
CU459038_7.4	extra-large gtp-binding protein 3	0	0.866		1.16785
CU013524_22.4	far1-related protein	2.08498e-61	0.6823	EC:2.7.11.0	1.16759
CU234178_24.4	transposable element tcb1 transposase	6.67024e-08	0.62		1.16746
AC138130_32.4	hypothetical protein MTR_2g101440	4.02985e-14	1		1.16731
AC170856_12.4	disease resistance gene	1.35205e-108	0.766		1.16681
CT990605_26.5	cc-nbs-lrr resistance protein	7.44983e-46	0.741		1.16667
AC183305_20.5	hypothetical protein MTR_8g069020	3.20302e-37	1		1.16665
AC151664_28.4	rna-directed dna polymerase (reverse transcriptase) ribonuclease h	0	0.8945	EC:3.1.26.4; EC:2.7.7.49; EC:3.4.23.0	1.16642
AC148291_82.4	---NA---				1.16632
AC147001_5.5	probable histone -like	2.56249e-58	0.96		1.16625
AC130799_54.5	hypothetical protein MTR_7g085530	1.33838e-22	0.93		1.16522
AC171166_26.5	ccp	1.78477e-37	0.736		1.16496
CT963108_30.5	ankyrin repeat and kh domain-containing protein 1	2.66214e-165	0.7945		1.16496
AC146332_3.4	mrna-decapping enzyme-like	0	0.8345		1.1649
AC148483_16.4	---NA---				1.16477
AC151956_11.4	calvin cycle protein cp12- chloroplastic-like	1.028e-90	0.8005		1.16426
AC145165_42.4	hypothetical protein MTR_7g078380	3.2372e-20	0.715		1.16411
AC133572_5.5	atp-dependent zinc metalloprotease ftsh mitochondrial-like	0	0.872	EC:3.4.21.0; EC:3.4.24.0; EC:3.6.4.3	1.16381
AC124961_37.4	myb-like transcription factor	7.38275e-178	0.8065		1.16379
CR956399_33.5	mitogen-activated protein kinase kinase kinase	0	0.7155		1.16371
AC137836_36.5	carbamoyl-phosphate synthase small chain-like	0	0.8735	EC:6.3.5.5	1.16342
CR962130_16.4	lcr-like protein	4.90288e-50	0.72		1.16314
AC174343_30.4	non-ltr retroelement reverse related	2.1103e-19	0.617		1.16243
AC202499_14.4	haloacid dehalogenase-like hydrolase domain-containing protein 3-like	8.39973e-64	0.921	EC:3.1.3.18	1.1623
AC147428_42.5	hypothetical protein MTR_3g109900	1.00287e-113	0.696		1.16228
AC202519_23.4	tir-nbs-lrr type disease resistance protein	8.57674e-38	0.708		1.16213
AC149496_65.5	anthranilate synthase alpha	0	0.7235	(4.1) Carbon-carbon lyases	1.16187
AC146681_38.5	---NA---				1.16138
AC146744_12.4	---NA---				1.16131
AC165218_31.4	gdsl esterase lipase at4g16230-like	0	0.8005		1.16131
CT030168_35.4	hypothetical protein MTR_3g050070	1.64943e-95	0.72		1.16117
AC139601_49.4	---NA---				1.16115
AC161401_27.4	---NA---				1.16025
AC174357_25.4	serine threonine-specific protein kinase kin3	0	0.813	EC:2.7.11.0; EC:2.7.10.0	1.16025
AC202466_10.4	receptor-like protein kinase	0	0.6615		1.16002
AC150441_15.4	plastid-lipid-associated protein	0	0.837		1.15952
AC148344_42.4	dna-directed rna polymerase iii subunit rpc1-like	0	0.7615	EC:2.7.7.6	1.15919
AC174353_25.5	xyloglucan endotransglucosylase hydrolase	0	0.9135	EC:3.2.1.0; EC:2.4.1.207	1.15902
AC146723_4.4	hypothetical protein MTR_8g063140	1.81055e-42	1		1.15828
AC145156_72.5	---NA---				1.15729
AC156829_15.5	cytochrome p450 monooxygenase cyp72a61	0	0.87		1.157
AC135234_62.5	---NA---				1.15648
AC119414_48.4	polynucleotidyl ribonuclease h fold	3.16061e-21	0.5167		1.15644
AC148227_46.5	---NA---				1.1564
AC138580_59.4	pentatricopeptide repeat-containing protein	1.34282e-64	0.885		1.15569
AC166237_9.5	hypothetical protein MTR_3g084560	2.72775e-34	1		1.1546
AC139601_45.4	f-box protein	7.25802e-48	0.7665		1.15413
CU179894_39.4	ribulose bisphosphate carboxylase small chain 3a	0	0.7415	EC:4.1.1.39	1.15366
AC167403_37.4	epoxide hydrolase	1.13193e-105	0.9415	-	1.15344
CU137663_5.3	---NA---				1.15315
AC186135_40.5	jasmonate o-methyltransferase	6.10125e-63	0.768	EC:2.1.1.0	1.1531
AC157645_18.5	cytosolic fe-s cluster assembly factor nbp35	0	0.931		1.15105
AC203553_8.4	transcription factor bhlh48-like	0	0.732		1.1509
CR931811_14.4	probable galacturonosyltransferase-like 1-like	0	0.836		1.15037
AC134049_17.4	hypothetical protein MTR_5g037570	3.66671e-89	0.9483		1.15024
AC149491_32.4	---NA---				1.14994
AC203542_23.3	mitochondrial metalloendopeptidase oma1	4.38049e-40	0.698		1.14993
CU137662_7.3	cys-rich domain protein	0	0.785	-	1.14949
AC183303_5.4	white-brown-complex abc transporter family	0	0.878	EC:3.6.3.44	1.14936
AC135504_13.5	hypothetical protein MTR_7g031190	2.95758e-30	0.9185		1.14923
AC136954_41.5	diacylglycerol kinase a-like	0	0.8645	EC:2.7.1.107	1.14894
AC135162_15.4	zinc finger ccch domain-containing protein 66-like	0	0.7455		1.14891
AC148821_25.5	cytochrome p450	3.8016e-17	0.85	-	1.14867
AC157777_23.4	pectin methylesterase	0	0.8605	EC:3.1.1.11	1.14866
AC202579_11.3	protein kinase family protein	0	0.8205	EC:2.7.11.25	1.14842
AC202306_2.4	---NA---				1.14812
CU179920_9.3	---NA---				1.14801
AC202301_13.3	annexin d3-like	2.88719e-34	0.727		1.14739
AC146705_11.5	auxin-induced protein	6.06722e-62	0.8955		1.1473
AC146705_14.5	auxin-induced protein	1.4049e-61	0.9075		1.1473
AC167710_1.4	at3g29240 mxo21_9	0	0.7865	-	1.14729
AC174312_29.5	ammonium transporter 1 member 1-like	0	0.9225		1.14682
AC175047_23.4	hypothetical protein MTR_7g091000	1.69575e-33	1		1.1463
AC152552_60.4	---NA---				1.14628
AC133572_3.5	glutaredoxin	6.87809e-70	0.816		1.14506
AC174339_22.4	uncharacterized isochorismatase family	0	0.8885	EC:3.5.1.19	1.14428
CT962505_71.4	nbs-type resistance protein rgc2	8.81137e-28	0.9313		1.14343
AC147741_52.4	ribonuclease h	4.78875e-36	0.605		1.14339
AC174299_14.4	protein transport protein sec61 subunit beta-like	5.10941e-40	0.8165		1.14277
CT868739_20.5	hypothetical protein MTR_3g092630	2.06198e-45	0.6767		1.14235
AC146777_37.5	hypothetical protein MTR_4g075210	3.77632e-53	0.8667		1.1421
AC174374_42.4	hypothetical protein MTR_6g065500	3.92458e-30	0.895		1.1421
AC144375_17.4	hypothetical protein MTR_7g082760	1.0019e-58	0.69		1.14188
AC156629_35.5	cysteine proteinase inhibitor	3.82925e-27	1		1.14133
AC124609_17.5	uncharacterized membrane	8.24809e-79	0.71		1.14117
AC145061_35.4	cytochrome p450	0	0.827		1.14093
AC148291_54.4	hypothetical protein MTR_7g070650	4.65607e-32	0.88		1.14071
AC149050_37.4	transcription elongation factor spt6-like	0	0.858		1.14065
AC202570_17.3	hypothetical protein MTR_4g114410	1.09754e-56	0.9425		1.14058
AC185525_26.5	pentatricopeptide repeat-containing protein	2.99173e-38	0.7774	EC:1.1.1.38	1.13947
AC137666_2.5	polynucleotidyl ribonuclease h fold	1.0738e-19	0.542		1.13896
AC149642_3.5	vesicle-associated protein 4-2-like	8.57638e-150	0.8855		1.1387
AC147428_26.5	monoglyceride lipase-like	0	0.808		1.13843
AC122164_33.4	sucrose transport protein	4.89441e-47	0.835	-	1.13761
AC124962_10.4	thymocyte nuclear protein 1-like	2.17235e-90	0.791		1.13725
AC144459_50.5	nbs-lrr resistance protein	6.42409e-21	1		1.13464
CT967314_15.4	r2r3-myb transcription factor	2.379e-16	0.825		1.13457
CT485795_9.5	mads-box transcription factor-like protein	2.95824e-35	0.9435		1.13444
AC148293_8.5	hypothetical protein MTR_4g072080	1.65939e-34	1		1.13335
AC158737_13.4	glucan endo- -beta-glucosidase	1.61406e-29	1	EC:3.2.1.0	1.13272
AC175311_29.4	flavin-containing monooxygenase yucca6-like	1.64973e-73	0.864	EC:1.14.13.8	1.13261
AC171533_30.4	---NA---				1.1319
AC137828_50.5	nadh dehydrogenase subunit b	1.54083e-58	0.8115	EC:1.6.5.3	1.13174
AC165438_6.5	uncharacterized glycosyltransferase ago61-like	8.04929e-48	0.8035	-	1.13154
AC202310_15.4	hypothetical protein MTR_1g050680	1.14801e-22	1		1.13151
AC139744_74.4	hypothetical protein MTR_005s0010	4.27375e-18	1		1.13092
AC149032_33.5	otubain	3.03612e-92	0.6895		1.13082
AC146793_42.4	---NA---				1.1303
CR932966_61.4	hypothetical protein MTR_3g008340	9.59397e-25	0.96		1.13019
AC203556_23.4	tir-nbs-lrr rct1-like resistance protein	4.10371e-139	0.8545	EC:3.6.1.15	1.12865
CT967302_19.4	pyruvate decarboxylase isozyme	0	0.922	EC:4.1.1.1	1.12858
CT025534_17.4	class i chitinase	0	0.8995		1.12808
AC139601_19.4	mesoderm induction early response protein isoform 1	0	0.8115		1.12785
AC137554_17.4	hydroxyproline-rich glycoprotein family protein	0	0.5995		1.1274
CU024880_106.4	zinc finger protein 91-like	2.52156e-16	0.84		1.12672
AC147365_11.4	hypothetical protein MTR_7g025480	4.32096e-28	1		1.12628
AC175048_31.4	---NA---				1.12605
AC159872_54.5	f-box lrr-repeat protein	3.62526e-66	0.7655		1.12581
CR962131_39.5	probable wrky transcription factor 57-like	5.07301e-166	0.7175		1.12576
CR954193_15.4	heat shock factor protein hsf24-like	0	0.731		1.12571
AC135467_2.5	e3 ubiquitin-protein ligase ring1-like	0	0.7315		1.12463
AC151598_60.5	ribulose bisphosphate carboxylase small chain 3a	0	0.746	EC:4.1.1.39	1.12442
AC144388_14.5	pathogenesis-related protein sth-2-like	3.0857e-112	0.8715		1.12422
CT010459_31.5	ribulose bisphosphate carboxylase small chain 3a	0	0.743	EC:4.1.1.39	1.12412
AC146568_55.4	nad h-quinone oxidoreductase chain	3.14495e-28	0.947	EC:1.6.5.3	1.12405
AC130801_9.4	---NA---				1.12245
AC148821_22.5	cinnamyl-alcohol dehydrogenase	1.34571e-20	0.95	-	1.12234
AC151816_49.4	---NA---				1.1221
AC148765_7.4	hypothetical protein MTR_4g055350	6.75733e-124	0.91		1.12182
AC150311_2.4	replication p family protein	1.00272e-35	0.9215		1.1197
CU457809_13.3	---NA---				1.1196
CU137654_9.3	f-box protein interaction domain containing protein	5.84124e-65	0.6711		1.11959
AC152407_8.4	cc-nbs-lrr resistance protein	6.69426e-16	0.95		1.11826
AC174278_20.4	gonadotropin beta chain	9.77377e-52	0.916		1.11823
AC170799_34.5	protein	2.68026e-86	0.7285		1.11685
AC148775_44.5	---NA---				1.11669
AC131240_12.5	tripeptidyl-peptidase 2-like	2.06896e-56	0.8465	EC:3.4.21.0	1.11648
AC152350_17.5	hypothetical protein MTR_7g029790	2.93957e-28	0.801		1.11643
AC139745_28.5	ribulose bisphosphate carboxylase small chain 3a	0	0.7475	EC:4.1.1.39	1.11623
CR931733_55.4	---NA---				1.11525
CT033766_78.5	hypothetical protein MTR_5g070060	7.86152e-86	0.81		1.11418
AC147481_28.5	far1-related protein	4.29358e-61	0.805		1.11415
AC155895_24.4	ubiquitin	0	0.6895	EC:6.3.2.19	1.11335
AC160841_33.4	---NA---				1.11277
AC175312_58.5	---NA---				1.11104
AC174330_47.4	---NA---				1.11001
CU024880_97.4	---NA---				1.1094
CR931810_53.4	polygalacturonase-1 non-catalytic subunit beta	5.25798e-54	0.822	EC:3.2.1.15	1.10873
AC145512_33.4	rna-directed dna polymerase (reverse transcriptase) ribonuclease h	0	0.911	EC:3.1.26.4; EC:2.7.7.49; EC:3.4.23.0	1.10742
AC150440_17.4	hypothetical protein MtrDRAFT_AC150440g17v2	6.13602e-18	1		1.10625
AC188382_42.4	breast carcinoma amplified	0	0.7475		1.10594
CR931811_5.4	hypothetical protein MTR_5g019240	6.62461e-53	0.7611		1.10497
AC171168_27.5	rna-directed dna polymerase (reverse transcriptase) ribonuclease h	0	0.9125	EC:3.1.26.4; EC:2.7.7.49; EC:3.4.23.0	1.10424
AC148236_31.4	hypothetical protein MTR_3g111390	1.75397e-31	0.916		1.10405
CU326391_11.4	osmotin precursor	5.94767e-158	0.8785	-	1.10327
CT967302_23.4	pyruvate decarboxylase isozyme	0	0.9335	EC:4.1.1.1	1.10307
AC153352_31.4	ribosomal protein	5.22805e-115	0.81		1.10285
AC149809_34.4	class e vacuolar protein-sorting machinery protein hse1	0	0.7475		1.10267
AC137995_60.4	---NA---				1.10255
CR936328_58.4	---NA---				1.10255
AC165275_13.5	hypothetical protein MTR_8g067260	1.63117e-18	0.9667		1.10176
AC175312_47.5	receptor-like protein kinase-like	3.16957e-60	0.79	EC:2.7.11.0	1.10167
AC202572_2.4	---NA---				1.10159
CR962127_18.5	lob domain-containing protein 38-like	2.07808e-158	0.756		1.10065
AC202335_25.3	---NA---				1.10037
AC136679_32.4	hypothetical protein MTR_1g045680	5.91035e-23	0.8233		1.10031
AC145156_65.5	nadh-ubiquinone oxidoreductase chain	2.42962e-46	0.92	EC:1.6.5.3	1.09967
CU457808_20.3	---NA---				1.09953
AC137828_20.5	benzoyl coenzyme a benzyl alcohol benzoyl transferase	1.33042e-38	0.855		1.09882
AC149307_63.4	---NA---				1.09778
CR962130_21.4	serine threonine-protein kinase ctr1-like	0	0.8605	EC:2.7.10.0; EC:2.7.12.1; EC:2.7.11.0	1.09739
CT967319_16.4	abscisic acid receptor pyl4-like	1.30892e-124	0.876		1.097
AC148406_6.5	hypothetical protein MTR_1g085190	4.34236e-66	0.78		1.09473
AC138017_35.4	6-phosphofructokinase 3-like	0	0.896	EC:2.7.1.11	1.09381
AC174277_26.4	calcium-binding protein cml27	9.15925e-106	0.817	-	1.09344
AC157981_30.5	hypothetical protein MTR_8g106380, partial	7.81288e-49	1		1.09167
AC126780_22.5	60s ribosomal protein l29-1	1.67717e-35	0.955		1.08659
AC124963_10.5	pyruvate kinase	0	0.958	EC:2.7.1.40	1.08654
AC145156_45.5	hypothetical protein MTR_4g132170	3.97334e-10	0.97		1.08556
CT025837_21.4	sumo-conjugating enzyme sce1-like	8.59879e-116	0.954		1.0846
AC146565_26.4	atp-dependent dna helicase pif1	7.3197e-103	0.7645	-	1.08352
AC146561_46.4	---NA---				1.0833
AC135566_11.5	zinc cchc-type	0	0.631		1.08268
AC126016_17.4	ethylene receptor	0	0.896		1.081
AC122166_12.4	pectin methylesterase	0	0.886	EC:3.1.1.11	1.0809
AC202345_15.4	far1-related protein	3.17597e-82	0.869	EC:2.3.1.0; EC:2.7.11.0	1.0794
CU302334_22.4	membrane related protein	1.59198e-81	0.872	EC:2.7.7.49	1.0736
AC188382_43.4	breast carcinoma amplified	0	0.869		1.07288
AC157503_10.4	---NA---				1.0722
AC150843_5.5	protein dehydration-induced 19 homolog 3-like isoform 1	2.83256e-56	0.9515		1.07199
AC134823_37.5	---NA---				1.07125
AC145156_97.5	nadh dehydrogenase subunit	1.07058e-17	0.7		1.06629
AC174299_12.4	breast carcinoma amplified	0	0.8045		1.05667
AC202315_2.3	nadh dehydrogenase subunit	3.94204e-15	0.94	EC:1.6.5.3	1.05296

## Sheet: A20DOWN
Gene ID	Annotation	Minimum E-value	Mean similarity	Enzyme codes	Expression ratio
AC130804_33.4	---NA---				0.108079
AC148470_5.4	probable leucine-rich repeat receptor-like serine threonine-protein kinase at3g14840-like	2.0394e-61	0.7905	EC:2.7.11.0	0.192893
AC148757_21.4	ccr4-associated factor	1.77416e-44	0.797		0.211199
AC135413_4.5	nad h-quinone oxidoreductase chain	1.91745e-74	0.6325		0.235907
AC169514_26.5	---NA---				0.236534
CR936945_57.5	helicase-like protein	9.35939e-95	0.7785	-	0.244112
AC122170_30.4	ribulose bisphosphate carboxylase small chain 3a	0	0.7405	EC:4.1.1.39	0.24485
AC160096_21.5	atp-dependent dna helicase pif1	2.34349e-123	0.7925		0.261354
AC147429_10.4	---NA---				0.292312
AC169667_9.4	rna-directed dna polymerase (reverse transcriptase) ribonuclease h	0	0.9015	EC:3.1.26.4; EC:2.7.7.49; EC:3.4.23.0	0.299817
AC151822_33.5	hypothetical protein MTR_8g057140	8.0979e-31	0.8629		0.300581
AC202361_11.3	hypothetical protein MTR_7g071740	4.03902e-25	0.98		0.323983
AC202371_34.4	ccr4-associated factor	1.87567e-31	0.8455	EC:3.1.13.4	0.327692
CU013516_20.5	rna-directed dna polymerase (reverse transcriptase) ribonuclease h	8.91618e-62	0.94	EC:3.1.26.4; EC:2.7.7.49; EC:3.4.23.0	0.337492
AC165943_45.5	heat shock protein	0	0.6945	EC:3.6.1.15	0.341377
AC150246_30.4	cullin-like protein1	0	0.8405	EC:3.4.22.0	0.345322
AC138453_47.4	spfh domain band 7 family protein	1.5143e-65	0.95		0.34581
AC144930_32.4	spfh domain band 7 family protein	9.11924e-28	0.9775		0.349353
AC140027_33.5	helicase-like protein	1.06828e-20	0.8238		0.360333
AC203542_32.3	pentatricopeptide repeat-containing protein	2.56226e-29	0.8065		0.362913
AC151521_62.4	nucleic acid- ob-fold	3.30991e-66	0.948	-	0.371434
AC146909_30.4	cold and drought-regulated protein cora	4.40928e-10	0.985	-	0.376129
AC169177_39.4	v-type proton atpase subunit d2-like	4.01489e-114	0.707		0.37734
AC192328_18.4	cysteine-rich receptor-like protein kinase	1.44312e-105	0.8015	EC:2.7.11.0	0.385055
AC136451_36.4	hypothetical protein MTR_5g021250	9.10372e-12	1		0.385424
CT485795_30.5	helicase-like protein	4.51063e-24	0.8795		0.385631
AC202487_2.3	mon2-like protein	2.2256e-46	0.876		0.38799
AC165431_55.5	mitochondrial 2-oxoglutarate malate carrier protein	9.33604e-42	0.7075		0.400379
AC136841_1.5	gdsl esterase lipase	9.06109e-66	0.802		0.403037
CT010521_10.4	molybdenum cofactor sulfurase	0	0.8085		0.4042
AC154035_14.5	60s ribosomal protein l24	2.98587e-50	0.8395		0.407233
AC158497_60.4	mo25 family protein	6.4399e-36	0.83		0.407595
AC157983_27.4	dynein light chain	9.50319e-169	0.8215		0.415482
AC123574_13.4	protein	1.3622e-143	0.607		0.417629
AC153725_26.5	indole-3-acetic acid-induced protein arg7-like	7.28921e-85	0.788	EC:4.3.1.0	0.417807
AC147008_27.5	cc-nbs-lrr resistance protein	0	0.699		0.420613
AC195561_12.4	non-ltr retroelement reverse related	9.88979e-26	0.7905		0.425722
CR962133_7.5	trafficking protein particle complex subunit	1.94098e-100	0.9575		0.427897
AC173288_14.5	cytoplasmic dynein light	1.55606e-60	0.9225		0.429248
AC147002_11.4	mg2+ and zn2+ h+ antiporter atmhx1-like protein	4.83629e-40	0.908		0.429931
AC130800_66.4	cytochrome p450 89a2-like	0	0.8125		0.431476
AC174295_32.5	cysteine-rich polycomb-like protein	0	0.57		0.431673
CT027664_57.4	ubiquitin-protein ligase	2.38209e-35	0.756		0.434115
AC148406_35.5	protein notum homolog	1.78e-88	0.754		0.434475
AC147499_33.4	mitochondrial chaperone bcs1	0	0.8255	EC:3.6.1.15	0.434661
AC169182_43.5	abc transporter g family member 31-like	1.11609e-61	0.7445	EC:2.7.11.0	0.436348
CR955006_16.5	heavy metal-associated domain containing protein expressed	1.51729e-41	0.7745	-	0.437113
AC153352_21.4	probable pre-mrna-splicing factor atp-dependent rna helicase-like	0	0.958		0.438578
CR936324_35.4	chloroplast envelope membrane protein	4.07946e-99	0.9195		0.439335
CT573509_6.4	subtilisin-like protease	4.60469e-43	0.791	EC:3.4.21.0	0.439374
AC196764_6.3	atp synthase subunit a chloroplastic	1.09186e-14	0.6984		0.439831
CT863711_44.5	tetratricopeptide repeat protein	6.93659e-108	0.851		0.441858
AC146861_48.5	pentatricopeptide repeat-containing protein chloroplastic-like	0	0.8225		0.442159
AC146554_61.5	f-box protein	0	0.6415		0.445555
AC160925_42.4	sugar transport protein 10-like	0	0.8365		0.446352
AC146565_26.4	atp-dependent dna helicase pif1	7.3197e-103	0.7645	-	0.448942
AC137509_4.4	---NA---				0.449289
AC202371_21.4	rna-directed dna polymerase (reverse transcriptase) ribonuclease h	6.4447e-34	0.667	-	0.44984
AC198005_13.4	protein	1.77435e-31	0.88		0.45118
AC122169_26.5	vacuolar amino acid transporter 1-like	1.82061e-70	0.854		0.452405
AC162276_12.4	cyclin-dependent protein kinase regulator pho80	3.74541e-134	0.8845		0.454229
AC140548_11.5	transcription factor bhlh85	0	0.6885		0.454956
CU024875_19.4	eukaryotic translation initiation factor 3 subunit	4.79679e-45	0.823		0.45754
AC142094_28.4	ribonuclease h protein at1g65750-like	5.50548e-45	0.691	EC:3.1.26.4	0.457613
AC137666_32.5	---NA---				0.458
CU326388_11.4	dna double-strand break repair rad50 atpase-like isoform x2	1.9556e-42	0.7688		0.46155
AC148293_43.5	zinc finger mym-type protein 1-like	1.04594e-179	0.9045		0.466624
AC157982_25.5	polynucleotidyl ribonuclease h fold	1.37767e-20	0.8525		0.472077
AC151524_42.5	ccp	1.88614e-36	0.767		0.472472
AC166743_32.5	mannan endo- -beta-mannosidase	0	0.8035	EC:3.2.1.0; EC:1.6.5.3	0.472971
AC163897_39.4	f-box protein skip24	9.14069e-41	0.7145		0.473627
AC149806_44.5	translational transactivator	5.31066e-164	0.533		0.474794
AC157892_17.5	momilactone a synthase	0	0.817	EC:1.3.1.28	0.475424
AC153121_9.4	small nuclear rna activating complex subunit snap43 protein	1.50062e-148	0.7675		0.47735
CR936326_36.5	histidyl-trna synthetase	1.1087e-77	0.7965	EC:2.3.1.20; EC:6.1.1.21	0.479492
CT025844_13.4	hypothetical protein MTR_5g010060	9.87301e-31	1		0.481178
AC146632_64.5	probably inactive leucine-rich repeat receptor-like protein kinase at3g28040-like	0	0.901	EC:2.7.11.0; EC:2.7.11.26; EC:1.3.1.74	0.481943
AC149547_35.5	ring-h2 finger protein atl4m	3.57505e-120	0.838		0.484462
AC152552_57.4	beta-amylase chloroplastic-like	1.16443e-16	0.9044	EC:3.2.1.2	0.485201
AC165219_27.4	probable lrr receptor-like serine threonine-protein kinase at1g67720-like	0	0.9	EC:2.7.11.0	0.48545
AC148763_28.4	atp-binding cassette	1.19279e-21	0.8095	EC:3.6.3.28	0.487475
AC157894_4.5	r2r3-myb transcription factor	0	0.6185		0.488003
AC148971_35.4	kaempferol 3-o-beta-d-galactosyltransferase-like	1.75046e-59	0.7485		0.488069
AC135413_15.5	calcium-binding protein cml42	1.11261e-97	0.7425		0.489892
AC170799_3.5	cation proton exchanger	3.02068e-79	0.7321	EC:2.3.1.0; EC:3.1.26.4; EC:2.7.7.49	0.490633
CT573506_35.5	rb1-inducible coiled-coil protein isoform 2	4.34562e-104	0.6955		0.492745
AC155803_41.5	callose synthase 7-like	1.27321e-110	0.7315	EC:2.4.1.34	0.494021
AC152184_45.5	hypothetical protein MtrDRAFT_AC152184g31v2	3.08389e-38	0.98		0.494828
AC151740_57.4	hypothetical protein MTR_7g014260	5.62915e-24	0.7543		0.497711
AC202363_7.3	exocyst complex component	9.08123e-29	0.8205		0.499457
AC139852_38.4	isoflavone 7-o-methyltransferase-like	0	0.775	EC:2.1.1.150	0.500181
AC147538_32.4	kinesin-like protein kin12b	3.12055e-43	0.8495	EC:3.6.4.4	0.502941
AC153125_5.5	two-component response regulator arr9-like	1.4927e-125	0.836		0.503693
AC150877_21.4	---NA---				0.503783
AC147434_8.5	probable sugar phosphate phosphate translocator at3g11320-like	0	0.9565	-	0.505698
AC153352_48.4	far1-related protein	4.58348e-149	0.912	EC:2.3.1.0; EC:2.7.11.0	0.509552
AC157893_8.4	far1-related protein	0	0.907	EC:2.3.1.0; EC:2.7.11.0	0.509552
AC122162_7.4	rna recognition motif-containing protein	3.04741e-87	0.759		0.510811
CU184734_4.4	hypothetical protein MTR_3g033880	7.1204e-40	0.9233		0.512579
AC202380_10.3	latd nip	1.48885e-133	0.768		0.513239
AC202597_4.3	probable receptor-like protein kinase at1g67000-like	1.56421e-73	0.8405	EC:2.7.11.0	0.515054
AC126782_50.5	pentatricopeptide repeat-containing protein mitochondrial-like isoform x1	1.31064e-31	0.773	EC:6.3.4.5	0.515408
AC202373_4.4	serine threonine-protein kinase sepa-like	7.68752e-56	0.931	EC:2.7.11.0	0.516412
CU024879_26.4	s-locus-specific glycoprotein s6	0	0.7435	EC:2.7.11.0	0.516629
AC149634_44.4	hat family dimerization domain containing protein	4.02623e-41	0.8335	EC:5.2.1.8	0.517843
AC202343_4.3	---NA---				0.518172
CU137666_29.3	cell division cycle-associated 7-like protein	1.49671e-174	0.6885		0.519757
CU137658_17.3	subtilisin-like serine protease	0	0.849	EC:3.4.21.0	0.520207
AC155100_32.4	---NA---				0.52068
CR954193_30.4	zeaxanthin epoxidase	3.73054e-21	1		0.521574
AC153002_44.4	disease resistance-like protein gs5-3	1.27713e-27	0.8518		0.521918
AC155884_13.4	hypothetical protein MTR_4g111910	2.96237e-17	0.9538	EC:3.2.1.2	0.52245
AC161398_9.4	protein	0	0.8555		0.522784
CR931730_18.4	sucrose transport protein	1.54631e-93	0.777		0.524329
AC137703_7.5	cytochrome p450	1.93364e-108	0.6125		0.525455
CT571263_40.4	polynucleotidyl ribonuclease h fold	5.13853e-11	0.72		0.52929
AC161403_31.4	ark3	0	0.7335	EC:2.7.11.0	0.530238
AC130806_68.4	serine palmitoyltransferase	3.61572e-29	0.8425		0.53619
AC174332_24.5	protein chup1	0	0.7705		0.538197
CT963131_17.4	atp-dependent dna helicase pif1	1.59225e-18	0.8915		0.53877
AC121237_49.5	---NA---				0.539356
AC157348_25.4	bnr asp-box repeat family protein	9.26145e-58	0.8525		0.539651
AC150245_11.5	histone deacetylase complex sin3 component	7.52529e-35	0.8267		0.539929
CR932961_8.4	asparagine synthetase	2.14779e-46	0.845	EC:6.3.5.4	0.541504
AC146704_6.4	hypothetical protein MTR_3g027050	8.37111e-24	0.84		0.542342
AC169177_37.4	receptor-like protein kinase	0	0.8225		0.54342
AC126792_31.4	transcription factor myb39-like	3.41867e-162	0.579		0.545884
CU179907_4.4	serine threonine protein kinase endoribonuclease partial	0	0.6425		0.547772
AC145220_17.4	amp deaminase-like	8.20725e-61	0.736	EC:3.5.4.6	0.548306
AC165438_47.5	uncharacterized glycosyltransferase ago61-like	0	0.7735	-	0.550076
AC137995_41.4	saccharopine dehydrogenase	2.44399e-65	0.756	-	0.550104
AC155895_23.4	ubiquitin	0	0.71	EC:6.3.2.19	0.550262
AC155883_2.4	f-box fbd lrr-repeat protein	0	0.6885		0.550446
AC130808_8.5	cc-nbs-lrr resistance protein	0	0.7545		0.550725
AC174349_34.5	subtilisin-like protease	1.0983e-19	0.8953	EC:3.4.21.0	0.552012
AC174466_39.4	protein disulfide isomerase l-3b	0	0.743		0.552553
CU459040_5.3	mads box transcription factor	6.95854e-36	0.991		0.552999
AC124215_44.4	hypothetical protein MTR_7g074380	1.94639e-19	1		0.553564
AC150705_10.5	hypothetical protein MTR_8g074530	0	0.8015		0.555732
AC152499_12.5	hypothetical protein MTR_4g131790	1.48247e-19	1		0.556521
AC135311_16.4	hypothetical protein MTR_7g077080	1.18627e-48	1		0.556798
CU459031_14.3	reticulocyte-binding protein 2-like	0	0.882		0.558886
AC140030_49.5	alpha-expansin 6	2.54085e-93	0.938		0.559175
CR931738_34.5	transmembrane 9 superfamily member 4-like	1.5835e-106	0.8515		0.559201
AC144617_18.5	2-oxoglutarate-dependent dioxygenase	0	0.723	EC:1.13.11.0; EC:1.14.11.0	0.559299
AC138017_24.4	---NA---				0.56054
AC162278_25.4	cytochrome p450 83b1-like	2.35364e-43	0.837	EC:1.14.13.0	0.561074
AC161788_3.4	cytochrome p450 monooxygenase cyp72a61	0	0.8685		0.561713
AC126792_42.4	nogo-b receptor-like	1.76371e-172	0.731		0.561841
CU326392_11.3	hypothetical protein MTR_5g011130	4.56406e-49	1		0.563614
AC202466_11.4	receptor-like protein kinase	1.4835e-123	0.8095		0.564297
CR932957_37.4	triose phosphate phosphate translocator chloroplastic-like	1.12667e-156	0.9485		0.564973
AC144342_46.4	hypothetical protein MTR_3g099450	1.38643e-39	1		0.565659
AC152184_52.5	tigger transposable element-derived protein	0	0.924		0.565797
CT009540_22.5	aldehyde oxidase	1.20726e-72	0.8667		0.565973
AC202586_1.3	aspartyl-trna synthetase	2.67037e-118	0.848	EC:6.1.1.12	0.566038
AC166744_10.5	gibberellin-regulated protein	1.12878e-61	0.8935		0.567262
AC123976_42.5	f-box fbd lrr-repeat protein	0	0.688		0.567505
CU424493_9.4	nac domain-containing protein 7-like	0	0.808		0.5676
AC195564_1.3	hypothetical protein MTR_7g046020	2.17707e-47	0.735		0.567817
AC202585_26.3	serine threonine-protein kinase ht1-like	0	0.8855	EC:2.7.11.0	0.570429
AC147484_43.5	f-box protein at5g49610-like	3.37883e-66	0.725		0.571604
AC146750_35.4	---NA---				0.571849
AC160839_4.4	annexin d3	1.13356e-41	0.869		0.572855
AC165431_46.5	far1-related protein	0	0.896	EC:2.3.1.0; EC:2.7.11.0	0.572867
AC127429_25.4	burp domain-containing protein	0	0.7835		0.573056
CT571262_28.5	far1-related protein	6.53207e-77	0.9175	EC:2.3.1.0; EC:2.7.11.0	0.573143
AC174362_106.4	cytochrome c heme attachment protein	0	0.921	EC:3.1.26.4	0.573625
CR962129_30.5	pentatricopeptide repeat-containing protein chloroplastic-like	8.03731e-177	0.802		0.575926
AC174142_4.5	isoflavone reductase-like protein	0	0.816		0.576436
AC121233_49.5	histidine kinase 1-like	5.68087e-37	0.7585		0.576789
CT573052_49.5	pentatricopeptide repeat-containing protein chloroplastic-like	0	0.823		0.576913
CT571263_21.4	protein	8.67294e-75	0.6415	-	0.577113
AC121236_47.5	---NA---				0.57735
AC163897_26.4	probable cysteine chloroplastic-like	0	0.912	EC:2.5.1.47	0.577689
AC151425_39.5	zinc finger swim domain-containing protein 7-like	4.08231e-19	0.828		0.577921
AC202469_30.3	alpha beta-hydrolases family protein isoform 2	0	0.8525		0.57848
CU459032_9.4	ccp	7.26602e-36	0.7086		0.579262
CR931739_3.4	21 kda protein	7.89534e-126	0.8555	EC:3.1.1.11	0.581258
AC126785_57.4	hypothetical protein MTR_5g035170	2.39911e-51	0.94		0.581846
CR936328_12.4	phosphatidylglycerol phosphatidylinositol transfer	2.05324e-97	0.7145		0.582201
CT009558_59.4	hypothetical protein MTR_3g061920	2.88217e-94	0.7775		0.583451
AC202514_11.3	aldo keto reductase family expressed	1.54856e-40	0.9165	EC:1.1.1.21	0.584482
AC144430_47.4	rna polymerase ii c-terminal domain phosphatase-like 3-like	0	0.653	EC:3.1.3.16	0.585802
AC174343_7.4	ribosomal protein	5.58975e-106	0.7475		0.58617
AC147001_12.5	kda class vi heat shock protein	1.4371e-137	0.82		0.586479
AC159535_18.4	transmembrane protein	2.28937e-41	0.8385		0.586546
CT009492_54.4	imp dehydrogenase gmp related	2.13919e-12	0.8943		0.588943
CU459034_10.3	cell division cycle-associated 7-like protein	1.34539e-171	0.684		0.589701
AC202371_17.4	membrane-bound dehydrogenase domain protein	2.11067e-133	0.708	EC:4.1.1.39	0.590942
AC152499_32.5	hypothetical protein MTR_4g131880	6.57645e-69	0.6595		0.590952
AC165135_20.5	protein	1.51235e-124	0.578		0.591833
CT954272_42.4	ribulose bisphosphate carboxylase small chain 3a	0	0.7255	EC:4.1.1.39	0.592081
CU062624_21.3	hypothetical protein MTR_5g038130	2.7996e-31	0.9375		0.592418
AC147537_22.5	beta-expansin 3	1.05199e-50	0.7085		0.592758
CT962508_25.4	hypothetical protein MTR_3g070270	4.15364e-145	0.85		0.593985
AC158372_64.4	1-aminocyclopropane-1-carboxylate oxidase-like protein	0	0.821	EC:1.14.11.0	0.59438
AC137986_16.4	xylosyltransferase 1-like	0	0.8795		0.594511
AC135102_46.4	protein brushy	1.3671e-32	0.7844	EC:3.1.1.11	0.594666
AC140026_52.4	imp dehydrogenase gmp	3.26561e-46	0.846		0.594848
CT009540_35.5	atp-dependent dna helicase pif1	1.8479e-74	0.7935		0.595681
AC150245_37.5	paired amphipathic helix protein sin3	0	0.5885		0.596492
AC150372_5.4	serine carboxypeptidase ii-3	0	0.7655	EC:3.4.16.0	0.596989
AC198009_9.4	reverse transcriptase	1.55155e-87	0.511	EC:2.7.7.49	0.59722
AC158373_28.5	mediator of rna polymerase ii transcription subunit 15a-like	2.28145e-61	0.8057		0.59746
AC147011_14.4	galactinol synthase	0	0.893	EC:2.4.1.123	0.598128
AC157349_48.5	histone acetyltransferase type b subunit	6.63784e-37	0.8175		0.598551
AC135231_31.4	protein gar2-like	0	0.6805		0.599159
CR378662_19.4	lob domain-containing protein 12-like	2.60158e-114	0.821		0.599666
AC122729_18.5	histone h3	1.08272e-91	0.9975		0.600682
AC171532_4.4	pleiotropic drug resistance protein	2.74321e-42	0.834	EC:3.6.1.3; EC:4.1.1.0	0.600765
AC149269_54.5	f-box family protein	1.46038e-66	0.7285	EC:6.1.1.19	0.601592
AC169515_40.5	catalytic hydrolase	0	0.897		0.603347
AC139852_16.4	hsp22	8.48572e-123	0.8825		0.603796
AC202485_19.4	uncharacterized loc101206523	1.21899e-82	0.773		0.605019
CR954196_28.5	cytochrome p450	0	0.8585	-	0.608447
AC202339_6.3	transmembrane emp24 domain-containing protein	3.61021e-46	0.881	-	0.609136
AC135311_56.4	catalytic region ribonuclease h	0	0.9285	EC:3.1.26.4; EC:2.7.7.49; EC:3.4.23.0	0.609484
AC119409_29.4	177 protein	5.29742e-116	0.88		0.610592
AC148345_34.5	---NA---				0.611465
AC202584_25.4	cytochrome p450	6.27658e-27	0.7733	EC:1.11.1.7	0.611775
AC202492_17.4	acetate butyrate-- ligase peroxisomal-like	0	0.9085	EC:6.2.1.1; EC:6.2.1.26	0.612269
AC147715_32.5	30s ribosomal protein s1-like	4.53592e-75	0.8455		0.613148
CT009615_26.4	---NA---				0.614279
AC161788_29.4	---NA---				0.614302
AC202499_4.4	pentatricopeptide repeat-containing protein at4g20090-like	4.05805e-174	0.7955		0.61521
AC146807_21.4	pol polyprotein	2.89484e-40	0.9165	EC:2.7.7.49	0.615303
CT025156_23.4	ccp	4.33001e-42	0.786		0.615379
AC144608_52.5	pentatricopeptide repeat-containing protein at5g66520-like	0	0.6715		0.615402
AC202354_2.4	u-box domain-containing protein	6.01531e-16	0.9425		0.616179
AC151916_43.5	serine threonine-protein kinase atr-like	0	0.7095	EC:2.7.11.0	0.616283
AC174374_43.4	rad23 protein	1.15805e-45	0.919		0.616736
AC174346_32.5	kinase-like protein	0	0.776	EC:2.7.11.0	0.617593
CU234178_8.4	---NA---				0.617634
CT963115_3.5	monosaccharide-sensing protein	0	0.722		0.617779
AC162278_24.4	cytochrome p450 83b1-like	1.62994e-28	0.8845		0.618468
CU137655_15.3	---NA---				0.618792
CU424490_5.3	hypothetical protein MTR_5g092090	1.94542e-74	0.726		0.618881
AC136679_34.4	3-isopropylmalate dehydratase	7.1204e-68	0.5845	EC:4.2.1.0	0.619284
AC148817_35.4	spx domain-containing membrane protein at4g22990-like	0	0.868		0.619656
CT025840_31.4	dof zinc finger protein	0	0.583		0.619668
AC140024_39.5	serine threonine protein kinase	0	0.743		0.620797
AC157348_26.4	bnr asp-box repeat family protein	0	0.883		0.621049
AC186199_28.5	50s ribosomal protein l2	2.69643e-18	0.67		0.621294
AC150778_12.5	dna ligase 1-like isoform x1	0	0.6895		0.621532
AC188991_24.3	heat shock protein	1.88513e-35	0.8355	EC:3.6.1.15	0.621837
AC151424_31.5	resistance protein	0	0.635		0.622273
AC186678_14.4	uncharacterized loc101222871	1.58182e-109	0.809		0.623077
CU062422_19.3	ovarian otubain	4.76384e-15	0.74		0.623938
AC119412_38.5	transmembrane emp24 domain-containing protein p24delta9-like	1.11153e-136	0.88		0.624421
CT573502_22.5	40s ribosomal protein s12	4.20222e-85	0.97		0.624614
AC138452_54.4	chlorophyllide a partial	1.10125e-52	0.725		0.625516
AC199697_4.3	protein lurp-one-related 6-like	3.81166e-148	0.8185		0.625835
AC156828_18.4	f-box protein pp2-b1	9.99951e-88	0.674		0.625892
AC155891_15.5	hypothetical protein MTR_2g044960	4.609e-49	0.7215		0.626202
AC171618_43.5	udp-glycosyltransferase 79b6-like	0	0.7925	EC:3.1.27.1; EC:2.4.1.0	0.626838
AC127019_11.4	uncharacterized transporter ybr287w-like	4.6605e-115	0.863		0.627608
AC153002_23.4	resistance protein	1.85692e-80	0.639		0.628167
AC135801_11.5	small nuclear ribonucleoprotein f	4.38921e-48	0.978		0.628972
AC151598_16.5	pathogen-related protein	1.53381e-164	0.846		0.629482
AC148916_26.4	tir-nbs-lrr rct1 resistance protein	1.13253e-158	0.7215	EC:3.6.1.15	0.629769
AC150876_42.4	f-box kelch-repeat protein	1.3185e-155	0.7		0.629862
AC202475_20.4	transport membrane protein	0	0.7745	EC:3.4.22.0	0.63134
CR936326_31.5	serine threonine protein kinase	8.19625e-67	0.7195		0.631645
AC155888_33.4	inactive poly	1.09462e-69	0.6043		0.634823
CU302328_25.4	nbs-lrr resistance protein	1.79767e-40	0.8367		0.635296
AY508219_34.5	---NA---				0.635385
CT025838_32.5	ring-h2 finger protein atl46-like	7.2626e-166	0.7435		0.636295
AC141108_9.4	zinc finger protein	0	0.711		0.636326
AC156629_24.5	tmv resistance protein n-like	1.22501e-107	0.782	EC:3.6.1.15	0.63736
AC175686_39.5	cysteine-rich polycomb-like protein	8.05729e-54	0.9076		0.637603
AC135231_12.4	cysteine proteinase	0	0.9225		0.638605
AC148915_1.4	alkaline ceramidase 3-like	1.47478e-52	0.926	EC:3.5.1.0	0.638721
CU326388_17.4	tubulin-specific chaperone a	4.0966e-72	0.8545	-	0.638968
AC149641_1.4	protein lurp-one-related 12-like	3.05951e-154	0.8405		0.638982
AC134822_6.5	nuclear migration protein nudc	1.16665e-173	0.762		0.639844
AC158372_65.4	1-aminocyclopropane-1-carboxylate oxidase-like protein	3.81162e-174	0.736	EC:1.14.11.0	0.640317
AC148446_10.4	abc transporter g family member 8-like	0	0.825		0.642133
AC148406_44.5	n-alpha-acetyltransferase auxiliary subunit-like	1.17254e-32	0.7995		0.64232
AC147008_43.5	cc-nbs-lrr resistance protein	2.19985e-30	0.6715		0.642358
AC137065_46.4	hypothetical protein MTR_3g100670	3.20847e-44	0.785	-	0.642515
CT737180_33.5	mitochondrial import receptor subunit tom20-like	1.16043e-125	0.759		0.643602
AC148344_41.4	dna-directed rna polymerase iii subunit rpc1-like	1.06385e-176	0.7725	EC:2.7.7.6	0.64479
CR954198_1.4	glutamine amidotransferase ylr126c-like	1.57904e-180	0.8215		0.645233
AC173288_9.5	hypothetical protein MTR_2g101870	0	0.835		0.645611
AC151725_51.5	btb poz domain-containing protein at3g56230-like	0	0.762		0.645772
AC145470_3.4	serine threonine protein	0	0.818	EC:2.7.11.0	0.647095
AC160841_26.4	tir-nbs-lrr resistance protein	0	0.707	EC:3.6.1.15	0.648498
CR936948_5.4	proline-rich receptor-like protein kinase perk2-like	8.41858e-34	0.7871		0.648543
AC154090_38.4	hypothetical protein MTR_4g132230	2.1376e-33	0.8233		0.648572
CT954230_9.5	hypothetical protein MTR_5g029120	4.35247e-31	0.91		0.648928
AC146557_16.4	ovate protein	3.42786e-91	0.6985		0.649899
AC195569_4.3	probable receptor-like protein kinase at5g15080-like	0	0.861		0.650211
AC146683_31.4	magnesium transporter nipa2-like	0	0.856		0.65028
AC171618_36.5	udp-glycosyltransferase 79b6-like	2.5418e-27	0.834	EC:3.1.27.1; EC:2.4.1.0	0.650963
AC163897_23.4	gdsl esterase lipase at3g26430-like	0	0.8575	EC:3.2.1.51	0.65148
AC169181_23.4	receptor-like protein kinase	0	0.7255		0.653196
AC174325_30.4	polypyrimidine tract-binding protein	3.67364e-23	0.883	EC:2.7.7.49; EC:2.7.11.0; EC:2.6.1.0	0.65354
CR962136_30.5	sucrase-like protein	0	0.801	-	0.655037
CU024878_47.4	sucrase-like protein	0	0.7955	-	0.655037
CR938710_36.5	f-box protein	8.84644e-91	0.647		0.655251
AC148917_20.5	14-3-3-like protein d-like	0	0.9305		0.655436
AC169513_36.4	1-aminocyclopropane-1-carboxylate oxidase-like protein	3.05351e-132	0.798	EC:1.14.11.0	0.655496
AC136138_4.4	serine threonine protein kinase	0	0.7395	EC:2.7.11.0	0.655982
AC165276_34.4	mediator of dna damage checkpoint protein	0	0.7925		0.656256
CR931807_34.5	rna-directed dna polymerase (reverse transcriptase)	6.61668e-38	0.7265	EC:2.7.7.6; EC:2.7.11.0; EC:2.7.7.49	0.656531
CT863710_49.4	glucosyltransferase	0	0.768	EC:2.4.1.0	0.656584
AC139852_14.4	heat shock protein	1.07337e-117	0.746		0.657073
AC153350_8.4	vacuolar iron transporter 1-like	7.71264e-148	0.9135	-	0.657158
AC150782_3.4	integrator complex subunit	0	0.757		0.657523
CU326393_7.4	ubiquitin	1.08402e-49	0.692	EC:6.3.2.19	0.657537
AC146856_24.5	60s ribosomal protein l26-1-like	4.79914e-76	0.97		0.657618
AC174280_29.4	uncharacterized loc101216953	5.08355e-135	0.7635		0.657623
AC153003_39.5	40s ribosomal protein s12	5.76586e-81	0.9585		0.657759
AC174298_13.5	hypothetical protein MTR_7g103910	6.63647e-18	0.88		0.658028
AC136973_29.4	ribonuclease h	3.32353e-44	0.6425		0.658153
CR936328_42.4	serine threonine protein phosphatase 6 regulatory ankyrin repeat subunit c	0	0.588		0.658198
CR962133_29.5	atp-dependent zinc metalloprotease ftsh mitochondrial-like	0	0.81	EC:3.4.24.0; EC:3.6.4.3	0.658955
CU326394_15.4	lyr family of fe s cluster biogenesis protein	9.403e-61	0.8405		0.65973
AC148406_43.5	protein notum homolog	0	0.9095		0.659737
AC161569_38.5	transmembrane protein	0	0.8665		0.659764
CT963108_28.5	protein	6.24418e-153	0.6005		0.660003
CT010459_32.5	coatomer subunit zeta-3	0	0.7735	EC:2.7.11.0; EC:2.7.7.49; EC:3.4.23.0	0.660636
AC203530_28.3	receptor-like kinase	1.17687e-38	0.8217	EC:2.7.11.0	0.660975
AC202334_16.4	subtilisin-like protease-like	0	0.7975	EC:3.4.21.0	0.661239
CT033771_25.4	exosome complex component rrp40-like	1.0496e-96	0.8695		0.66152
AC136138_41.4	g-type lectin s-receptor-like serine threonine-protein kinase at4g27290-like	0	0.7905	EC:2.7.11.0	0.661644
AC144388_28.5	uncharacterized crm domain-containing protein chloroplastic-like	0	0.8235		0.661702
AC202379_2.4	rna-directed dna polymerase (reverse transcriptase) ribonuclease h	6.48711e-35	0.565		0.661984
AC122728_7.4	n-hydroxycinnamoyl benzoyltransferase	0	0.8475	EC:2.3.1.0; EC:3.1.26.4	0.662229
CT573051_22.4	hypothetical protein MTR_5g017790	0	0.786		0.662235
AC124967_43.5	phosphatidylinositol-4-phosphate 5-kinase family isoform 1	0	0.7885		0.662726
AC202496_1.4	glyoxylate reductase	2.15084e-73	0.9065	EC:1.1.1.26	0.663401
AC155880_40.5	legume beta domain	0	0.59		0.663602
AC169183_11.5	mterf-like protein isoform 2	0	0.865		0.663611
AC202364_3.4	---NA---				0.664129
AC183304_3.4	hypothetical protein MTR_8g020730	3.50388e-42	0.99		0.664267
CT573051_12.4	hypothetical protein MTR_5g017740	3.86041e-38	1		0.664815
AC123975_45.5	cobra-like protein	1.7178e-123	0.7535		0.665241
AC139853_55.5	pentatricopeptide repeat-containing protein	2.14629e-45	0.7515		0.665385
AC147712_64.4	rna-binding protein pno1-like	3.28146e-140	0.944		0.665445
AC144644_34.4	probable dna primase large subunit-like	0	0.89		0.665774
CT961056_9.5	probable sugar phosphate phosphate translocator at3g11320-like	2.8422e-32	0.7589		0.665889
AC152054_34.5	---NA---				0.665963
AC126781_1.5	macrophage migration inhibitory factor homolog	2.28078e-75	0.9165	EC:3.2.1.51	0.665975
AC152406_5.4	gtp-binding nuclear protein ran-3-like	0	0.8335		0.666002
CU151877_21.3	dihydroflavonol-4-reductase	0	0.8595	-	0.666056
AC155897_3.5	amidase 1-like	0	0.833	(6.3) Forming carbon-nitrogen bonds; (3.5) Acting on carbon-nitrogen bonds, other than peptide bonds	0.666467
AC144645_51.4	---NA---				0.666737
AC165438_24.5	hypothetical protein MTR_8g106530	2.49033e-130	0.7905		0.667735
AC125478_21.4	protein phosphatase 2c	0	0.671		0.668124
CR936324_51.4	potassium channel	1.35432e-18	0.7745		0.670968
CR962138_37.4	r2r3-myb transcription factor	2.33204e-54	0.7486		0.671066
AC140034_3.5	cysteine proteinase	0	0.932		0.671148
AC165943_7.5	reticulon-like protein b12-like	1.14294e-133	0.8295	EC:3.4.19.0	0.671305
CT868738_23.4	ribulose bisphosphate carboxylase small chain 3a	0	0.7505	EC:4.1.1.39	0.672346
CU024879_4.4	pentatricopeptide repeat-containing protein	7.70251e-41	0.98		0.672921
AC195569_15.3	ubiquitin-like-specific protease	5.62614e-61	0.8092		0.672992
AC202579_1.3	senescence-associated protein	2.19498e-50	0.83		0.673166
AC151526_6.5	bah and coiled-coil domain-containing protein	0	0.7765	-	0.673392
AC142224_46.4	---NA---				0.673414
AC202507_7.4	transcription initiation factor tfiid subunit 13-like	1.20032e-53	0.8775		0.673584
AC158372_67.4	1-aminocyclopropane-1-carboxylate oxidase-like protein	0	0.8295	EC:1.14.11.0	0.674561
AC142094_10.4	zinc ion binding protein	1.00111e-156	0.657	-	0.674627
AC140551_71.5	ring-h2 finger protein atl2c	9.59508e-50	0.6705		0.674721
CR932964_13.4	heat shock protein	2.58066e-174	0.637		0.674781
CT571264_52.4	f-box family protein	0	0.6435		0.674819
AC144388_13.5	probable polygalacturonase-like	0	0.8735	EC:3.2.1.15; EC:3.2.1.67	0.675432
AC151822_23.5	at1g65900 f12p19_7	0	0.816		0.675524
AC144726_60.5	translin-associated protein x-like	3.54419e-169	0.905		0.676052
AC148762_12.5	60s ribosomal protein	0	0.771		0.676147
AC162161_23.5	stem 28 kda glycoprotein	0	0.7935	EC:3.1.3.2	0.676583
AC147407_30.5	---NA---				0.676712
AC174323_34.4	3-beta hydroxysteroid dehydrogenase isomerase family protein	1.51809e-26	0.858		0.677612
AC139356_45.4	nad h-quinone oxidoreductase chain	3.70507e-31	0.8745	EC:1.6.5.3	0.677932
AC199762_2.3	PREDICTED: uncharacterized protein LOC100814876	1.23802e-17	0.545		0.679214
CT573055_40.4	cysteine protease	0	0.4977		0.679831
AC202309_24.3	1-aminocyclopropane-1-carboxylate oxidase-like protein	4.33068e-19	0.7771		0.679918
AC152752_12.4	kxdl motif-containing protein cg10681-like isoform 1	1.00716e-69	0.8635		0.680163
CT025842_27.4	hypothetical protein MTR_5g038130	3.57365e-33	0.98		0.68094
CR936327_17.4	tir-nbs-lrr rct1-like resistance protein	6.83786e-146	0.8615	(3.6) Acting on acid anhydrides	0.681491
AC145222_9.4	far1-related protein	5.5124e-89	0.686		0.681743
AC169182_20.5	dead-box atp-dependent rna helicase 35-like	9.95821e-34	0.839		0.682032
CR940310_35.4	burp domain-containing protein	1.72699e-117	0.854		0.682151
AC146590_19.4	annexin-like protein	0	0.87		0.682171
AC166707_12.4	ethylene-responsive transcription factor erf062-like	0	0.6345		0.682403
AC174299_21.4	gdsl esterase lipase	0	0.8265		0.683748
AC161750_28.4	bbi inhibitor	4.77943e-72	0.594		0.684178
CU302347_9.4	mitochondrial substrate carrier family protein b-like	1.10923e-162	0.865	-	0.684293
AC146549_36.4	isoflavonoid malonyl transferase	2.58545e-134	0.7725	EC:2.3.1.0	0.684374
AC144502_17.5	c2h2 zinc finger protein	0	0.8605		0.685037
AC202495_14.3	hypothetical protein MTR_5g061390	1.33562e-39	0.7808		0.685314
CT033766_86.5	beta-d-glucan exohydrolase-like protein	0	0.815	EC:3.2.1.21	0.685364
AC130200_42.4	hypothetical protein MTR_7g065510	1.15552e-29	0.845		0.68566
AC146760_16.5	phytoene synthase	0	0.8485	EC:2.5.1.32	0.685775
AC158498_7.4	hypothetical protein MTR_027s0004	1.69622e-07	1		0.686414
AC130799_18.5	60s acidic ribosomal protein p0	0	0.958		0.68687
AC137824_43.5	serine palmitoyltransferase	8.85198e-171	0.9125	EC:2.3.1.50	0.686897
AC144431_54.4	dna polymerase alpha catalytic subunit-like	3.75393e-23	0.837	EC:2.7.7.7	0.687
AC146568_54.4	hypothetical protein MTR_8g056180	0	0.6425		0.687415
CR931811_10.4	ccaat enhancer-binding protein zeta-like	0	0.815		0.687465
AC146343_33.5	rna polymerase beta subunit	8.14244e-40	0.8695	EC:2.7.7.6	0.687481
AC165218_31.4	gdsl esterase lipase at4g16230-like	0	0.8005		0.688435
AC121244_9.5	atp-dependent dna helicase pif1	1.84818e-178	0.608		0.688634
AC174304_15.4	pollen-specific protein sf21-like	0	0.9185		0.688831
AC202469_16.3	cox viia-like protein	2.93275e-44	0.906	EC:1.9.3.1	0.689185
AC202476_1.3	imp dehydrogenase gmp	1.59141e-37	0.8005		0.68972
CU234178_54.4	---NA---				0.690786
AC144645_49.4	tmv resistance protein n	0	0.764		0.691004
CT027663_54.5	non-ltr retroelement reverse related	1.67436e-07	0.61		0.691248
AC183923_21.4	eukaryotic translation initiation factor 4e	1.3378e-165	0.868		0.691771
CT573078_1.5	er membrane protein complex subunit 8 9 homolog	5.14282e-123	0.888	-	0.691802
AC145061_61.4	cytochrome p450	6.82254e-161	0.856		0.692745
AC146755_34.4	phosphatidylinositol-glycan biosynthesis class w protein	5.41355e-129	0.826		0.692937
AC141436_42.4	fused compound leaf 1	4.22061e-82	0.707		0.693069
AC202343_1.3	atp-dependent rna helicase chl1	8.67206e-94	0.691		0.693262
AC174345_32.4	---NA---				0.693415
AC160924_9.5	cyclin f-box	0	0.605		0.693703
AC152919_7.5	probable pectinesterase 53-like	0	0.906	EC:3.1.1.11	0.694042
AC159090_13.4	tir-nbs disease resistance-like protein	2.55818e-93	0.7145		0.694485
AC145331_37.4	hypothetical protein MTR_1g012480	5.0054e-64	0.679		0.694629
CU024864_16.4	type receptor kinase	0	0.7775		0.694713
CT868737_16.4	cellulose synthase	0	0.7805	EC:2.4.1.12	0.695417
AC202515_13.3	squalene synthase 2	0	0.9235	EC:2.5.1.21	0.695681
AC139526_8.4	uncharacterized gpi-anchored protein at4g28100-like	0	0.779		0.695918
CT027665_48.4	2-hydroxy-6-oxo-6-phenylhexa- -dienoate hydrolase	4.1552e-15	0.8467		0.696104
AC151914_4.4	serine threonine protein phosphatase 6 regulatory ankyrin repeat subunit a	0	0.6895		0.696398
AC146548_55.5	abc transporter a family member 7-like	0	0.8925	EC:3.6.3.31	0.696796
AC151744_33.4	heparanase-like protein 3-like	0	0.6505		0.696917
CT025843_1.4	methionine aminopeptidase chloroplastic mitochondrial-like	0	0.874	EC:3.4.11.0	0.697056
AC145222_18.4	hypothetical protein MTR_5g006150	1.31816e-25	0.83		0.69722
AC158502_34.4	protein	4.79581e-18	0.853		0.697618
AC146567_45.4	14-3-3-like protein gf14 iota-like	0	0.939		0.698587
CR932966_20.4	60s ribosomal protein l23	1.00413e-45	0.914		0.699145
AC135316_55.5	tvp38 tmem64 family membrane protein slr0305-like	7.2096e-139	0.8685		0.699283
AC170581_35.4	---NA---				0.69931
AC149306_55.5	pif-like protein	0	0.6755		0.699931
AC145165_38.4	x-linked retinitis pigmentosa gtpase regulator	1.59638e-16	0.763		0.700169
AC158498_23.4	methyltransferase family	0	0.601		0.700576
AC202316_7.3	protein transparent testa 1-like	2.20968e-106	0.9135		0.700801
AC148968_27.4	hypothetical protein MTR_2g021200	1.46929e-102	0.678		0.701973
AC131248_5.4	cold-regulated protein	9.61095e-24	0.73		0.702589
AC174298_3.5	phosphatidylinositol transfer protein pdr17	0	0.8615		0.702665
AC146705_26.5	glycine-rich rna-binding protein 2	9.09088e-78	0.8675		0.702864
AC155891_7.5	phosphatase methylesterase 1	1.31128e-48	0.8145		0.703684
AC186194_42.4	hypothetical protein MTR_2g039850	7.34169e-10	0.575		0.703961
AC161862_33.4	nitrate transporter	0	0.8535		0.703998
AC160838_16.5	bile acid na+ symporter family protein	0	0.8865		0.704045
AC152818_22.4	pentatricopeptide repeat-containing protein	0	0.7265		0.704345
AC147001_38.5	50s ribosomal protein l24	7.39057e-96	0.9165		0.704823
AC202472_17.4	transport membrane protein	8.92515e-170	0.843	EC:2.7.7.49; EC:3.4.22.0; EC:2.7.11.0	0.70488
AC186643_36.4	ubiquinone biosynthesis monooxygenase coq6	3.05647e-71	0.874	EC:1.14.13.0	0.705218
AC133779_43.4	serine threonine protein partial	1.43788e-95	0.705	EC:2.7.11.0; EC:2.7.7.49; EC:3.4.23.0	0.706126
AC161400_24.5	far1-related protein	1.29682e-157	0.6855		0.706538
AC153350_36.4	replication protein a1-like protein	6.00658e-27	0.759		0.707196
AC142094_37.4	mitochondrial import receptor subunit tom40-1-like	0	0.9025	-	0.707212
CT009653_6.4	bpi lbp family protein at3g20270-like	0	0.77	-	0.707471
AC195571_3.4	embryo defective 2752	1.01951e-62	0.904		0.707881
AC138453_24.4	flavanone 3-hydroxylase	0	0.942	EC:1.14.11.9; EC:1.13.11.0	0.708342
AC150384_10.4	d-alanine--d-alanine ligase	0	0.8725	EC:6.3.2.4	0.708468
AC135848_22.4	mads-box protein svp	4.06004e-144	0.882		0.70878
AC149581_13.5	alpha-l-fucosidase 1-like	0	0.8385	EC:3.2.1.51	0.709199
CT573507_31.5	lysine-specific demethylase 5d	0	0.8255	EC:1.14.11.0; EC:2.1.1.0	0.709273
AC125479_8.4	gibberellin-regulated protein 4-like	1.61391e-64	0.8885		0.709852
AC122726_9.5	cysteine proteinase	0	0.908		0.709941
AC146758_3.4	mlp-like protein	9.95908e-110	0.8475		0.710281
AC157894_3.5	protein notum homolog	0	0.8725		0.710341
CR931809_20.5	ovarian cancer-associated gene 2 protein	2.81564e-155	0.803		0.710547
AC149474_19.4	transmembrane protein 18-like	3.28308e-82	0.8205	EC:5.4.99.12; EC:3.4.21.0; EC:3.6.1.1	0.710583
AC203555_19.4	aig1-like partial	1.27089e-67	0.7493		0.710617
AC126010_17.4	mads-box protein	1.27771e-33	0.9605		0.710751
AC166147_5.4	rad23 protein	3.38398e-46	0.931	-	0.710753
AC149638_35.4	lipoxygenase	0	0.885	EC:1.13.11.12	0.710856
AC146853_38.4	hypothetical protein MTR_4g083040	3.43322e-09	0.715		0.711072
AC123975_27.5	gibberellin 2-beta-dioxygenase 8-like	0	0.8165	EC:1.13.11.0; EC:1.14.11.15	0.711121
AC146586_3.4	hypothetical protein MTR_8g014710	1.57744e-45	1		0.711519
CU457808_13.3	f-box kelch-repeat protein	5.37095e-136	0.6185		0.711967
CU024876_4.4	beta-fructofuranosidase-like protein	0	0.9025	EC:3.2.1.26; EC:3.2.1.48; EC:3.2.1.97	0.711983
AC202493_13.4	arm repeat superfamily protein	0	0.815	-	0.712083
AC124962_41.4	inositol-tetrakisphosphate 1-kinase 2-like	0	0.884	EC:2.7.1.159; EC:2.7.1.134	0.712214
AC187543_48.5	dag protein	2.95087e-163	0.859		0.712484
AC135162_2.4	cytochrome p450	0	0.828		0.712511
AC202519_24.4	---NA---				0.712518
AC139707_4.4	60s ribosomal protein l23a-like	1.2947e-74	0.937		0.712617
CT967306_52.4	at4g39900 t5j17_70	0	0.65		0.713002
AC158373_5.5	ca2+ and calmodulin-dependent protein kinase	0	0.9075	EC:2.7.11.17	0.713187
AC146794_5.4	got1 sft2-like vescicle transport protein	4.84144e-63	0.9395		0.71361
AC175048_35.4	mg2+ transporter protein mgt7	5.66086e-59	0.879		0.714473
AC148344_16.4	histone h4	6.826e-50	1		0.714718
AC202509_9.3	e3 ubiquitin-protein ligase	1.36513e-168	0.837		0.714875
AC161406_55.4	dead-box atp-dependent rna helicase 8-like	8.47824e-47	0.9485		0.715051
AC124970_34.4	cytochrome p450	1.47245e-53	0.641		0.715501
AC145329_34.4	probable galacturonosyltransferase-like 7-like	0	0.807	EC:2.4.1.43	0.71551
AC202374_18.4	atp-dependent rna helicase	6.56202e-179	0.5295		0.715851
AC155228_18.4	acid beta-fructofuranosidase-like	0	0.907	EC:2.4.1.99; EC:3.2.1.26; EC:3.2.1.48; EC:3.2.1.80	0.715985
AC123547_6.5	transcription factor bhlh35-like	1.2947e-161	0.8555	EC:1.3.1.74	0.716053
CT963109_6.5	c globular	1.98275e-110	0.554		0.716126
AC158501_35.4	progesterone 5-beta-reductase	3.0923e-26	0.845	EC:1.3.1.3; EC:1.1.1.145	0.71651
AC157373_19.4	histone h2a	1.82223e-39	0.8765		0.71689
AC165431_42.5	hypothetical protein MTR_8g086480	3.21239e-40	0.7475		0.71737
CR956399_16.5	serpin-zx	0	0.759		0.717441
AC174307_6.5	nuclease harbi1-like	0	0.846		0.717443
AC147179_4.4	unknown	2.88227e-121	0.8725		0.717658
AC137832_12.5	f-box protein	5.61316e-42	0.6835		0.717772
CT009553_18.5	low quality protein: uncharacterized loc101218626	0	0.8245		0.71789
AC150777_49.5	phosphate transporter pho1 homolog 9-like	0	0.8625		0.718473
AC186137_39.4	h+-transporting two-sector alpha beta central related	5.00422e-48	0.5825		0.71862
CU019604_45.4	hypothetical protein MTR_5g015410	1.60383e-14	0.77		0.71864
AC146564_30.4	cox viia-like protein	7.10161e-44	0.93	EC:1.9.3.1	0.719017
AC202333_8.4	---NA---				0.719506
AC140913_24.4	hypothetical protein MTR_5g009790	2.08771e-30	1		0.719599
AC135566_6.5	choline ethanolamine kinase	0	0.8405	EC:2.7.1.32; EC:2.7.1.82	0.719736
CU062661_1.3	nascent polypeptide-associated complex subunit beta	2.30041e-47	0.783	EC:3.6.1.15	0.720212
AC140546_22.5	hypothetical protein MTR_4g130460	1.68576e-39	0.8825		0.720535
AC174355_38.4	coatomer subunit zeta-3	0	0.777	EC:2.7.11.0; EC:2.7.7.49; EC:3.4.23.0	0.720808
AC146861_36.5	hypothetical protein MTR_1g079830	0	0.81		0.721699
AC145218_27.4	xyloglucan endotransglucosylase hydrolase	0	0.9305	EC:3.2.1.0; EC:2.4.1.207	0.722029
AC148818_27.5	zinc finger protein	8.16945e-138	0.7285		0.722382
AC170580_4.4	ethylene-responsive transcription factor rap2-11-like	1.36486e-169	0.7805		0.723249
AC169788_1.4	l-ascorbate oxidase homolog	0	0.8925	EC:1.10.3.3	0.723274
CT573400_14.4	cc-nbs-lrr resistance protein	0	0.791	EC:3.6.1.15	0.723311
AC147407_12.5	lcr related ccp	1.22515e-42	0.6664		0.723666
AC143339_17.5	glutathione peroxidase	4.95903e-156	0.8945	EC:1.11.1.12; EC:1.11.1.9	0.723668
AC173288_26.5	photosystem i reaction center subunit vi	3.61594e-74	0.8985		0.723673
AC174342_37.5	arm repeat superfamily	0	0.7375		0.724147
AC144726_34.5	dna-directed rna polymerase mitochondrial-like	2.79854e-156	0.761	EC:2.7.7.6	0.724394
AC202352_6.4	hypothetical protein MTR_7g032600	5.99264e-27	0.815		0.724824
CR936323_7.4	v0 subunit e	7.71484e-42	0.916	-	0.725656
AC144474_2.4	heme-binding-like protein chloroplastic-like	9.25554e-140	0.7765		0.725889
AC168148_31.4	cc-nbs-lrr resistance protein	0	0.7265		0.725948
AC136973_26.4	dna-3-methyladenine glycosylase	0	0.798	EC:3.2.2.20; EC:3.2.2.21	0.726344
AC133572_31.5	atp-dependent zinc metalloprotease ftsh mitochondrial-like	0	0.877	EC:3.4.21.0; EC:3.4.24.0; EC:3.6.4.3	0.726585
AC132565_31.4	serine carboxypeptidase ii-2	0	0.8255	EC:3.4.16.0	0.726768
CR931739_11.4	21 kda protein	5.19749e-123	0.8685	EC:3.1.1.11	0.726912
AC187464_39.5	atp-dependent dna helicase pif1	9.94262e-21	0.903		0.726939
AC157779_37.5	gdsl esterase lipase	6.52329e-67	0.6713		0.727233
AC169666_8.5	c-terminal binding protein an-like	0	0.8395	EC:1.1.1.29	0.727508
AC136139_26.5	cytochrome b6 f complex subunit n	3.62854e-27	0.897		0.727704
AC146557_4.4	aspartyl-trna synthetase	0	0.849	EC:6.1.1.12	0.727805
AC150203_36.5	low quality protein: midasin-like	0	0.7655	EC:3.6.1.3	0.727873
AC136839_53.4	e2f transcription factor-like e2fe-like	0	0.7305		0.728005
AC202579_13.3	senescence-associated protein	1.15162e-87	0.8185		0.728062
AC122722_50.4	harpin-induced protein	1.91092e-52	0.6645		0.728257
CT009545_10.5	psbp domain-containing protein chloroplastic-like	0	0.8505		0.728274
CR954193_24.4	hypothetical protein MTR_5g017360	1.40887e-34	0.8		0.728277
AC140068_30.5	protein lurp-one-related 7-like	2.03071e-125	0.68		0.728649
AC174313_25.4	hypothetical protein MTR_3g105500	6.34448e-32	0.8585		0.728691
AC161031_24.5	brca1-associated	4.42176e-106	0.7475	EC:6.3.2.19	0.728808
CU302340_33.3	dead-box atp-dependent rna helicase 32-like	0	0.7865	-	0.72897
AC202380_11.3	probable peptide transporter at1g52190-like	3.53432e-62	0.6895		0.729174
AC135796_6.5	protein	6.0455e-34	0.8095		0.729185
AC202462_8.3	hypothetical protein MTR_7g058760	1.51816e-87	0.675		0.729409
CU137657_1.3	argininosuccinate synthase	0	0.9415	EC:6.3.4.5	0.729434
AC147006_49.4	oxidoreductase transition metal ion binding protein	2.91769e-111	0.841		0.729446
AC136505_18.4	xyloglucan endotransglucosylase hydrolase	0	0.948	EC:2.4.1.207; EC:3.2.1.0	0.729549
AC158497_14.4	imp dehydrogenase gmp related	1.5885e-35	0.8756		0.729578
AC142526_15.4	protein	2.86994e-60	0.7025		0.729716
AC160097_1.5	atp-dependent clp protease proteolytic subunit	8.41613e-105	0.8925	EC:3.4.21.0	0.729848
CT009479_19.4	probable envelope carrier chloroplastic-like	1.55331e-165	0.924		0.729849
CU302344_7.4	nucleolar complex protein 4 homolog	8.62936e-36	0.854	-	0.729885
AC149209_17.4	phagocytic receptor 1b-like	0	0.8335	-	0.729958
AC160516_51.4	a subunit of nadh dehydrogenase	9.00604e-108	0.9655	EC:1.6.5.3	0.730142
AC152054_32.5	histone-lysine n-methyltransferase suvr4	6.15076e-21	0.815	EC:2.1.1.43	0.73024
CU024875_24.4	hypothetical protein MTR_3g116920	0	0.812		0.730303
AC169178_8.5	serine threonine-protein phosphatase pp-z	9.34969e-170	0.8765		0.730732
CT009655_16.4	early nodulin-like protein 18	4.85827e-139	0.8135	-	0.73076
AC126007_49.4	atp-binding protein serine threonine kinase	0	0.852	EC:2.7.10.0; EC:1.3.1.74	0.730774
AC144504_23.4	nadh-plastoquinone oxidoreductase subunit 4	3.99417e-27	0.9575	EC:1.6.5.3	0.730903
AC149580_15.5	lipoxygenase	0	0.907	EC:1.13.11.12	0.730987
AC170582_12.4	protease inhibitor seed storage ltp family protein	1.32241e-78	0.8635		0.731176
AC149269_60.5	leucine-rich repeat extensin-like protein 4-like	6.8191e-158	0.907	EC:1.3.1.74	0.731409
AC135162_17.4	cytochrome p450	2.22239e-129	0.843		0.73153
AC142096_16.4	probable methyltransferase pmt8-like	0	0.902	EC:2.1.1.0	0.731699
AC122730_2.5	kunitz-type trypsin inhibitor-like 2 protein	9.38899e-140	0.7705		0.73184
AC152053_26.5	ethylene-responsive transcription factor rap2-11-like	2.85581e-152	0.763		0.732115
AC126011_32.4	---NA---				0.732626
AC130810_16.4	protein faf- chloroplastic-like	0	0.576		0.733063
AC203555_1.4	pentatricopeptide repeat superfamily isoform 3	3.68608e-101	0.78		0.733368
AC134823_30.5	dynein light chain	1.1249e-62	0.888		0.733904
AC136839_13.4	uncharacterized wd repeat-containing protein alr3466-like	0	0.7715	EC:2.7.11.7	0.734513
AC139745_14.5	chitinase 10-like	0	0.9125	EC:3.2.1.14	0.735057
AC149634_14.4	plant synaptotagmin	0	0.8975		0.735104
AC167330_17.5	inorganic pyrophosphatase 2-like	8.14955e-111	0.8945	EC:3.1.3.0	0.735108
AC169180_11.5	elongator complex protein 6-like	1.80744e-22	0.8115		0.735541
AC126007_9.4	50s ribosomal protein l9	1.06364e-90	0.832		0.735916
AC130799_14.5	potassium channel kat3-like	0	0.8075		0.735917
AC174318_5.4	s-norcoclaurine synthase-like	6.09894e-85	0.7215		0.736057
AC146632_4.5	embryo defective 2752	2.23089e-62	0.905		0.73623
AC146817_14.4	elongation factor ef-2	0	0.9335		0.736302
CR931732_10.4	upf0481 protein at3g47200-like	0	0.731		0.736339
AC138453_32.4	protein	2.5449e-47	0.767		0.73642
AC155282_5.4	glucan endo- -beta-glucosidase	0	0.909	EC:3.2.1.39	0.736543
AC124960_56.4	f-box protein at3g17480-like	1.93129e-43	0.7667		0.736546
AC203530_11.3	receptor-like protein kinase	0	0.707	-	0.736986
AC140022_37.4	polypeptide with a gag-like domain-containing protein	1.46742e-41	0.7645		0.736991
AC147496_45.4	---NA---				0.737024
AC166093_1.4	purple acid phosphatase 15-like	0	0.9035	EC:3.1.3.2	0.73723
AC187356_10.4	beta-xylosidase alpha-l-arabinofuranosidase 2-like	0	0.8875	EC:3.2.1.37; EC:3.2.1.55; EC:3.2.1.21	0.737297
AC162439_32.4	uncharacterized partial	8.82488e-123	0.8125	-	0.737342
AC148340_4.5	embryo-specific 3	4.33186e-109	0.7025		0.737527
AC148346_25.5	3-oxo-delta( )-steroid 5-beta-reductase-like	0	0.728		0.738082
CT030245_14.5	cc-nbs-lrr resistance protein	1.85429e-153	0.717		0.738217
AC126015_48.4	alpha-taxilin-like isoform x1	9.84201e-124	0.6785		0.738975
CT009492_3.4	40s ribosomal protein s9-2-like	4.77488e-127	0.977		0.738984
AC174294_10.4	hypothetical protein MTR_4g079870	4.89452e-41	0.98		0.739054
AC148762_4.5	myb family transcription factor-like protein	0	0.7615	-	0.739061
AC161864_11.5	uncharacterized loc101216371	3.12939e-167	0.593		0.739098
AC147481_19.5	chloroplastic mitochondrial-like	3.28024e-67	0.8805	EC:1.8.98.2	0.739397
CR955008_32.5	magnesium-chelatase subunit chloroplastic-like	0	0.892	EC:3.6.1.15; EC:6.6.1.1	0.739536
AC144645_50.4	calcineurin-like metallo-phosphoesterase superfamily isoform partial	1.28677e-59	0.75		0.739901
AC197464_7.4	leucine-rich repeat-containing protein ddb_g0290503-like isoform x2	0	0.6575		0.74003
AC152406_27.4	cytochrome p450	0	0.8835	EC:1.3.3.9	0.740036
AC202582_8.3	quasimodo2 like 2 isoform 2	0	0.8515	EC:2.1.1.0	0.740345
AC161107_47.5	ribosomal rna small subunit methyltransferase nep1-like	7.28113e-79	0.7315	EC:2.1.1.0	0.740413
CT033769_37.4	root determined nodulation 1	8.4671e-86	0.767		0.740427
AC202309_5.3	anaphase-promoting complex subunit 2-like	1.24406e-132	0.8485		0.740712
CT954230_27.5	abhydrolase domain-containing protein fam108c1-like	0	0.857		0.740787
CR936325_10.5	duf246 domain-containing protein at1g04910-like	0	0.788	-	0.741116
AC134322_19.5	ferredoxin i	1.0402e-93	0.79		0.741599
AC159123_11.4	probable xyloglucan glycosyltransferase 5-like	0	0.8675		0.742573
CR932040_27.4	phox domain-containing protein	0	0.8185		0.742848
AC155881_12.5	chaperone protein dnaj 6-like	0	0.892	EC:2.7.11.0	0.743363
AC144483_9.5	probable protein pop3-like	2.52778e-68	0.8825		0.743367
AC146853_34.4	hypothetical protein MTR_3g014680	0	0.7645		0.743627
AC169182_40.5	transmembrane 9 superfamily member 4-like	2.53348e-67	0.92		0.743855
AC157894_2.5	probable peptide nitrate transporter at1g59740-like	0	0.8475		0.743934
AC141115_45.5	ribosome biogenesis protein tsr3 homolog	0	0.7805		0.744027
AC183304_13.4	germin-like protein	2.83439e-133	0.875		0.744236
AC202356_1.3	protein tonsoku-like	1.21482e-145	0.6355		0.744236
AC202336_9.4	far upstream element-binding protein	0	0.7025		0.744348
AC141106_13.5	carboxyl-terminal-processing protease	0	0.9		0.744553
AC158372_42.4	1-aminocyclopropane-1-carboxylate oxidase-like protein	0	0.841	EC:1.14.11.0	0.744901
CR954186_4.5	50s ribosomal protein l20	1.24337e-82	0.965	EC:5.2.1.8	0.745009
CT010572_6.4	nadh dehydrogenase subunit 3	2.34763e-55	0.968	EC:1.6.5.3	0.745628
AC144517_28.4	beta-ureidopropionase	0	0.9035	EC:3.5.1.6	0.746038
AC202570_16.3	uncharacterized loc101221290	0	0.8925		0.746153
AC137831_45.4	hypothetical protein MTR_4g108600	1.52075e-24	0.795		0.747154
AC137065_27.4	thaumatin-like protein 1-like	6.31985e-167	0.897	-	0.747316
CR954189_15.5	thioredoxin h2-like	8.08441e-74	0.8425		0.748814
CR931737_10.4	serine threonine-protein kinase ulk4-like	0	0.7845	EC:2.7.11.0	0.748871
CT573027_12.4	pollen ole e 1 allergen and extensin family protein	3.6822e-122	0.771	-	0.749244
AC147481_42.5	ovarian otubain	2.21676e-172	0.7515		0.749673
AC202301_9.3	albumin-2	0	0.7		0.749707
AC146331_53.5	histidine decarboxylase-like	0	0.805	EC:4.1.1.0	0.749763
CR954195_44.4	---NA---				0.750126
AC136841_33.5	f-box family-4	9.93346e-08	0.76		0.750203
AC137077_30.4	duf246 domain-containing protein at1g04910-like	0	0.8295		0.750298
AC155884_23.4	myosin-h heavy chain-like	0	0.874	-	0.750441
AC202593_10.4	hypothetical protein MTR_1g011800	2.04255e-89	0.944		0.750581
CT573078_22.5	50s ribosomal protein l14-like	1.40426e-103	0.9135	-	0.750717
CU302334_1.4	50s ribosomal protein l14-like	1.42196e-103	0.9135	-	0.750717
AC148995_28.5	protein	0	0.699		0.750952
CT025838_13.5	nhl repeat-containing protein	0	0.8125		0.751306
CT025839_32.5	diacylglycerol acyltransferase type 2	0	0.8895	EC:2.3.1.20	0.751439
AC134521_79.5	gpi mannosyltransferase 1	1.19079e-30	0.8325		0.751589
AC154036_27.4	subtilisin-like protease sdd1-like	0	0.819	EC:3.4.21.0	0.751611
CR938710_11.5	aldolase-type tim barrel family protein	0	0.8935	EC:4.1.1.48	0.752059
AC199761_15.3	germin-like protein 9-3-like	5.38744e-132	0.8415		0.752255
AC170581_30.4	nb-lrr type disease resistance protein	2.94774e-110	0.8325		0.752277
AC152937_9.4	sodium calcium exchanger	0	0.861		0.752555
AC149600_29.4	kh domain-containing protein at2g38610-like	0	0.8675		0.752567
AC124966_14.4	ethphon-induced protein	4.64396e-64	0.7795		0.753435
AC161863_40.5	transmembrane emp24 domain-containing protein p24delta3-like	6.43672e-116	0.897		0.753744
AC136953_12.4	endonuclease exonuclease phosphatase domain-containing protein	1.85011e-87	0.947	-	0.75375
AC146971_64.5	pentatricopeptide repeat-containing protein at2g02980-like	0	0.8445		0.753939
CU459037_8.3	serine carboxypeptidase	8.34157e-15	0.81		0.754307
CT967319_5.4	40s ribosomal protein s4-like	0	0.9745		0.754486
AC174323_47.4	abc transporter b family member	0	0.8785		0.754556
AC135100_21.5	transcription factor bhlh147-like	8.35119e-119	0.7825		0.755358
AC174310_36.5	rrp12-like protein	8.02992e-85	0.7315		0.755511
AC174355_1.4	uncharacterized loc101220016	0	0.806		0.756041
AC147014_32.5	phosphopantothenoylcysteine decarboxylase	4.54005e-139	0.7685		0.75635
AC155896_13.5	beta-galactosidase 1-like	0	0.9215	EC:3.2.1.23	0.757128
AC202310_8.4	serine carboxypeptidase-like 49-like	0	0.8315	EC:3.4.16.0	0.757276
CT971488_5.4	hypothetical protein MTR_3g087870	3.77936e-39	0.802		0.757469
AC137825_23.4	burp domain-containing protein	1.33324e-58	0.7915		0.757615
AC202498_12.3	d-xylose-proton symporter-like chloroplastic-like	5.54331e-22	0.8475		0.75786
AC149305_23.4	biotin carboxyl carrier protein of acetyl- carboxylase	6.18888e-146	0.7375	EC:6.4.1.2	0.757961
AC135318_5.4	elmo domain-containing protein a-like	1.45792e-180	0.93		0.758071
AC153351_2.5	ubiquitin carrier protein	6.4163e-117	0.906	EC:6.3.2.19	0.758138
AC203224_30.4	ras-like protein	3.42324e-20	0.9385	EC:3.1.4.12	0.7582
CT033764_7.4	tir-nbs-lrr type disease resistance protein	2.82632e-83	0.595		0.758452
CT485795_15.5	f-box lrr-repeat protein	7.86456e-31	0.7325		0.75847
AC124218_26.5	monothiol glutaredoxin- chloroplastic-like	1.3134e-112	0.8925		0.758592
AC146748_43.4	f-box family protein	1.49493e-113	0.609		0.758638
CU459031_25.3	ribulose bisphosphate carboxylase small chain 3a	0	0.7475	EC:4.1.1.39	0.758793
AC202505_15.3	s-adenosyl-l-methionine-dependent methyltransferase family protein	0	0.832		0.759402
AC130806_65.4	hypothetical protein MTR_001s0006	0	0.9775		0.759557
AC202518_19.3	histone h2a	1.04526e-14	0.9975	-	0.76028
AC148482_6.5	mo25-like protein at5g47540-like	0	0.9355		0.760408
CR954195_11.4	histone h3	1.0839e-91	0.9975		0.760445
AC146343_3.5	probable sodium metabolite cotransporter chloroplastic-like	0	0.838		0.760573
AC151000_37.5	elongation factor g	0	0.672		0.760858
AC151521_9.4	gibberellin 2-beta-dioxygenase 8-like	0	0.8035	EC:1.14.11.15; EC:1.13.11.0	0.760921
AC126784_48.5	nucleoporin nup43-like	0	0.762	-	0.761044
AC186679_31.4	coatomer subunit zeta-3	0	0.804	EC:3.1.26.4; EC:2.7.7.49; EC:3.4.23.0	0.761678
AC123575_23.4	cationic peroxidase 1-like	0	0.8415	EC:1.11.1.7	0.761855
AC202504_11.4	pentatricopeptide repeat-containing protein at4g22760-like	0	0.756		0.761938
CR954188_3.4	thymus-specific serine protease	0	0.8575		0.762229
AC123898_53.5	mads-box transcription factor 27-like	3.5119e-98	0.8005	EC:1.3.1.74	0.762529
CT573354_34.5	trna-dihydrouridine synthase a-like	0	0.8975		0.762877
AC202370_6.3	hypothetical protein MTR_4g065150	0	0.803	EC:3.2.1.55	0.763028
AC137823_62.5	formyltetrahydrofolate deformylase-like	0	0.9045	EC:3.5.1.10; EC:2.1.2.0	0.763273
AC147780_38.4	protein kinase-like protein	1.52702e-58	0.845		0.763377
AC202515_9.3	protein kinase-like protein	4.98034e-85	0.856	EC:2.7.11.0	0.763377
AC157375_29.5	transmembrane protein 87a-like	0	0.845		0.763642
AC139748_56.4	2-oxoglutarate and fe -dependent oxygenase superfamily protein	0	0.701		0.763812
CR936368_29.5	probable xyloglucan glycosyltransferase 5-like	0	0.9065		0.764053
AC135505_37.5	hypothetical protein MTR_5g097310	2.80843e-24	0.7363		0.764127
CR936324_45.4	coiled-coil domain-containing protein	0	0.72		0.764454
CT010464_40.5	subtilisin-like protease	2.77041e-37	0.7865	EC:3.4.21.0	0.764693
AC146819_20.4	28 kda chloroplastic	0	0.67		0.764707
AC146751_11.4	ribosomal rna methyltransferase nop2-like	0	0.8905		0.765108
CT967306_49.4	probable lrr receptor-like serine threonine-protein kinase at5g10290-like	0	0.865	EC:2.7.11.0	0.765465
AC149131_38.4	cysteine-rich receptor-like protein kinase	0	0.58		0.765598
CR954195_45.4	translation initiation factor if-2	5.44428e-91	0.8665		0.765664
CT967305_6.4	ultraviolet-b-repressible protein	2.99441e-77	0.792		0.76601
AC165276_31.4	serine threonine-protein kinase ulk4-like	0	0.8165	EC:2.7.11.0	0.766013
AC146548_11.5	40s ribosomal protein s9-2-like	4.34753e-77	0.963		0.766195
AC160837_37.4	---NA---				0.766253
AC174301_46.4	hypothetical protein MTR_1g061910	5.00348e-47	1		0.766403
AC148406_22.5	probable peptide nitrate transporter at1g59740-like	0	0.829		0.766506
CU302343_10.3	associated molecule with the sh3 domain of stam 2	1.49512e-166	0.8385		0.766693
AC173288_38.5	lysine histidine transporter 1-like	0	0.893		0.76692
AC141107_57.4	aladin-like	0	0.8115		0.76713
AC202304_8.3	protease 4-like	0	0.802	EC:3.4.21.0	0.767366
CR962132_7.4	50s ribosomal protein chloroplastic-like	4.58922e-148	0.849		0.767436
AC144474_8.4	l-type lectin-domain containing receptor kinase -like	0	0.7075		0.767819
AC136503_45.4	receptor-like serine threonine-protein kinase ale2-like	4.05103e-97	0.902	EC:2.7.11.0	0.768077
AC136679_31.4	dna mismatch repair protein	0	0.8335		0.768232
AC135605_36.5	cysteine synthase	4.42928e-159	0.8765	EC:2.5.1.47	0.769112
AC174370_15.4	conserved oligomeric golgi complex subunit 2-like	0	0.8705		0.76926
AC150384_4.4	hypothetical protein MTR_7g072050	5.77712e-24	0.84		0.769344
AC148817_47.4	spx and exs domain-containing protein 1-like	6.0962e-174	0.896		0.769435
CT990605_3.5	atp-dependent dna helicase pif1	1.63943e-46	0.7595		0.769889
AC135229_22.5	heavy metal p-type atpase	0	0.857	EC:3.6.3.4	0.770643
AC150786_56.5	oxidoreductase family protein	0	0.8165		0.770695
AC142096_50.4	cytochrome p450	0	0.76		0.77079
AC139344_52.4	spfh domain band 7 family protein	3.08067e-66	0.9625		0.771169
AC159145_33.4	70 kda peptidyl-prolyl isomerase	3.50302e-42	0.768		0.771181
AC148607_16.4	cytochrome p450	0	0.819	EC:1.3.3.9	0.771184
AC140026_53.4	imp dehydrogenase gmp	1.65513e-32	0.7539		0.771766
AC151482_42.5	bri1-kd interacting protein 118-like protein	0	0.6935		0.771947
AC126780_24.5	60s ribosomal protein l29-1	2.34875e-35	0.9495		0.772721
AC137838_20.4	blue copper protein	3.86898e-100	0.8855		0.772869
CT573401_15.4	ino80 complex subunit c	9.80604e-91	0.908		0.773229
AC174312_11.5	31 kda ribonucleoprotein	9.27468e-177	0.854		0.773325
AC149303_19.4	metal ion binding protein	3.76928e-30	0.9215		0.773408
AC149129_49.4	2-dehydro-3-deoxyphosphooctonate aldolase 1	0	0.9605	(2.5) Transferring alkyl or aryl groups, other than methyl groups	0.773492
CR955008_19.5	hexokinase-3-like	0	0.8775	EC:2.7.1.1	0.773968
AC146333_28.4	ethylene-responsive transcription factor	3.43568e-116	0.704		0.774095
CR932966_51.4	serine threonine-protein phosphatase 7 long form partial	5.96906e-07	0.625		0.774403
AC183777_46.4	short internode related sequence	2.99677e-101	0.704		0.774531
AY515253_44.4	ribosome biogenesis protein bop1 homolog	7.11925e-127	0.898		0.774776
AC147011_26.4	abc transporter i family member 20-like	0	0.873	EC:3.6.3.28	0.775043
CU013531_23.4	plastocyanin chloroplast	2.30488e-95	0.856		0.775201
AC122162_46.4	peptide-n4-(n-acetyl-beta-glucosaminyl)asparagine amidase a-like	1.38135e-38	0.8385	EC:3.5.1.52	0.775429
AC144766_28.4	hypothetical protein MTR_4g053430	1.59166e-144	0.7535	-	0.775741
CT573421_22.4	mitotic spindle checkpoint protein mad2-like	3.57104e-150	0.948		0.775766
CT967306_48.4	hypothetical protein MTR_7g085320	9.59207e-10	0.82		0.776052
CR954196_43.5	pentatricopeptide repeat-containing protein	2.89218e-42	1		0.776155
AC155891_8.5	50s ribosomal protein chloroplastic-like	9.28862e-103	0.885		0.776211
AC146792_3.5	f-box family protein	0	0.857		0.776269
AC149472_8.4	lysm domain-containing gpi-anchored protein 1-like	0	0.886		0.776325
AC155897_7.5	mannosylglycoprotein endo-beta-mannosidase-like	0	0.869	EC:3.2.1.0	0.776372
AC202515_14.3	rho guanine nucleotide exchange factor	0	0.8865		0.776409
AC174288_2.4	probable 60s ribosomal protein l14-like	1.4101e-86	0.936		0.776574
CU326393_27.4	serine-rich adhesin for platelets-like	0	0.5705		0.776984
AC161241_28.5	dna (cytosine-5)-methyltransferase 3b	0	0.72	EC:2.1.1.0	0.777505
AC138131_13.4	probable protein phosphatase 2c 27-like	0	0.8645		0.777529
AC148486_23.5	polyadenylate-binding protein 2-like	0	0.876		0.77835
AC153350_12.4	aspartate-semialdehyde dehydrogenase-like	0	0.923	EC:1.2.1.11; EC:1.2.1.38	0.778352
AC150311_23.4	grf1-interacting factor 1-like	5.86482e-86	0.785		0.778409
AC202351_12.4	cyclin-dependent kinase c-1-like	4.84402e-101	0.8615	EC:2.7.11.23	0.77847
AC161569_4.5	5 -nucleotidase sure	0	0.8175	EC:3.1.3.2; EC:3.1.3.5	0.778678
AC144483_10.5	20 kda chaperonin	9.60153e-180	0.908		0.779081
AC146573_25.5	cytochrome p450	0	0.89	EC:1.14.13.77	0.779712
AC138464_8.5	rubisco methyltransferase family protein	0	0.888		0.779855
AC144474_11.4	dna double-strand break repair rad50 isoform 1	0	0.6005		0.779875
CU024880_48.4	long chain acyl- synthetase 8-like	0	0.903	EC:6.2.1.3	0.779956
CR378662_13.4	dead-box atp-dependent rna helicase 18-like	0	0.882		0.780246
AC143341_33.4	protein transparent testa 1-like	1.33361e-178	0.886		0.780563
AC130808_55.5	auxin-induced protein 5ng4	1.44255e-38	0.811		0.780967
AC166093_21.4	purple acid phosphatase 15-like	0	0.9045	EC:3.1.3.2	0.780975
AC124960_70.4	cyclin-like f-box	9.04219e-54	0.735		0.781024
CT573365_15.5	60s ribosomal protein l27a-3-like	4.08408e-89	0.9575		0.781142
AC202306_3.4	60s ribosomal protein l27a-3-like	2.10416e-102	0.932		0.781789
CT009553_19.5	hypothetical protein MTR_3g106340	4.79928e-148	0.632		0.781933
AC145328_21.4	peptidyl serine alpha-galactosyltransferase	0	0.8165		0.782091
CT573026_39.4	hypothetical protein MTR_3g023090	8.89065e-104	0.83		0.783476
AC158737_27.4	upf0202 protein at1g10490-like	0	0.8015		0.78448
AC119415_26.5	60s ribosomal protein l9-like	6.04701e-135	0.9645		0.784821
CU062622_10.3	ribulose bisphosphate carboxylase small chain 3a	0	0.747	EC:4.1.1.39	0.784965
CT963107_46.4	uridine kinase-like protein 4-like	0	0.9355	EC:2.4.2.9; EC:2.7.1.48; EC:2.7.1.0	0.785031
AC140026_43.4	glucan endo- -beta-glucosidase 5-like	9.26401e-104	0.843	EC:3.2.1.39	0.78509
CR974443_27.5	hypothetical protein MTR_3g091320	8.24071e-45	1		0.785157
AC135317_52.4	mediator of rna polymerase ii transcription subunit 16	0	0.61		0.785286
AC174329_26.5	ribosomal protein s14	9.14372e-19	0.921		0.785564
AC122722_18.4	rac-like gtp-binding protein arac7-like	6.11982e-138	0.951	(3.1) Acting on ester bonds	0.785601
CU179920_25.3	chromosome-associated kinesin kif4-like	0	0.7745		0.785718
AC186678_25.4	thioredoxin f	4.67538e-75	0.9475		0.786356
AC149489_19.4	probable peptide transporter at1g52190-like	0	0.827		0.786608
CT030165_21.5	40s ribosomal protein s9-2-like	7.22513e-127	0.9705		0.786635
AC170581_1.4	ras-related protein raba1f-like	8.18939e-157	0.979		0.787105
CT009492_10.4	40s ribosomal protein s9-2-like	4.76967e-127	0.977		0.787274
AC131248_46.4	hypothetical protein MTR_3g022670	2.39872e-10	0.82		0.787281
AC119408_37.4	uncharacterized loc101221008 isoform 5	7.80529e-39	0.8215		0.787281
AC192328_2.4	ubiquitin thioesterase otubain-like	0	0.867	EC:3.4.19.0	0.787636
AC155101_34.5	aldehyde dehydrogenase family 2 member c4-like	0	0.8555	EC:1.2.1.36	0.787692
AC150784_7.4	auxin-induced protein 5ng4	0	0.7975		0.78782
AC142224_16.4	u6 snrna-associated sm-like protein lsm7	9.36488e-42	0.968	-	0.78832
AC146548_40.5	abc transporter a family member 7-like	0	0.9185	EC:3.6.1.3	0.78866
AC202507_18.4	nodulation-signaling pathway 2	0	0.7965		0.788783
AC122170_33.4	verticillium wilt disease resistance protein	9.9904e-14	0.9275		0.789081
AC148171_41.4	rop-interactive crib motif-containing protein 4	1.69944e-109	0.7105		0.789123
AC151948_33.5	protein translocase subunit chloroplastic-like	0	0.903		0.789649
AC152421_38.5	---NA---				0.789839
AC202579_15.3	probable adp-ribosylation factor gtpase-activating protein agd13-like	3.61918e-108	0.854		0.789976
AC137670_5.5	probable adp-ribosylation factor gtpase-activating protein agd8-like	0	0.798		0.790342
CR931740_44.4	histidine triad nucleotide-binding protein 3-like	3.93642e-51	0.747	EC:3.6.2.1; EC:2.7.7.5	0.79052
AC172101_27.4	glutathione synthetase	0	0.814	EC:6.3.2.3; EC:6.3.2.23	0.790794
AY515253_49.4	protein ei24 homolog	7.03343e-140	0.8305		0.790917
AC186679_26.4	hypothetical protein MTR_2g033380	2.32811e-37	0.815		0.791174
AC142394_12.4	syntaxin-61-like	3.426e-141	0.8525		0.791292
AC152552_50.4	hypothetical protein MTR_4g111870	4.72715e-32	1		0.791431
AC148915_3.4	hypothetical protein MTR_2g025490	1.34578e-113	0.732		0.79153
CT571262_16.5	cysteine-rich receptor-like protein kinase	0	0.758	EC:2.7.11.0	0.791617
AC151824_41.4	amp deaminase	2.36471e-35	0.9274	EC:3.5.4.6	0.791742
AC135465_18.4	nifu-like protein chloroplastic-like	2.22703e-129	0.881		0.791775
AC161398_10.4	acyl-protein thioesterase 2-like	8.9955e-176	0.909	EC:3.1.1.1; EC:3.1.1.3	0.792009
AC168305_34.5	mitochondrial glycoprotein family protein	7.05317e-88	0.7845		0.792119
AC174356_15.4	inorganic phosphate transporter 2- chloroplastic-like	0	0.8475		0.792144
AC149805_38.4	appr-1-p processing enzyme family protein	4.87058e-146	0.8595	EC:2.7.7.48	0.792699
AC171498_18.4	40s ribosomal protein s24	1.42879e-171	0.9095		0.792783
AC202595_10.4	tubulin beta	0	0.9935		0.79305
AC125389_5.5	myo-inositol-1-phosphate synthase	0	0.973	EC:5.5.1.4	0.793299
AC202358_10.3	hypothetical protein MTR_1g039490	3.9459e-21	0.946		0.793315
AC153125_25.5	histone h4	6.826e-50	1		0.793428
AC144766_4.4	asparaginyl-trna synthetase	0	0.9045	EC:6.1.1.22	0.793641
AC140068_1.5	e3 ubiquitin-protein ligase listerin-like	0	0.7105		0.793718
CT963080_19.4	endoglucanase 9-like	0	0.893	EC:3.2.1.0	0.793812
AC147875_39.4	hypothetical protein MTR_7g082450	1.2579e-27	0.835	EC:3.1.3.0	0.794054
CU179877_9.3	small nuclear ribonucleoprotein e	8.68567e-56	0.9895		0.794092
CT867975_32.5	dna mismatch repair protein mlh1-like	0	0.8535	EC:3.6.1.3	0.794273
AC169182_41.5	transcription factor apetala2	4.55569e-96	0.764		0.794278
CU151874_1.3	macrophage migration inhibitory factor homolog	2.66275e-73	0.8795		0.794319
AC146748_2.4	e3 ubiquitin-protein ligase rkp-like	0	0.823		0.79437
AC161407_28.4	sodium hydrogen exchanger 6-like	2.16858e-47	0.8945		0.794381
AC174316_24.5	fructose-bisphosphate aldolase	2.20943e-128	0.947	EC:4.1.2.13	0.794416
AC129090_69.4	PREDICTED: uncharacterized protein LOC101513481	6.86492e-27	0.6875		0.794457
AC150843_23.5	atp-dependent dna helicase q-like 1-like	0	0.818		0.794604
AC167034_28.4	atpase family aaa domain-containing protein 3-b-like	0	0.8785	EC:3.6.4.3	0.794673
AC153121_21.4	cinnamyl alcohol dehydrogenase	0	0.903	EC:1.1.1.255	0.794875
CU024887_28.4	hypothetical protein MTR_3g098150	9.38636e-41	0.8675		0.794895
AC139708_15.5	calcium-binding mitochondrial carrier protein s -2-like	0	0.886		0.795302
AC126778_47.4	gtp-binding protein sar1a	6.63546e-122	0.989		0.795531
AC146747_39.4	mitochondrial import inner membrane translocase subunit tim8-like	3.55575e-31	0.918		0.795537
CU302342_11.4	---NA---				0.795572
CU019604_36.4	14 kda proline-rich protein	1.05843e-52	0.7795		0.795707
AC202469_4.3	nhp2-like protein 1-like	2.50306e-33	0.98		0.795844
AC138017_30.4	Mitochondrial protein, putative	1.39064e-50	0.815		0.796
AC148996_1.5	atp-dependent rna helicase has1	9.30323e-69	0.8715		0.796243
CR931808_18.5	cmp-sialic acid transporter 4-like	0	0.885	-	0.796312
AC144483_30.5	nucleolysin tiar-like	0	0.8275		0.796654
AC130800_26.4	soluble inorganic pyrophosphatase chloroplastic-like	0	0.897	EC:3.6.1.1	0.796876
CT009488_34.4	bccip-like protein	0	0.767		0.797356
AC119410_12.5	retinoblastoma-related protein	0	0.8655		0.797374
AC150977_4.5	adenosine kinase 2-like	0	0.9455	EC:2.7.1.20; EC:2.7.1.0	0.797413
AC150706_16.4	ubiquitin-conjugating enzyme cop10	7.38408e-120	0.859	EC:6.3.2.19	0.797564
CR956399_64.5	gamma-tubulin complex component 4	0	0.7525		0.797936
AC144477_31.5	hypothetical protein MTR_4g116080	5.75017e-34	0.868		0.79833
AC165431_34.5	nucleobase-ascorbate transporter 2-like	0	0.9415		0.798602
CR378662_6.4	eukaryotic translation initiation factor 2 subunit alpha-like	0	0.929		0.798629
AC175027_27.4	abscisic acid 8 -hydroxylase	0	0.8935	EC:1.14.13.93	0.798636
AC159534_14.4	thioredoxin-related transmembrane protein 2-like	6.13991e-157	0.747		0.798987
AC145330_40.4	calmodulin	1.90674e-46	1		0.799103
AC185135_4.4	calmodulin	3.53464e-101	0.9915	EC:1.3.1.74	0.799103
AC146861_44.5	serine threonine-protein phosphatase 2a regulatory subunit b subunit alpha-like	0	0.936		0.799425
CR954194_30.4	protein nlrc3-like	0	0.9015		0.799477
AC156828_13.4	hypothetical protein MTR_2g042500	3.05014e-48	1		0.800095
AC152919_30.5	nucleotide-diphospho-sugar transferases superfamily protein	0	0.889	EC:2.4.1.80	0.800611
CU137657_14.3	exosome complex component rrp40-like	4.95483e-174	0.863		0.800617
CR962122_3.4	---NA---				0.800781
AC169076_17.5	tubulin beta chain	0	0.993		0.800827
AC169126_15.4	f-box protein	0	0.673		0.800846
AC169980_17.4	serine threonine-protein kinase chloroplastic-like	4.44668e-111	0.711	EC:2.7.11.0	0.801083
AC151526_15.5	tubulin beta-1 chain-like	0	0.981	-	0.801316
AC155896_6.5	harpin-induced 1	2.63358e-117	0.7215		0.801521
AC157489_6.4	cytochrome p450	6.71284e-165	0.836		0.801698
AC150204_26.5	lysine-ketoglutarate reductase saccharopine dehydrogenase bifunctional enzyme	0	0.8405	EC:1.5.1.10; EC:1.5.1.8	0.801836
CR931728_46.5	gpi ethanolamine phosphate transferase 2-like	0	0.685		0.801845
AC148346_4.5	rac-like gtp-binding protein	2.27971e-129	0.9695	EC:3.1.4.12	0.802335
AC148996_14.5	phosphopantothenate--cysteine ligase 1-like	0	0.833	EC:6.3.2.5	0.802413
CU302337_11.4	retinoblastoma-binding protein	0	0.764	EC:4.3.2.2	0.802477
AC202354_4.4	uridylate kinase-like	1.50128e-36	0.7935	EC:2.7.4.22	0.802845
CR954197_23.4	homeobox-leucine zipper protein hat5-like	0	0.729		0.802939
CT943657_3.4	guanine nucleotide-binding protein subunit beta-2-like	0	0.962	EC:2.3.1.48	0.802945
AC174142_26.5	glucose-1-phosphate adenylyltransferase large subunit 1-like	0	0.8805	EC:2.7.7.27	0.803275
CT033768_22.4	atp-dependent dna helicase ddm1-like	0	0.8715		0.803326
AC135416_45.4	myosin-like protein	5.69133e-66	0.8065		0.803361
AC203552_12.3	probable envelope carrier chloroplastic-like	3.23959e-171	0.8545		0.803437
AC169075_17.5	regulator of ribonuclease-like protein	3.36901e-119	0.865	EC:2.1.1.0	0.803489
CU012043_25.5	protein cypro4-like	0	0.864		0.803515
AC161106_21.4	caax amino terminal protease family protein	0	0.7845		0.804012
AC121232_22.4	protein tornado 1-like	0	0.843		0.804032
AC139841_26.4	histone h2b	1.10324e-59	1		0.804087
AC165438_54.5	uncharacterized loc101216222	1.37877e-89	0.8365		0.804511
CR936326_35.5	auxin response factor	1.02586e-90	0.6025		0.804702
CT009545_21.5	syntaxin-32-like	6.38889e-159	0.8485		0.804772
AC147178_21.4	at3g50680 t3a5_60	4.87151e-99	0.8195		0.805688
CT571261_16.5	homeobox-leucine zipper protein athb-13-like	0	0.8605		0.805838
CR954194_39.4	hypothetical protein MTR_5g035460	2.64675e-43	1		0.806179
AC144731_5.4	mads-box transcription factor	7.59351e-169	0.7795		0.806305
AC144517_38.4	root phototropism protein 3-like	0	0.892		0.806479
AC148757_15.4	gata transcription factor 9-like	0	0.7055		0.80695
CT573420_38.4	duf246 domain-containing protein at1g04910-like	0	0.968		0.807062
CU326392_3.3	hydroxymethylglutaryl- synthase	0	0.9225	EC:2.3.3.10	0.807087
AC144502_22.5	tir-nbs-lrr resistance protein	0	0.736		0.807166
AC147741_6.4	ribulose bisphosphate carboxylase small chain 3a	1.26251e-119	0.914	EC:4.1.1.39	0.807624
AC153124_18.4	cytochrome p450	0	0.786	EC:2.7.7.49	0.807633
AC151725_13.5	elongation factor tu	0	0.795	EC:2.7.7.0	0.807724
AC186676_17.5	hypothetical protein MTR_7g093220	1.96719e-62	0.6888		0.808201
AC135463_27.5	uncharacterized crm domain-containing protein chloroplastic-like	0	0.778	EC:2.3.1.24	0.808512
AC141115_50.5	u-box domain-containing protein	0	0.92		0.808603
AC150703_11.4	60s ribosomal protein l31	1.69927e-66	0.9525		0.809046
AC171266_17.4	transcription factor bhlh62-like	0	0.659		0.809089
AC146651_16.4	urease accessory protein g	2.62277e-180	0.959		0.809107
AC202574_37.3	callose synthase 3-like	0	0.942	EC:2.4.1.34	0.809697
AC135102_41.4	sec20 family protein	3.49075e-54	0.787		0.809947
AC151521_11.4	dna (cytosine-5)-methyltransferase cmt2-like	4.80759e-51	0.5925		0.810157
CT967319_35.4	imp dehydrogenase gmp related	5.51552e-35	0.71		0.810207
AC185525_12.5	uridylate kinase	5.73659e-149	0.936	EC:2.7.4.14; EC:2.7.4.10	0.810461
AC153002_50.4	cysteine-rich receptor-like protein kinase	2.05976e-57	0.755		0.810516
AC199761_16.3	40s ribosomal protein s25-2	1.0664e-45	0.985		0.810558
AC147484_10.5	phytoene desaturase	0	0.905		0.810684
CR931734_18.4	very-long-chain enoyl- reductase-like	0	0.92	EC:1.3.99.5; EC:1.3.1.38	0.810749
CT963112_21.4	heat shock protein	0	0.827		0.81085
AC147429_2.4	betaine-aldehyde dehydrogenase	1.04221e-124	0.871	EC:1.2.1.19; EC:1.2.1.8	0.81093
CT025844_11.4	40s ribosomal protein s10-like protein	4.19206e-68	0.9825		0.810962
AC171618_47.5	trans-resveratrol di-o-methyltransferase-like	0	0.7905		0.811
AC149032_38.5	alpha-ketoglutarate-dependent dioxygenase alkb homolog 3-like	1.10158e-174	0.848	EC:1.14.11.0; EC:1.13.11.0	0.81103
AC122726_29.5	protein iq-domain 31-like	0	0.7725		0.811141
AC198007_26.3	histone h2a	2.49689e-58	0.9885		0.811474
CT963108_50.5	cpd photolyase	0	0.852	EC:4.1.99.3	0.811517
AC124967_17.5	saur family protein	2.71217e-84	0.7525		0.811654
AC187466_39.4	60s ribosomal protein l28-1	9.19153e-89	0.921		0.811947
AC137825_19.4	burp domain-containing protein	0	0.7833		0.812457
AC142223_57.5	f-box family protein	0	0.5905		0.812794
AC140547_16.4	rhodanese-like domain-containing protein mitochondrial-like	1.04995e-97	0.825		0.812907
AC136954_17.5	protein glutamine dumper 3-like	1.41174e-85	0.791		0.813094
AC141112_17.4	btb poz domain-containing protein tnfaip1 isoform 1	1.39398e-52	0.8695	-	0.81317
AC196855_4.3	small nuclear ribonucleoprotein e	8.68567e-56	0.9895		0.813451
AC202500_6.4	calcium-dependent protein kinase 21-like	0	0.945	EC:2.7.11.17	0.813479
AC135605_2.5	cysteine synthase	0	0.911	EC:2.5.1.47	0.813674
CU302332_8.3	uncharacterized transporter -like	0	0.8905		0.813973
AC151806_24.5	hypothetical protein MTR_1g015430	1.05982e-32	0.9336		0.813978
AC137701_5.4	leucine-rich repeat receptor-like protein kinase pxl1-like	0	0.8335	EC:2.7.11.24; EC:1.3.1.74	0.813988
CU137657_19.3	hypothetical protein MTR_5g043190	4.00225e-113	0.889		0.814022
CR931734_16.4	alcohol dehydrogenase-like 7-like	0	0.8655	EC:1.1.1.284	0.814357
AC202586_12.3	endoglucanase 8-like	0	0.9255	EC:3.2.1.4	0.814445
AC121236_50.5	protein zinc induced facilitator-like 1-like isoform x3	1.02946e-29	0.6955		0.814556
AC144731_10.4	---NA---				0.814675
AC135160_26.5	aspartate aminotransferase	0	0.9135	EC:2.6.1.1; EC:2.6.1.5; EC:2.6.1.57; EC:2.6.1.9	0.814727
CR931811_9.4	ccaat enhancer-binding protein zeta-like	0	0.7805		0.814855
CT009521_22.4	dna polymerase delta catalytic subunit-like	0	0.9345	EC:2.7.7.7	0.814918
AC159872_52.5	ribosomal protein	1.59013e-36	0.7375		0.815488
AC202467_11.3	peroxisome biogenesis protein 1-like	1.66221e-66	0.846	EC:3.6.4.3	0.81549
AC148293_14.5	protein	2.29009e-27	0.907		0.815615
AC186199_4.5	peroxiredoxin q	2.66031e-129	0.9045	EC:1.11.1.7; EC:1.11.1.15	0.816022
AC131248_8.4	60s ribosomal protein l27-like	2.82665e-68	0.9585		0.816246
AC145218_31.4	dehydration responsive factor	4.56089e-118	0.808		0.816566
AC136287_34.4	protein kinase-like protein	8.69951e-27	0.9041	EC:2.7.11.0	0.816677
AC147501_26.4	tubulin beta chain	0	0.994		0.816923
AC160516_67.4	wiscott-aldrich c-terminal	1.35895e-47	0.816		0.817003
AC140773_14.4	f-box kelch-repeat protein	0	0.757	EC:2.7.11.0; EC:2.7.7.49; EC:3.4.23.0	0.817088
AC202335_31.3	charged multivesicular body protein 4b	1.6463e-25	0.938	-	0.817175
AC162031_48.5	probable phenylalanine--trna ligase beta subunit-like	0	0.8885	EC:6.1.1.20	0.817258
AC147364_20.5	probable 1-deoxy-d-xylulose-5-phosphate chloroplastic-like	0	0.9335	EC:2.2.1.7	0.817641
AC144515_23.5	hypothetical protein MTR_4g053430	0	0.8535		0.81774
AC146704_27.4	30s ribosomal protein chloroplastic-like	4.21901e-84	0.8625		0.818403
AC202369_5.3	ankyrin repeat domain-containing protein 13b-like	0	0.8155		0.81845
AC155882_21.4	histone h2a	2.59799e-94	0.8865		0.818571
AC150844_24.4	membrane-anchored ubiquitin-fold protein	2.24367e-30	0.916		0.818837
CR955006_36.5	heterogeneous nuclear ribonucleoprotein a2 b1-like protein	0	0.8735	-	0.818899
CT030158_41.5	60s ribosomal protein l11-like	1.47427e-113	0.9945	-	0.818924
AC135102_25.4	trm112-like protein at1g78190-like	7.12133e-70	0.898		0.819028
AC148396_28.4	dna polymerase v-like	0	0.8015	EC:2.7.7.7	0.819065
AC152067_4.4	protein kinase pinoid 2-like	0	0.813	EC:2.7.11.13	0.819106
AC146557_11.4	aspartyl-trna synthetase	0	0.827	EC:6.1.1.12	0.819439
AC163383_6.4	dnaj homolog subfamily c member 2-like	0	0.8795		0.819508
AC153003_24.5	xh xs domain-containing protein	0	0.8025		0.819631
AC130200_20.4	histone h3	1.08272e-91	0.9975		0.819689
CU137664_9.3	probable methyltransferase pmt2-like	0	0.909	EC:2.1.1.0	0.819721
AC157983_23.4	dead-box atp-dependent rna helicase 37-like	0	0.816		0.819843
AC135605_6.5	cysteine synthase	0	0.9195	EC:2.5.1.47	0.819865
AC148217_20.5	tetratricopeptide repeat-like superfamily protein isoform 1	0	0.818		0.820323
AC144431_13.4	probable serine threonine-protein kinase at1g01540-like	0	0.8345	EC:2.7.11.0; EC:2.7.10.2	0.820675
AC124956_13.4	uncharacterized loc101206859	1.07908e-96	0.8275		0.820717
AC166315_29.4	60s ribosomal protein l13	1.78494e-140	0.9695		0.820994
AC133341_25.5	myosin-h heavy chain-like	0	0.9235	-	0.821302
AC202373_17.4	endoglucanase 5-like	0	0.7915	EC:3.2.1.4	0.821536
CT573421_18.4	beta-oxoacyl-acp reductase	0	0.875	EC:1.1.1.100	0.821559
AC202487_10.3	protein grpe	1.65563e-37	0.895		0.821629
CT030180_24.5	ring-h2 finger protein	8.64078e-108	0.8355		0.821793
AC145156_90.5	hypothetical protein MTR_1g006250	6.94007e-54	0.74		0.821883
AC195561_10.4	probable importin-7 homolog	0	0.935		0.82229
AC146307_16.4	clp protease-related protein chloroplastic-like	2.13136e-39	0.9033		0.822322
AC169124_35.4	---NA---				0.822332
AC149802_34.5	succinate dehydrogenase 6	1.9104e-81	0.854		0.822354
AC150443_31.5	inorganic pyrophosphatase	9.26266e-150	0.9705	EC:3.6.1.1	0.822389
AC148487_5.4	tpx2 family isoform 1	0	0.742		0.822458
AC167957_28.5	origin recognition complex subunit 2-like	0	0.834		0.822522
AC146632_62.5	probably inactive leucine-rich repeat receptor-like protein kinase at3g28040-like	1.50328e-55	0.9365	EC:2.7.11.0; EC:2.7.11.26; EC:1.3.1.74	0.822703
AC148155_3.4	allene oxide cyclase chloroplastic-like	0	0.8545	EC:5.3.99.6	0.822806
AC127020_26.5	methylecgonone reductase-like	6.77907e-70	0.823		0.822807
AC119415_14.5	iaa-amino acid hydrolase ilr1-like 5-like	0	0.8305	EC:3.5.1.32	0.822851
AC146555_25.5	cytochrome b6 f complex subunit n	3.74015e-101	0.7985		0.822932
AC174336_37.4	hypothetical protein MTR_4g097420	1.04787e-55	0.7333		0.823279
AC169514_10.5	atp-dependent clp protease proteolytic subunit chloroplastic-like	0	0.8505	EC:3.4.21.0	0.823284
AC161862_28.4	14 kda proline-rich	1.09272e-49	0.8515		0.823368
CU019603_5.4	sister chromatid cohesion protein pds5-like protein	0	0.6185		0.823418
AC142095_21.4	superkiller viralicidic activity 2-like 2-like	0	0.898		0.823435
AC202334_14.4	ribosomal protein	3.14993e-29	0.869		0.823667
AC148971_39.4	costars family	2.88547e-57	0.9285		0.82372
AC139745_24.5	probable polygalacturonase-like	0	0.883	EC:3.2.1.67; EC:3.2.1.15	0.823865
AC122164_16.4	abc transporter g family member 5-like	0	0.846	EC:3.6.3.28	0.823876
AC138087_51.4	asparagine--trna chloroplastic mitochondrial-like	0	0.8995	EC:6.1.1.22	0.823917
AC140549_75.5	elongation factor 1-gamma	0	0.881		0.824108
AC144541_18.4	epoxide hydrolase	0	0.913	-	0.82418
CU207210_2.3	folylpolyglutamate synthase	0	0.819	EC:6.3.2.17	0.824365
AC186137_9.4	two-component response regulator ehd1	0	0.855	-	0.824475
CT025839_1.5	phosphoribosylamine--glycine ligase	0	0.861	EC:6.3.4.13	0.824674
AC157894_19.5	low temprature induced-like protein	7.45139e-19	0.955		0.824752
AC151823_20.4	fibrillarin 2	7.36321e-177	0.958	EC:2.1.1.0	0.824783
AC152499_6.5	protein	1.11919e-34	0.8555	EC:3.2.1.126	0.824916
AC153352_26.4	dna methyltransferase 1-associated protein	0	0.828	EC:2.1.1.0	0.824979
AC146548_37.5	40s ribosomal protein s9	1.47671e-37	0.977		0.825331
AC152053_10.5	tubulin alpha-3	0	0.9865		0.825361
AC202341_8.4	rrna-processing protein fcf1 homolog	5.40423e-51	0.9025		0.825407
CU302341_7.4	cytochrome c oxidase assembly protein cox15-like	0	0.8605	EC:1.9.3.1	0.825441
AC152068_19.5	eukaryotic translation initiation factor 5a-2-like	2.25197e-112	0.97	-	0.825608
AC140032_6.4	seed lipoxygenase	0	0.8835	EC:1.13.11.12	0.825679
AC174465_4.4	glycylpeptide n-tetradecanoyltransferase 1-like isoform 1	0	0.9115	EC:2.1.1.103; EC:2.3.1.97	0.826268
AC140024_22.5	40s ribosomal protein s4	0	0.985		0.826315
CU137665_12.4	xyloglucanase 113	0	0.8335		0.82662
AC161404_6.5	transcription factor bhlh123-like	0	0.7035		0.82666
AC151822_13.5	udp-glucose pyrophosphorylase	0	0.9435	EC:2.7.7.9	0.826679
AC123593_14.4	apyrase-like protein	0	0.905	EC:3.6.1.3; EC:3.6.1.6	0.826699
AC149634_13.4	endoplasmin homolog	0	0.933		0.826917
AC135100_48.5	copii coat assembly protein	2.00872e-40	0.825		0.826936
AC202311_17.4	hypothetical protein MTR_1g089770	0	0.8455		0.827104
AC165276_13.4	acyl carrier protein 1	2.27315e-68	0.877		0.827118
AC135320_24.5	ferredoxin	3.24152e-93	0.85		0.827131
AC149580_9.5	lipoxygenase	0	0.895	EC:1.13.11.12	0.827198
AC140026_8.4	protein arginine n-methyltransferase -like	0	0.87	EC:2.1.1.125	0.827411
AC202584_20.4	glyoxylate hydroxypyruvate reductase a hpr2-like	0	0.886	EC:1.1.1.26	0.827528
CU137660_6.3	palmitoyl-protein thioesterase	0	0.8795	EC:3.1.2.22	0.827531
AC135796_26.5	dna-directed rna polymerase iii subunit rpc2-like	6.58158e-125	0.914	EC:2.7.7.6	0.82754
AC146331_58.5	isoleucine--trna cytoplasmic-like	0	0.8675	EC:6.1.1.5	0.8277
AC202360_8.4	probable receptor-like protein kinase at1g80640-like	0	0.867	EC:2.7.11.0	0.827734
AC202584_3.4	ras-related protein rab7	3.51082e-105	0.976		0.827735
AC169075_18.5	protein	0	0.6545		0.827781
AC166707_10.4	6-phosphofructokinase chloroplastic-like	0	0.88	EC:2.7.1.11; EC:2.7.1.90	0.827812
AC202494_10.3	nuclear transcription factor y subunit b-3	7.7525e-66	0.9245		0.827955
AC147472_16.4	---NA---				0.828308
AC174339_33.4	uncharacterized loc101220956	2.12511e-84	0.8695		0.828319
CR936364_51.4	sirtuin 2	0	0.8655	-	0.82856
AC203546_27.3	udp-galactose transporter 6	0	0.891		0.828615
CU207210_8.3	hypothetical protein MTR_5g081340	4.56613e-20	0.8		0.828794
AC159872_53.5	---NA---				0.828867
AC145222_15.4	vacuole membrane protein 1-like	0	0.859		0.829165
AC148965_15.4	50s ribosomal protein l25-like	0	0.825		0.829192
AC147481_35.5	protein nap1-like	8.15064e-163	0.888		0.829212
CU024864_25.4	probable plastidic glucose transporter 1-like	0	0.8565		0.82929
CT573365_38.5	copper methylamine oxidase-like	0	0.904	EC:1.4.3.21	0.829405
AC171164_27.4	hypothetical protein MTR_2g012780	2.03785e-88	0.685		0.829421
AC151822_10.5	utp--glucose-1-phosphate uridylyltransferase-like	9.58363e-155	0.9515	EC:2.7.7.9	0.829507
CT573076_9.5	heat shock protein sti-like	0	0.872		0.829526
AC135798_69.4	myosin xi-f	0	0.945		0.829832
AC165276_7.4	hypothetical protein MTR_2g020370	5.10204e-54	0.83		0.82984
AC148360_50.5	arginine methyltransferease	0	0.932	EC:2.1.1.125	0.830001
AC197464_13.4	1-aminocyclopropane-1-carboxylate deaminase-like	0	0.909	EC:4.4.1.15; EC:3.5.99.7	0.830053
AC127021_9.4	hypothetical protein MTR_4g050270	1.50265e-65	0.8867		0.830149
AC145331_47.4	lactation elevated protein 1-like	0	0.812	EC:3.6.1.3	0.830399
AC174339_35.4	zim-like 1 isoform 1	0	0.719		0.830597
AC202492_22.4	exosome complex component rrp4-like	0	0.7255		0.830901
AC202311_5.4	bsd domain-containing protein	0	0.708		0.831022
AC144731_22.4	fruit protein pkiwi502-like	0	0.8465		0.831312
AC174141_28.4	structural constituent of cell	0	0.655		0.831317
AC148396_20.4	heat shock 70 kda mitochondrial-like	0	0.945	EC:1.3.1.74	0.831386
CR955005_7.5	beta-galactosidase 3-like	0	0.923	EC:3.2.1.23	0.831451
AC151425_43.5	diacylglycerol acyltransferase type 2	4.84605e-124	0.8725	EC:2.3.1.20	0.831566
AC155101_29.5	chloroplast processing peptidase-like	0	0.83	-	0.8318
AC149135_49.4	ribosomal rna methyltransferase 1-like	0	0.9565	(2.1) Transferring one-carbon groups	0.831852
CT573421_5.4	serine threonine protein phosphatase 6 regulatory ankyrin repeat subunit c	0	0.742		0.831969
AC202584_2.4	ribosomal protein l37	2.21701e-59	0.9595		0.832016
AC151674_25.4	transmembrane 9 superfamily member 3-like	0	0.94		0.832303
AC146683_51.4					0.832898
AC138131_12.4	40s ribosomal protein s11	2.64073e-101	0.9695		0.833159
AC151724_30.4	hypothetical protein MTR_2g085220	6.83374e-44	0.805		0.833343
AC202356_7.3	uridylate kinase-like	4.59629e-146	0.9535	EC:2.7.4.22	0.833682
CT009568_22.4	cell wall vacuolar inhibitor of fructosidase 2-like	2.02518e-112	0.7585	EC:3.1.1.11	0.833777
AC144481_21.4	kinesin-like protein kif11-like	0	0.7615		0.83378
AC149471_26.5	non-structural maintenance of chromosome element 4-like	0	0.753		0.83442
CT573029_11.4	histone h4	6.826e-50	1		0.834506
AC137831_42.4	protein notum homolog	0	0.906		0.834734
AC126783_17.4	60s ribosomal protein l27a-3-like	7.94759e-89	0.9585		0.834793
AC148171_19.4	isopentenyl diphosphate isomerase	1.72738e-176	0.9565	EC:5.3.3.2	0.835029
AC202496_4.4	mannose-1-phosphate guanyltransferase alpha-b	3.00567e-21	0.944	EC:2.7.7.0	0.835211
AC125480_12.5	protein	0	0.8285		0.835445
AC148487_4.4	n-carbamoyl-l-amino acid hydrolase-like	0	0.8945	EC:3.5.3.9; EC:3.5.3.19	0.835484
AC122722_19.4	thioredoxin peroxidase 1	9.91186e-112	0.9305	(1.1) Acting on the CH-OH group of donors; (1.1) Acting on the CH-OH group of donors	0.835656
CT963080_38.4	soss complex subunit b1	1.28403e-97	0.8485		0.835672
AC202335_9.3	chloroplast processing enzyme-like protein	0	0.7575	EC:3.4.24.0	0.83568
CT030165_15.5	auxin transporter-like protein 2-like	0	0.9455		0.836535
AC174379_28.4	exosome complex exonuclease rrp44-like	0	0.8985	EC:3.1.13.1	0.836554
AC202494_15.3	abc transporter	4.53457e-119	0.9135		0.836813
AC144342_12.4	alcohol dehydrogenase-like 1	0	0.849		0.837037
AC125478_33.4	triacylglycerol lipase sdp1-like	0	0.8415	EC:3.1.1.3	0.837053
AC127169_26.5	pathogenesis-related protein pr-1-like	5.35684e-139	0.842		0.837107
AC174303_36.5	serine carboxypeptidase	1.01624e-155	0.863	EC:3.4.16.0	0.837145
AC124963_29.5	dna-binding protein s1fa2	4.76884e-26	0.9109		0.837175
AC169076_3.5	hypothetical protein MTR_7g089090	0	0.88		0.837418
AC202336_10.4	26s proteasome non-atpase regulatory subunit rpn12a-like	3.61616e-112	0.9435		0.837581
AC126783_14.4	glutamate--glyoxylate aminotransferase 2	0	0.942	EC:2.6.1.44; EC:4.4.1.14; EC:2.6.1.2; EC:2.6.1.4	0.837981
AC165276_27.4	acyl carrier protein 1	3.40493e-65	0.875		0.838277
AC147001_20.5	rna-directed dna polymerase (reverse transcriptase) ribonuclease h	1.46456e-31	0.481		0.838426
AC146329_55.5	10-formyltetrahydrofolate synthetase	0	0.947	EC:6.3.4.3	0.838497
AC202519_27.4	probable adenylate kinase chloroplastic-like	1.02357e-169	0.887	EC:2.7.4.3	0.83851
AC141436_16.4	translationally controlled tumor protein	3.19314e-111	0.893		0.838582
AC203546_20.3	inositol transporter 1-like	0	0.8295		0.838604
AC150207_40.4	hypothetical protein MTR_1g018900	8.5332e-82	1		0.839074
AC126788_37.4	crt homolog 1-like	6.62135e-175	0.8195		0.839165
AC202463_20.3	cytochrome c biogenesis	2.5773e-57	0.918		0.839167
AC135565_23.5	pollen-specific protein sf21-like	0	0.862		0.839543
AC166707_16.4	mitochondrial uncoupling protein	5.26893e-81	0.817		0.839812
AC152551_9.5	nipa-like protein 2-like	0	0.874		0.839907
CU326393_14.4	auxin response factor 8-like	0	0.786		0.839947
CR936323_45.4	tubulin-specific chaperone a	3.40324e-72	0.8655	-	0.840205
AC140549_16.5	ras-related protein raba2a-like	2.9516e-159	0.925		0.840225
CU424493_16.4	probable lrr receptor-like serine threonine-protein kinase at4g36180-like	0	0.8325	EC:1.3.1.74; EC:2.7.11.0	0.840254
AC157375_4.5	mrna turnover protein 4 homolog	7.47669e-166	0.8955		0.840304
AC171266_12.4	probable xyloglucan glycosyltransferase 6-like	0	0.8565		0.840402
AC147364_33.5	polyadenylate-binding protein	6.78326e-48	0.87		0.840442
AC141862_19.4	alpha tubulin 1	0	0.9905		0.840526
AC135233_8.4	40s ribosomal protein s9-2-like	4.77488e-127	0.977		0.840569
AC144478_43.4	auxin response factor 6-like	0	0.945		0.840571
AC174350_23.5	serine threonine-protein kinase aurora-3-like	0	0.886		0.840759
CR378662_17.4	leucine-rich repeat and iq domain-containing protein isoform 5	0	0.76		0.840964
AC161107_46.5	ribosomal rna small subunit methyltransferase nep1-like	2.37266e-97	0.8885	EC:2.1.1.0	0.841211
AC141113_9.4	small nuclear ribonucleoprotein sm d3-like	1.4608e-69	0.986		0.841264
CT571261_11.5	ubiquitin carboxyl-terminal hydrolase family protein	7.28708e-62	0.6638		0.841421
AC148292_6.4	lipid-transfer protein dir1-like	1.05401e-67	0.7645		0.841629
AC149038_14.5	dead-box atp-dependent rna helicase chloroplastic-like	0	0.8395		0.841767
AC157891_22.4	anthranilate phosphoribosyltransferase-like protein	0	0.957		0.841804
CU024880_129.4	---NA---				0.841855
AC136953_39.4	leucine aminopeptidase chloroplastic-like	0	0.909	EC:3.4.11.0	0.841894
CR932957_29.4	14-3-3-like protein gf14 iota-like	7.4186e-179	0.9715		0.841939
AC135798_24.4	protein	0	0.8955		0.842501
AY515253_48.4	protein ei24 homolog	1.58763e-65	0.837		0.842503
AC139354_32.4	udp-galactose transporter 1-like	0	0.952		0.842685
AC139356_3.4	hypothetical protein MTR_2g048470	4.42649e-45	0.8905		0.842709
CT027660_18.4	protein gdap2 homolog	0	0.8995		0.842766
AC183923_9.4	pith domain-containing protein 1-like	4.11039e-135	0.936		0.842874
AC202490_1.3	ap2-like ethylene-responsive transcription factor ant	6.19659e-44	0.855		0.842955
AC135100_44.5	methionyl-trna synthetase	1.8638e-60	0.7095		0.843033
CR931733_16.4	protein trigalactosyldiacylglycerol chloroplastic-like	0	0.8355	-	0.843329
CT954236_30.5	dof zinc finger	0	0.741		0.843401
AC143341_10.4	1-acyl-sn-glycerol-3-phosphate acyltransferase 2-like	0	0.895	EC:2.3.1.51	0.843533
AC174333_27.4	probable chlorophyll b reductase chloroplastic-like	0	0.876	EC:1.1.1.47; EC:1.1.1.294	0.843575
CT033768_6.4	succinate dehydrogenase	0	0.944	EC:1.3.5.1	0.843626
AC159535_14.4	bel1-like homeodomain protein 3-like	0	0.68		0.843808
AC202463_25.3	hypothetical protein MTR_1g006150	1.17415e-76	1		0.843847
CR933104_12.5	12-oxophytodienoate reductase	0	0.902		0.843886
CT967317_10.4	yippee family zinc-binding isoform 1	1.87441e-109	0.9305		0.843924
AC139748_14.4	centromere protein	0	0.72		0.844235
AC150204_24.5	conserved oligomeric golgi complex subunit 3-like	0	0.906		0.844239
AC146704_39.4	thioredoxin-like protein clot	1.06068e-53	0.91		0.844363
AC153459_39.4	tom1-like protein 2-like	0	0.771	-	0.844439
CR936946_54.5	exostosin-like protein	0	0.9325	EC:2.4.1.224	0.844624
AC147179_20.4	acyl carrier protein	4.61853e-89	0.8475		0.844774
AC141106_6.5	actin depolymerizing factor-like protein	2.78398e-98	0.955		0.844935
AC160838_13.5	probable inactive receptor kinase at2g26730-like	0	0.853	EC:2.7.10.0; EC:2.7.11.0; EC:2.7.11.26	0.845158
AC148482_32.5	l-galactose-1-phosphate phosphatase	0	0.9225	EC:3.1.3.25	0.845186
AC137668_4.4	adenosine kinase 2-like	0	0.9485	EC:2.7.1.20; EC:2.7.1.0	0.845218
AC202594_15.3	lipoxygenase	0	0.806	EC:1.13.11.12	0.845248
AC202570_6.3	nhp2-like protein 1-like	3.04009e-29	0.941		0.845538
AC199761_13.3	germin-like protein 9-3-like	1.37608e-140	0.8365	EC:1.15.1.1	0.845769
AC149131_49.4	v-type proton atpase subunit c-like	0	0.9015		0.845884
AC141115_22.5	heavy metal-associated isoprenylated plant protein 26-like	7.41715e-96	0.9105		0.845926
AC126010_21.4	oligopeptidase a	0	0.893	EC:3.4.24.0	0.846384
AY508218_19.5	#NAME?	5.30034e-35	0.8295		0.846546
AC135102_60.4	hypothetical protein MTR_2g028610	7.93602e-176	0.68	EC:2.1.1.0	0.846595
CT963134_27.5	folylpolyglutamate synthase	0	0.8245	EC:6.3.2.17	0.846616
AC157537_34.4	myosin-h heavy chain-like	0	0.8865		0.846798
AC146972_34.4	cdp-diacylglycerol--glycerol-3-phosphate 3-phosphatidyltransferase-like	5.06688e-121	0.8535	EC:2.7.8.5	0.846854
AC138580_67.4	uncharacterized loc101214095	0	0.6365		0.846954
AC202328_21.3	dna-directed rna polymerase iii subunit rpc1-like	4.08243e-35	0.8225	EC:2.7.7.6	0.847186
AC146720_24.5	ubiquitin carrier protein	1.67566e-111	0.95	EC:6.3.2.19	0.847374
CT967305_12.4	yggt family protein	8.63875e-176	0.7815		0.847789
AC151823_37.4	iq motif and sec7 domain-containing protein 2	1.30574e-60	0.9185		0.847833
CU179920_1.3	clathrin adaptor complexes medium subunit family protein	0	0.928		0.848061
CT573076_16.5	40s ribosomal protein s13-like	3.41862e-103	0.9785		0.848078
AC148995_23.5	v-type proton atpase subunit g	1.59696e-62	0.8535	EC:3.6.3.0	0.848142
AC150779_31.4	hypothetical protein MTR_1g068580	4.87189e-47	0.887		0.848235
AC138087_4.4	40s ribosomal protein s30	3.62656e-35	0.9785		0.848613
AC149600_9.4	probable inactive receptor kinase at5g58300-like	0	0.8385	EC:2.7.11.0; EC:2.7.10.0; EC:2.7.11.26; EC:1.3.1.74	0.848615
CR936946_18.5	hypothetical protein MTR_5g031590	3.10208e-29	0.9133		0.848811
AC173288_12.5	ribosomal protein l37	9.64487e-60	0.97		0.849025
AC161402_12.4	ubiquinol-cytochrome c reductase complex chaperone cbp3 homolog	0	0.8425		0.849119
AC140023_21.5	abc transporter i family member chloroplastic-like	0	0.835	EC:3.6.3.31	0.849221
CT954229_35.4	tmv resistance protein n-like	0	0.758		0.849228
AC153121_16.4	proline-rich protein	5.67677e-36	0.9505		0.849419
AC148348_11.4	pentatricopeptide repeat-containing protein at2g15690-like	0	0.8855		0.849528
AC121237_37.5	serine threonine protein kinase	0	0.845	EC:2.7.11.25	0.849575
AC202518_1.3	histone h2b	7.20161e-68	0.985		0.849921
AC152407_12.4	40s ribosomal protein s7-like protein	3.46824e-75	0.726		0.850042
AC144564_25.4	heat shock 70 kda mitochondrial-like	0	0.954	EC:1.3.1.74	0.850481
AC150798_25.4	phosphatidate cytidylyltransferase-like	0	0.907	EC:2.7.7.41	0.850563
AC124962_32.4	gpcr-type g protein 1-like	0	0.939		0.850648
AC121237_10.5	uncharacterized membrane	0	0.84		0.850703
AC148397_12.4	udp-galactose transporter 2-like	0	0.929		0.850704
AC141112_18.4	neutral alpha-glucosidase ab-like	0	0.8695	EC:3.2.1.20; EC:3.2.1.84	0.850802
AC192708_8.3	laccase 17	0	0.903	EC:1.10.3.2	0.85093
CT573420_16.4	at4g17010 dl4535w	4.85352e-112	0.8155		0.851167
AC151709_31.5	intron-binding protein aquarius-like	0	0.8845		0.8515
AC149489_22.4	transcription factor bhlh68	0	0.7565		0.851561
AC126786_1.4	monosaccharide-sensing protein 2-like	0	0.8915	EC:1.3.1.74	0.852069
CU024878_45.4	hexose transporter	1.77319e-97	0.847	-	0.852114
CT961056_13.5	pollen-specific protein sf3-like	2.82318e-127	0.939		0.852559
AC155228_11.4	transaldolase 2	0	0.89	EC:2.2.1.2	0.852768
AC142095_32.4	transcription initiation factor tfiid subunit 10-like	1.02193e-72	0.931		0.852803
AC135319_22.4	t-complex protein 1 subunit beta-like	0	0.953	-	0.852846
AC148238_24.5	biotin carboxylase	0	0.922	EC:6.4.1.2; EC:6.3.4.14	0.853092
AC149306_61.5	mitogen-activated protein kinase	6.78438e-121	0.754	EC:2.7.11.24	0.853182
AC121232_18.4	rna-binding family protein isoform 1	0	0.8385		0.853273
AC140104_37.5	microtubule-associated protein 70-2-like	0	0.8935	-	0.85345
AC159873_21.5	glycerol-3-phosphate acyltransferase 3-like	0	0.957	EC:2.3.1.15	0.853493
AC159145_34.4	protein ros1-like	1.38232e-67	0.74	EC:4.2.99.18	0.853695
AC169177_38.4	v-type proton atpase subunit d2-like	1.21233e-38	0.6015		0.853812
AC202585_5.3	aldehyde dehydrogenase family 2 member mitochondrial-like	0	0.9605	EC:1.2.1.3; EC:1.2.1.36	0.853914
AC149209_15.4	protein opi10 homolog	3.89943e-136	0.8965	-	0.85394
AC134522_19.4	60s ribosomal protein l18-3-like	1.16219e-129	0.9305		0.853983
AC146862_39.4	dna-directed rna polymerase i subunit rpa2-like	4.78275e-43	0.9365	EC:2.7.7.6	0.854049
AC163324_51.4	ras gtpase-activating protein-binding protein	0	0.7345		0.854059
AC148995_50.5	hypothetical protein MTR_7g101120	4.89174e-29	0.9667		0.854068
AC171168_5.5	cytochrome b6-f complex iron-sulfur subunit	9.71097e-137	0.866	EC:1.10.9.1; EC:1.10.2.2	0.854157
AC140023_7.5	galacturonic acid kinase	0	0.8285	EC:2.7.1.6; EC:2.7.1.44	0.854221
CU302329_10.4	60s ribosomal protein l18a	1.50305e-128	0.9585	EC:3.4.23.0	0.854308
AC140722_16.5	26s protease regulatory subunit s10b homolog b-like	0	0.9545	EC:3.6.4.3	0.854325
CU459035_17.3	rna recognition motif-containing protein	9.238e-112	0.959		0.854356
AC202373_18.4	enoyl-acp reductase	0	0.8495	-	0.85453
AC146568_1.4	probable methyltransferase pmt2-like	0	0.9245	EC:2.1.1.0	0.854614
AC134522_18.4	hedgehog-interacting protein	0	0.829		0.854892
AC130801_1.4	acyltransferase-like protein chloroplastic-like	0	0.8285	EC:2.3.1.0	0.854913
AC147481_50.5	protein nap1-like	0	0.914		0.854991
CT025837_26.4	cbs domain-containing protein chloroplastic-like	5.58844e-162	0.89		0.855242
AC165943_16.5	40s ribosomal protein s4-like	1.92875e-177	0.9745		0.855247
CU024868_33.4	importin- n-terminal domain-containing protein	4.19298e-139	0.92		0.855472
AC141115_31.5	apoptotic chromatin condensation inducer in the nucleus	6.22271e-129	0.781		0.855625
CT009508_3.4	eukaryotic translation initiation factor 5b	4.16521e-41	0.91		0.856363
AC152818_26.4	atp synthase d	3.98809e-107	0.9305		0.856628
AC151524_48.5	matrix metalloproteinase	2.48627e-41	0.785		0.856663
CU013545_13.3	---NA---				0.856801
AC140915_3.5	hydrolase -like	0	0.8965		0.856911
AC146777_6.5	nadh dehydrogenase	0	0.9065		0.857213
AC125480_11.5	40s ribosomal protein s11	4.60061e-102	0.9625		0.857535
AC169126_36.4	probable protein phosphatase 2c 35-like	0	0.842		0.857693
AC119415_58.5	caffeic acid-o- partial	1.52493e-150	0.9735	EC:2.1.1.6; EC:2.1.1.68; EC:2.1.1.149	0.857709
CR931730_14.4	vacuolar-sorting receptor	0	0.9255		0.857799
AC148651_7.5	peroxidase 17-like	0	0.901	EC:1.11.1.7	0.85851
AC126785_22.4	sterol 4-alpha-methyl-oxidase	0	0.9355		0.858641
AC149576_3.4	trypsin family protein isoform 1	0	0.8755		0.858944
AC136955_3.5	eukaryotic initiation factor 4a-10-like	0	0.969		0.858979
AC150844_31.4	chaperone protein chloroplastic-like	0	0.934	EC:3.6.1.3	0.859022
AC202363_19.3	cysteine synthase	0	0.8985	EC:2.5.1.47	0.859061
AC119411_34.4	udp-glucose dehydrogenase	0	0.9685	EC:1.1.1.22	0.859087
AC150846_42.4	nucleic acid- ob-fold-like protein	3.48438e-64	0.887		0.859231
AC144541_26.4	hypothetical protein MTR_7g112710	5.56234e-120	0.8015		0.859276
AC155889_23.4	f-box protein at1g10780-like	0	0.857		0.859505
AC165135_30.5	glutamine--trna ligase-like	0	0.909	EC:6.1.1.18	0.859506
CR936364_34.4	vacuolar protein sorting-associated protein 20 homolog 2-like	1.29612e-113	0.9075	-	0.859518
AC173288_1.5	glyoxylate hydroxypyruvate reductase a hpr2-like	1.36528e-81	0.78	EC:1.1.1.0	0.859547
CT573078_30.5	oligopeptide transporter opt family	0	0.875	-	0.859908
AC135311_53.4	f-box protein	2.25169e-29	0.86		0.859954
AC144406_64.5	hypothetical protein MTR_1g005410	3.16258e-13	0.86		0.860057
AC202467_20.3	glucosidase 2 subunit beta-like	0	0.7415		0.860088
AC127019_17.4	histone h3	1.78838e-54	0.734		0.860143
AC140027_31.5	aspartyl aminopeptidase	0	0.873	EC:3.4.11.0	0.860191
AC135604_27.4	hypothetical protein MTR_5g056400	2.41694e-08	0.98		0.860289
CU137658_10.3	expansin-a7-like	9.2599e-180	0.8845		0.860424
AC162162_4.4	plastid protein	6.50009e-159	0.8885	EC:6.3.2.0	0.860768
AC149546_18.4	peptide methionine sulfoxide reductase a5-like	4.02639e-165	0.8885	EC:1.8.4.11	0.860857
AC144481_6.4	pleckstrin homology domain-containing family a member	8.27137e-92	0.83		0.861156
AC202376_19.4	lipase class 3 family protein	0	0.792	EC:3.1.1.3	0.861288
AC149580_19.5	lipoxygenase	0	0.911	EC:1.13.11.12	0.861501
CT573365_12.5	serine threonine-protein kinase ht1-like	0	0.9125	EC:2.7.11.25	0.861548
AC203560_22.3	verticillium wilt disease resistance protein	3.15362e-28	0.874		0.861577
CT573505_23.4	verticillium wilt disease resistance protein	5.3687e-36	0.93		0.861577
AC202517_14.4	mitochondrial metalloendopeptidase oma1	3.66554e-52	0.718	EC:3.4.24.0	0.861824
CR936945_21.5	transmembrane protein	0	0.8955	-	0.862031
AC174298_31.5	pyridine nucleotide-disulfide oxidoreductase domain-containing protein 2-like	0	0.8715		0.862104
AC161398_6.4	cytochrome c oxidase subunit vb	2.83205e-105	0.8425	EC:1.9.3.1	0.86281
AC146550_1.5	40s ribosomal protein	1.3246e-82	0.936		0.862975
AC140551_61.5	hypothetical protein MtrDRAFT_AC140551g61v2	2.63234e-44	0.877		0.863086
AC138017_7.4	serine threonine-protein kinase aurora-1-like	0	0.9405	EC:2.7.10.0	0.863219
AC147179_6.4	phosphoglycolate phosphatase-like	0	0.907	EC:3.1.3.18; EC:3.1.3.41	0.863248
AC139853_56.5	pentatricopeptide repeat-containing protein	1.64441e-25	0.782		0.863258
AC146567_3.4	transcription factor pur-alpha 1-like	0	0.941		0.863994
AC170988_19.5	starch branching enzyme i	0	0.8405	EC:3.2.1.0; EC:2.4.1.18	0.864219
AC148968_42.4	glutamine synthetase	0	0.955	EC:6.3.1.2	0.864319
AC146332_31.4	casparian strip membrane protein 5-like	9.72145e-59	0.7563		0.864391
AC137839_12.5	geranylgeranyl pyrophosphate chloroplastic-like	0	0.8765	EC:2.5.1.10; EC:2.5.1.1; EC:2.5.1.29; EC:1.3.1.74	0.864933
AC202357_19.4	deoxycytidylate deaminase	2.81189e-61	0.961	EC:3.5.4.12	0.864945
AC148916_35.4	ribulose bisphosphate carboxylase small chain 3a	0	0.746	EC:4.1.1.39	0.865176
AC126794_32.5	chaperone protein chloroplastic-like	0	0.9225	-	0.865288
CU019604_28.4	er membrane protein complex subunit 7 homolog	2.58051e-149	0.882		0.865403
AC165430_29.5	dihydroxy-acid dehydratase-like	0	0.913	EC:4.2.1.9	0.865717
AC144724_20.5	translation initiation factor 1	1.4937e-84	0.953		0.865749
AC202319_15.4	pentatricopeptide repeat-containing protein	3.6362e-73	0.72		0.865758
CT009568_43.4	duf246 domain-containing protein at1g04910-like	0	0.839	-	0.865828
AC154090_40.4	glucan endo- -beta-glucosidase 1-like	0	0.931	EC:3.2.1.39	0.866226
AC174362_67.4	hypothetical protein MTR_5g067940	6.19682e-28	0.815		0.86625
AC136841_4.5	fk506-binding protein 15 kd-2	3.33148e-84	0.9375	EC:5.2.1.8	0.866364
CT573077_11.4	protein rer1a-like	3.45161e-136	0.8065		0.866384
CR933104_44.5	atp-dependent rna helicase mitochondrial-like	0	0.85		0.866387
CT967319_26.4	ferritin- chloroplastic-like	7.67834e-159	0.866	EC:1.16.3.1	0.867134
AC146332_6.4	cytochrome c biogenesis fn	4.9896e-61	0.905		0.867284
AC146757_74.4	heat shock protein				0.867291
AC202487_9.3	gdsl esterase lipase	3.51092e-57	0.82	EC:3.1.1.1; EC:3.2.1.51	0.86761
AC152936_25.5	mitochondrial uncoupling protein 1-like	0	0.94		0.867615
AC122166_56.4	hypothetical protein MTR_7g050940	1.24698e-40	0.825		0.867676
CT954251_20.4	at5g49970 k9p8_11	0	0.907	EC:1.3.3.4; EC:1.4.3.5	0.867806
AC147434_66.5	60s ribosomal protein l35a-1-like	9.5692e-71	0.975	-	0.86787
AC167330_3.5	serine threonine protein phosphatase 2a 55 kda regulatory subunit b beta isoform-like	0	0.9525		0.868222
AC125389_60.5	hypothetical protein MTR_8g026970	3.36949e-19	0.73		0.868336
AC173290_6.4	probable importin subunit beta-4-like	0	0.8945		0.868493
CT033767_23.4	hypothetical protein MTR_5g035650	5.62837e-28	1		0.868496
AC136139_5.5	nadh dehydrogenase	2.35897e-39	0.9365		0.868735
AC149491_27.4	bromodomain and wd repeat-containing protein	0	0.7455		0.868798
CT963074_36.4	transcription factor btf3-like	6.61634e-71	0.9415		0.868803
AC152156_9.4	mitochondrial import inner membrane translocase subunit tim22	1.03033e-87	0.883		0.869005
AC150779_25.4	histone h2b	8.86699e-55	1		0.869057
AC122165_45.4	bifunctional purine biosynthesis	0	0.9145	EC:2.1.2.3; EC:3.5.4.10	0.869249
CT954230_40.5	defender against cell death	3.78897e-75	0.959	(2.4) Glycosyltransferases	0.869874
AC187356_18.4	60s ribosomal protein l44	3.65104e-50	0.9765		0.870388
CU459038_23.4	secretory carrier-associated membrane protein 4-like	2.60856e-171	0.912		0.87051
AC202375_19.3	phosphoglycerate mutase-like protein	0	0.8535		0.870609
AC147537_44.5	non-specific lipid-transfer protein	7.56138e-62	0.845		0.870758
AC202471_10.3	aquaporin tip4-1-like	2.38054e-163	0.875	-	0.870774
CT009657_15.4	uncharacterized loc101211880 isoform 2	2.69629e-51	0.843	EC:1.1.3.37; EC:1.1.1.158	0.870825
CT573365_16.5	leucine-rich repeat protein shoc-2-like	0	0.7505		0.871112
AC126007_11.4	superoxide dismutase	4.45318e-133	0.932	EC:1.15.1.1	0.871718
AC149206_5.5	signal peptidase complex catalytic subunit sec11c-like	1.97462e-125	0.9815		0.871786
CT009545_33.5	spoc domain transcription elongation factor s-ii protein	0	0.6145		0.871803
AC148171_49.4	wrky transcription factor	0	0.639		0.871813
AC202341_11.4	aldehyde dehydrogenase	0	0.836	(1.2) Acting on the aldehyde or oxo group of donors; (1.2) Acting on the aldehyde or oxo group of donors	0.871852
CT009558_14.4	neutral ceramidase-like	0	0.848		0.871913
AC157757_18.5	alpha tubulin 1	0	0.9915	-	0.871936
AC146760_5.5	mediator of rna polymerase ii transcription subunit 13-like	4.82218e-104	0.8575		0.872155
AC148486_2.5	dna binding	0	0.72		0.872172
AC137602_26.5	tubulin gamma-2 chain	0	0.982	-	0.872309
AC142094_9.4	leucine-rich repeat receptor-like protein kinase isoform 8	0	0.8665		0.872597
AC182816_18.5	gata transcription factor 9-like	0	0.689		0.872688
CT025840_76.4	camp-regulated phosphoprotein 19-related isoform 2	1.21415e-99	0.801		0.872736
AC165432_26.4	probable polyamine oxidase 4-like	0	0.887	EC:1.4.3.21; EC:1.5.3.11	0.872948
AC154391_25.5	acyl- -binding domain-containing protein 4-like	0	0.8785	-	0.872993
AC151527_24.4	hypothetical protein MTR_4g078770	2.10368e-31	0.867		0.873274
AC158377_32.4	dna-directed rna polymerase ii subunit rpb4-like	6.58842e-95	0.9665	EC:2.7.7.6	0.873388
AC202491_16.3	probable 26s proteasome non-atpase regulatory subunit 3-like	0	0.8985		0.873392
AC137670_8.5	probable adp-ribosylation factor gtpase-activating protein agd8-like	0	0.8285		0.873553
AC171535_26.5	---NA---				0.873616
AC188382_8.4	gibberellin receptor gid1c-like	0	0.9195		0.873775
AC144474_7.4	tubulin beta-2 beta-3 chain	0	0.9905		0.873892
AC146551_18.4	ring u-box domain-containing protein	0	0.83		0.874119
CT963108_11.5	probable calcium-binding protein cml13-like	7.43994e-102	0.9545	EC:1.3.1.74	0.874322
AC173291_7.5	probable nitrite transporter at1g68570-like	0	0.8435		0.874475
AC146558_15.5	histone h4	6.83344e-50	1		0.87468
AC148346_19.5	cdp-diacylglycerol--inositol 3-phosphatidyltransferase 1-like	2.87589e-165	0.8885	EC:2.7.8.11	0.874774
AC147498_56.5	hypothetical protein MTR_063s0018	1.66638e-09	0.6567		0.874782
AC151948_2.5	#NAME?	2.20152e-86	0.904		0.87483
AC160836_3.5	ring fyve phd zinc finger superfamily protein	0	0.7595	-	0.874888
AC174303_49.5	serine carboxypeptidase	4.11646e-156	0.8705	EC:3.4.16.0	0.874924
AC149576_13.4	uncharacterized loc101222251	0	0.831		0.875274
AC185524_2.5	cytochrome c1- heme mitochondrial-like	0	0.931		0.875642
CT573506_28.5	upstream activation factor subunit uaf30-like	3.80022e-78	0.697		0.875856
AC183304_18.4	germin-like protein	2.3086e-130	0.7505		0.876019
AC140547_11.4	26s proteasome non-atpase regulatory subunit 14-like	0	0.988		0.876124
AC157503_12.4	pumilio homolog 2-like	0	0.8455		0.87618
AC138130_28.4	nucleoporin nup53-like	0	0.8585		0.876416
AC119415_8.5	nascent polypeptide-associated complex subunit alpha-like protein 2-like	2.72295e-108	0.885	EC:3.6.3.8	0.876554
AC134522_16.4	60s ribosomal protein l22-2-like	1.98791e-71	0.9375		0.876576
AC146746_20.5	protein	1.95932e-54	0.727		0.876674
AC138580_68.4	upf0415 protein c7orf25 homolog	5.14351e-40	0.897		0.876682
AC174293_31.5	26s proteasome non-atpase regulatory subunit 12-like	0	0.9505		0.876689
AC150207_18.4	cysteine proteinase	0	0.871	EC:1.3.1.74	0.876793
AC145156_87.5	hypothetical protein MTR_1g006140	2.56471e-55	1		0.876808
AC157892_13.5	anion exchanger family protein	0	0.8215		0.87708
AC146708_7.5	nuclear pore complex protein nup107-like	0	0.858		0.877376
CT485798_23.5	aldose 1-epimerase family protein	0	0.8815	EC:5.1.3.3	0.877512
CT963115_10.5	dihydropterin pyrophosphokinase dihydropteroate synthase	0	0.873	EC:2.5.1.15; EC:2.7.6.3	0.877551
CR962133_30.5	expansin	3.52319e-106	0.8825		0.877612
CR954185_43.5	late embryogenesis abundant group 2 isoform 1	0	0.912	-	0.877685
AC140104_2.5	dynamin-related protein 1c	0	0.9465	-	0.877816
AC174316_26.5	tata box-binding protein-associated factor rna polymerase i subunit b-like	1.49139e-142	0.6205		0.877921
AC136287_14.4	50s ribosomal protein chloroplastic-like	0	0.7925		0.877985
AC159538_23.4	3-hydroxybutyryl- dehydratase-like	0	0.91	EC:4.2.1.17	0.878108
AC147405_55.4	lrr receptor-like serine threonine-protein kinase rch1	7.36471e-32	0.8811	EC:3.2.1.0	0.878173
AC147484_13.5	xyloglucan endotransglycosylase hydrolase xth-21	0	0.9345	EC:3.2.1.0; EC:2.4.1.207	0.878377
AC124963_6.5	40s ribosomal protein s23-like	1.81228e-96	0.969		0.878533
AC146819_11.4	alcohol dehydrogenase class iii	0	0.9565	EC:1.1.1.284; EC:1.1.1.1	0.878708
AC146748_45.4	developmentally-regulated gtp-binding protein 1-like	1.0788e-44	0.9835	-	0.878754
AC148177_3.4	mitochondrial 2-oxoglutarate malate carrier	0	0.94		0.878942
CR962131_19.5	probable leucine-rich repeat receptor-like protein kinase at1g35710-like	0	0.941		0.879022
AC147715_15.5	phytoene desaturase	2.53977e-44	0.94		0.879467
AC161032_38.5	zinc finger ccch domain-containing protein	1.91671e-86	0.882		0.879597
AC137065_6.4	tubulin beta-1 chain-like	0	0.98	-	0.879979
AC145331_18.4	probable n-acetyl-gamma-glutamyl-phosphate chloroplastic-like	0	0.885	EC:1.2.1.38	0.880164
AC136472_11.4	histidine decarboxylase	0	0.9055	EC:4.1.1.22	0.880499
AC151724_44.4	xylosyltransferase 2-like	0	0.852	EC:2.4.2.26	0.880758
AC161399_17.5	myb family transcription factor	0	0.835		0.880818
AC152937_32.4	mitochondrial zinc maintenance protein mitochondrial-like	2.53411e-70	0.8265		0.881056
AC142222_28.5	transcription factor-like protein dpb-like	1.42626e-125	0.8665		0.881085
CT027664_67.4	39s ribosomal protein l41- mitochondrial-like	1.92172e-59	0.882	EC:2.7.11.0	0.881185
AC174468_20.4	cryptochrome 1	0	0.9145		0.881191
AC169517_18.5	cysteine-rich receptor-like protein kinase	1.2428e-23	0.8165	EC:2.7.11.0; EC:2.7.7.49; EC:3.4.23.0; EC:2.4.1.135	0.881228
CT009521_18.4	trichome birefringence-like 15 protein	1.23465e-32	0.7355	-	0.881324
CT961059_8.4	tetratricopeptide repeat -containing protein	0	0.8345		0.881331
CT027665_23.4	glucan endo- -beta-glucosidase-like protein	4.84999e-56	0.8645		0.881821
AC146651_7.4	katanin p60 atpase-containing subunit a-like 2-like	0	0.8525	EC:3.6.4.3	0.882209
AC158504_27.4	probable lactoylglutathione chloroplast-like	0	0.895	EC:4.4.1.5	0.882354
AC127169_11.5	adp-ribosylation factor 1-like	1.86402e-119	0.9895		0.882713
AC137825_61.4	ribosome biogenesis protein bms1 homolog	0	0.8125		0.88282
AC189276_4.3	late embryogenesis abundant hydroxyproline-rich glycoprotein	8.93688e-61	0.9085	-	0.882859
AC146567_42.4	ras gtpase-activating protein-binding protein	0	0.7105		0.883109
AC140034_31.5	gtp-binding protein homolog	0	0.9255		0.883415
CU013524_4.4	nad dependent epimerase dehydratase family protein	5.30368e-169	0.903		0.883625
AC187543_22.5	flavoprotein wrba	4.80845e-144	0.869		0.883655
AC157893_17.4	got1 sft2-like vescicle transport protein	1.85965e-63	0.8975		0.883693
AC187356_26.4	glycine-rich rna-binding protein	6.9916e-37	0.7655	-	0.883856
CR936325_3.5	clathrin assembly small subunit protein ap19	4.01762e-114	0.9745	-	0.883913
AC145156_28.5	hypothetical protein GlmaxMp64 (mitochondrion)	1.23327e-12	0.97		0.884426
AC146630_2.4	2-cys peroxiredoxin	1.50925e-151	0.958	EC:1.11.1.15; EC:1.11.1.7	0.884463
AC126786_12.4	probable s-acyltransferase at2g33640-like	0	0.8015		0.884684
AC157757_15.5	ergosterol biosynthetic protein	8.49328e-91	0.921	-	0.884759
AC148996_19.5	atp-dependent rna helicase has1	6.63153e-37	0.868		0.884796
AC147481_20.5	14 kda zinc-binding	1.14339e-109	0.883		0.884804
CU024876_11.4	translocon-associated protein subunit alpha-like	1.83462e-166	0.8565		0.884873
AC157350_2.4	dolichyl-diphosphooligosaccharide--protein glycosyltransferase subunit stt3-like	0	0.947		0.884973
AC139841_34.4	60s ribosomal protein l23a-like	8.00393e-75	0.9345		0.885208
AC137077_16.4	aquaporin tip2-3	1.40108e-136	0.9185		0.885405
AC144406_63.5	hypothetical protein MTR_1g005870	1.90763e-36	1		0.88551
AC147484_29.5	xyloglucan endotransglycosylase hydrolase xth-21	0	0.931	EC:3.2.1.0; EC:2.4.1.207	0.885699
AC151528_16.5	beta-carotene isomerase chloroplastic-like	1.7996e-170	0.793		0.885921
AC147741_8.4	multiprotein bridging factor 1	3.40143e-29	0.911		0.886138
AC126783_39.4	copper methylamine oxidase-like	0	0.9485	EC:1.4.3.21	0.886307
AC166046_9.5	gata transcription factor 9-like	0	0.689		0.886619
AC146574_53.4	arm repeat superfamily protein isoform 1	0	0.795		0.886711
AC146748_46.4	developmentally-regulated gtp-binding protein 1-like	0	0.978		0.886903
AC146572_16.4	casein kinase ii subunit beta-like	0	0.8855		0.887481
AC144724_24.5	oligopeptide transporter 7-like	0	0.859		0.887602
CU024868_41.4	protein mago nashi homolog isoform 2	3.8119e-107	0.9775		0.888201
AC124966_48.4	atp synthase subunit delta mitochondrial-like	3.3262e-74	0.943		0.888312
AC150566_38.4	dna polymerase epsilon catalytic subunit a-like	0	0.856	EC:2.7.7.7	0.888454
AC144539_51.5	nadh dehydrogenase	9.96652e-63	0.927	EC:1.6.5.0; EC:1.6.99.3	0.888947
AC127018_49.4	malic enzyme	0	0.929	EC:1.1.1.39; EC:4.1.1.3; EC:1.1.1.38; EC:1.6.1.0	0.889196
AC156828_37.4	u6 snrna-associated sm-like protein lsm1-like	5.36129e-69	0.9425		0.88926
CR955006_12.5	scarecrow-like transcription factor pat1-like	0	0.8775	-	0.889476
AC202486_12.3	cyclin-dependent kinase f-1-like	0	0.767	EC:2.7.11.0	0.889538
AC150706_10.4	translation initiation factor eif-2b subunit gamma-like	0	0.863	EC:2.7.7.0	0.889809
AC124963_13.5	protein iq-domain 1-like	0	0.7775		0.889849
AC146777_41.5	atp-dependent clp protease proteolytic subunit mitochondrial-like	9.58272e-177	0.902	EC:3.4.21.0	0.889953
CR955008_33.5	magnesium-chelatase subunit chloroplastic-like	0	0.968	EC:6.6.1.1; EC:3.6.1.15	0.890136
AC202498_22.3	serine arginine repetitive matrix protein	0	0.854		0.890215
AC149637_35.4	coatomer subunit alpha-1-like	0	0.926	EC:2.7.11.7	0.891024
CR933104_25.5	12-oxophytodienoate reductase	0	0.9185		0.891357
AC136955_31.5	5 -nucleotidase -like	0	0.8165	EC:3.1.3.2	0.891467
AC149580_16.5	lipoxygenase	0	0.7885	EC:1.13.11.12	0.891544
AC150446_7.5	complex interacting protein	2.11738e-112	0.838	-	0.891686
AC137602_12.5	eukaryotic translation initiation factor 3 subunit c-like	0	0.8415	-	0.892212
CT573029_25.4	60s ribosomal protein l10a-1-like	6.15709e-125	0.9685		0.89237
CT033765_49.4	microtubule-associated protein map65-1a	0	0.916	-	0.892371
CR936327_12.4	rac-like gtp-binding protein	1.08008e-127	0.9815		0.892516
AC126013_15.4	chlorophyll a-b binding protein chloroplastic-like	0	0.968		0.892606
AC170582_6.4	probable proteasome inhibitor-like	0	0.748		0.892689
CT961056_34.5	lim domain-containing protein	2.37908e-32	0.9825		0.892856
AC158372_18.4	10 kda chaperonin-like	2.70233e-92	0.835		0.892885
AC148217_16.5	rac-like gtp-binding protein	4.26584e-128	0.986	EC:3.1.4.12	0.893197
AC202464_1.4	er membrane protein complex subunit 4-like	5.69043e-112	0.871		0.893524
CR955009_18.5	60s ribosomal protein l34-like	1.16203e-60	0.98		0.894003
AC151823_27.4	histone h2a	9.78376e-88	0.9205		0.894178
AC150207_4.4	probable isoaspartyl peptidase l-asparaginase 2-like	0	0.9355	EC:3.5.1.1	0.894317
AC126781_15.5	monoglyceride lipase-like	0	0.899	EC:2.3.1.22; EC:3.1.1.5	0.894416
AC133572_12.5	protein	2.53955e-177	0.7395		0.894583
AC137602_30.5	n-alpha-acetyltransferase 20-like	2.32548e-127	0.963	EC:2.3.1.88	0.894637
AC126006_26.5	aspartic proteinase nepenthesin-1-like	0	0.903	EC:3.4.23.0	0.894897
AC172743_27.4	nadh dehydrogenase	0	0.922	EC:1.6.5.3	0.895143
AC148171_20.4	regulator of ribonuclease-like protein 2-like	7.52809e-116	0.958	EC:2.1.1.0	0.895233
AC147201_7.5	zf-hd homeobox protein at4g24660-like	9.87082e-56	0.8025		0.895288
AC147481_11.5	glycine decarboxylase complex h-protein	7.61003e-110	0.9025	EC:1.4.4.2	0.895393
AC144724_64.5	probable ubiquitin-conjugating enzyme e2 25-like	2.42096e-36	0.8235	EC:6.3.2.19	0.895606
AC202355_2.4	60s ribosomal protein l37a-like	3.75577e-59	0.992	-	0.895882
CU012042_19.5	aspartyl aminopeptidase	0	0.8975	EC:3.4.11.0	0.896534
AC157490_22.4	ring finger protein	2.17161e-175	0.8585		0.896727
AC174342_35.5	30s ribosomal protein s17	1.85978e-63	0.941		0.896796
CR931739_29.4	probable pectinesterase pectinesterase inhibitor 33-like	0	0.8195	EC:3.1.1.11	0.896974
AC146791_45.4	cytochrome b6 f complex subunit n	2.26703e-107	0.8445		0.897006
AC130803_25.4	calmodulin	5.43324e-102	0.9995	EC:1.3.1.74	0.897519
AC144657_7.5	sucrose phosphate synthase	0	0.907	EC:2.4.1.14	0.897531
AC174312_1.5	mitochondrial import receptor subunit tom22 homolog 2-like	1.08961e-51	0.812		0.897597
AC160516_74.4	---NA---				0.897609
CU424493_6.4	gdp-mannose dehydratase 2-like	0	0.9465	EC:4.2.1.47	0.897725
CT962501_29.4	probable signal peptidase complex subunit 1-like	8.72017e-54	0.877		0.897975
CT963111_24.5	40s ribosomal protein s26-1-like	2.7875e-47	0.992	-	0.898139
CR931730_15.4	40s ribosomal protein s29	1.2137e-33	0.933		0.898351
AC119408_10.4	protein	1.17261e-31	0.9205		0.898578
AC148819_1.5	60s ribosomal protein l7-4-like	2.99518e-168	0.954		0.898976
AC135801_2.5	histone h4	6.83344e-50	1		0.899016
AC147538_11.4	ranbp2-type zinc finger protein at1g67325-like	0	0.9085		0.899378
AC159146_20.5	gap junction beta-4 protein isoform 1	0	0.8215		0.899512
CU459036_7.3	auxin-responsive protein (aux iaa)	0	0.817		0.899539
AC167710_15.4	isoliquiritigenin 2 -o-methyltransferase	0	0.83	EC:2.1.1.65; EC:2.1.1.154	0.899676
AC131248_34.4	mucin-like protein	2.74504e-20	0.9165		0.899809
AC174339_20.4	cox19-like chch family protein	1.71955e-48	0.8875		0.900132
AC130805_13.5	probable ribosome biogenesis protein rlp24-like	1.27247e-103	0.8325		0.900231
AC148527_10.4	phosphoglucomutase	5.85939e-29	0.9665	EC:5.4.2.2	0.900255
AC174278_30.4	ring-h2 finger protein atl3i	3.36389e-32	0.969		0.90058
AC151744_15.4	pyrophosphate-energized vacuolar membrane proton pump-like	0	0.96	EC:3.6.1.1; EC:1.3.1.74	0.900596
AC125481_69.5	mitochondrial inner membrane organizing system protein 1-like isoform x3	4.69446e-61	0.83		0.900765
AC202335_7.3	mitochondrial atp synthase subunit g protein	9.81779e-33	0.901	-	0.900871
AC165943_44.5	ataxin-3 homolog	0	0.816	EC:3.4.19.0	0.90107
AC155895_20.4	oligosaccharyltransferase complex magnesium transporter family protein	1.37648e-90	0.9065		0.901244
CT963113_20.4	glutathione peroxidase	0	0.894	EC:1.11.1.7	0.901382
AC160839_5.4	ovarian otubain	3.44386e-159	0.7175		0.901547
AC141922_18.5	40s ribosomal protein s16-like	3.54881e-96	0.9855	-	0.901641
AC134322_18.5	transmembrane 9 superfamily member 3-like	0	0.938		0.901906
AC154090_1.4	peroxidase	0	0.9495	EC:1.11.1.7	0.902185
AC127674_26.4	40s ribosomal protein s13-like	1.37786e-104	0.976		0.902288
AC152937_31.4	60s ribosomal protein l22-2-like	1.01678e-66	0.9655		0.902403
CU179637_9.3	isocitrate dehydrogenase	0	0.933	EC:1.1.1.41	0.902648
AC122728_49.4	polyadenylate-binding protein 2-like	8.34217e-140	0.778		0.903027
AC161400_23.5	hypothetical protein MTR_2g048160	1.29959e-43	0.9		0.90332
CR936326_3.5	alpha- -glucan-protein synthase	0	0.952	EC:2.4.1.186	0.90345
AC202311_14.4	protein related	3.46406e-79	0.8465		0.903466
AC137669_21.5	gamma carbonic anhydrase mitochondrial-like	0	0.877		0.903505
AC146972_37.4	pyruvate dehydrogenase e1 component subunit mitochondrial-like	0	0.9735	EC:1.2.4.1	0.904035
AC183304_20.4	germin-like protein	3.44685e-133	0.8775		0.904567
AC202593_13.4	cytochrome b-c1 complex subunit	4.72336e-67	0.926	EC:1.10.2.2	0.904899
AC150799_30.5	acid phosphatase vanadium-dependent haloperoxidase-related protein	4.66311e-67	0.938		0.90523
CU137657_10.3	eukaryotic translation initiation factor 5a2	1.73863e-111	0.9705		0.905235
AC122171_10.5	malate dehydrogenase	0	0.9735	EC:1.1.1.37	0.905316
AC167403_17.4	drm3	1.29733e-83	0.9		0.905344
AC157489_29.4	chloroplastic group iia intron splicing facilitator crs1	1.92093e-33	0.8205		0.905493
AC141866_9.4	phosphoglycolate phosphatase	0	0.902	EC:3.1.3.41; EC:2.7.11.0; EC:3.1.3.18	0.905578
AC146747_17.4	ubiquitin carrier protein	1.34833e-138	0.916	EC:6.3.2.19	0.905732
AC157890_7.4	syntaxin related protein am3p	1.27879e-151	0.8115		0.905802
AC144541_13.4	f-actin-capping protein subunit alpha-like	0	0.915	-	0.905817
CT573502_8.5	60s ribosomal protein l10a-1-like	3.44608e-137	0.969		0.905824
AC166046_1.5	dehydration-responsive element-binding protein 3-like	2.48505e-100	0.7935		0.905926
CR931734_2.4	at5g21070 t10f18_100	5.68829e-143	0.951		0.906071
AC174301_41.4	protein isoform 2	0	0.8725		0.906075
AC141862_9.4	cytochrome c oxidase subunit mitochondrial-like isoform 2	1.8944e-70	0.8165	EC:1.9.3.1	0.906243
AC146564_52.4	nudix hydrolase chloroplastic-like	2.35415e-85	0.8535		0.906314
AC148484_41.5	---NA---				0.906435
AC150787_35.4	dead-box atp-dependent rna helicase	0	0.951		0.907085
AC139841_2.4	histone h2b	7.19376e-68	0.987		0.907103
AC174277_12.4	eukaryotic translation initiation factor 3 subunit g-like	0	0.8945	-	0.907118
AC145156_84.5	ribosomal protein s10	1.35214e-31	0.94	-	0.907344
AC149803_21.5	photosystem i assembly protein ycf3	2.58977e-43	0.9845		0.907549
AC119412_10.5	vesicle transport v-snare	3.37197e-148	0.928		0.907904
AC159706_38.5	acyl- n-acyltransferases superfamily protein isoform 2	3.50136e-31	0.9115	-	0.908111
CU137661_3.4	atpase family aaa domain-containing protein 3-like	0	0.8875	EC:3.6.4.3	0.908203
AC135465_26.4	adp-ribosylation factor	6.3904e-131	0.998		0.908352
AC142506_15.5	protein yipf6-like	7.79373e-136	0.8605		0.908718
AC202494_4.3	glyoxylate hydroxypyruvate reductase a hpr2-like	6.96029e-39	0.817	EC:1.1.1.0	0.908724
AC161241_12.5	26s protease regulatory subunit 6a homolog a-like	0	0.9875	EC:3.6.1.3	0.908962
AC170856_13.4	coatomer subunit delta-like	0	0.9135		0.909019
AC146788_38.4	60s ribosomal protein l24-like	6.35508e-41	0.91		0.909572
AC141111_15.4	serine--glyoxylate aminotransferase-like	0	0.9565	EC:2.6.1.45	0.909626
CU302346_16.3	protein spiral1-like 2-like	2.0531e-19	0.836		0.909782
CT573215_33.5	uncharacterized loc101219067 isoform 1	4.7112e-38	0.672		0.910218
AC135231_13.4	ketol-acid reductoisomerase	0	0.9465	EC:1.1.1.86	0.910261
CR954185_34.5	60s ribosomal protein l30-like	8.55931e-76	0.9645	-	0.910276
CR956631_26.5	50s ribosomal protein l27-like	1.14564e-102	0.9155		0.910374
AC146783_16.4	carrier protein mitochondrial-like	0	0.875	-	0.910863
AC141106_55.5	protein	1.73175e-89	0.991		0.911167
AC138087_25.4	rho guanine nucleotide exchange factor	6.13394e-160	0.7895		0.911664
AC148171_55.4	---NA---				0.911781
AC150784_29.4	transcription factor apetala2	1.65656e-117	0.871		0.911936
AC203553_10.4	uncharacterized loc101209235	1.51072e-38	0.941		0.912586
AC125368_31.5	expressed protein	1.99258e-08	0.7		0.913384
AC151724_16.4	40s ribosomal protein s20-2-like	9.38269e-84	0.9715		0.913428
CT009508_29.4	cellulose synthase a catalytic subunit 3	0	0.934	EC:2.4.1.12; EC:2.4.1.29	0.913478
AC157985_7.4	ubiquitin interaction motif-containing protein	0	0.819		0.913681
CU424493_2.4	60s ribosomal protein l8-3-like	0	0.971		0.91378
AC146343_31.5	40s ribosomal protein s6-like	1.6411e-119	0.9785	-	0.91405
AC174281_23.4	eukaryotic translation initiation factor iso4e	2.44404e-130	0.912		0.914074
AC135605_44.5	proteasome subunit beta type	1.63684e-149	0.979	EC:3.4.25.0	0.914296
AC152402_22.4	calcium-dependent protein kinase	0	0.815	EC:2.7.11.17	0.914316
CU024876_30.4	nadh dehydrogenase	2.09071e-80	0.915		0.914362
AC174362_47.4	unknown	1.91248e-54	0.9636		0.91442
AC133780_24.4	translocon-associated protein subunit beta	8.95106e-114	0.8935		0.914506
CR954195_28.4	histone h3	1.0839e-91	0.9975		0.914701
AC160516_32.4	nadh dehydrogenase subunit 3	1.64287e-76	0.9585	EC:1.6.5.3	0.915016
AC150891_13.5	protein transport protein sec61 subunit beta-like	8.78128e-30	0.934		0.915184
AC140026_9.4	hypothetical protein MTR_3g108650	1.11041e-36	0.9533		0.915828
AC144389_16.5	60s acidic ribosomal protein	5.79481e-35	0.8615	-	0.916031
AC137995_15.4	transmembrane protein 256 homolog	2.7639e-73	0.9205	-	0.916672
AC159123_22.4	protein	5.99274e-16	0.8855		0.916727
CT962501_12.4	60s ribosomal protein l17-2-like	3.84094e-132	0.959		0.916848
CR936368_46.5	serine arginine-rich splicing factor rsz22-like	1.54006e-54	0.846		0.917145
CT868739_24.5	60s acidic ribosomal protein p1-like	1.57039e-39	0.795		0.917646
AC165431_27.5	histone h2a	1.47157e-46	0.9935		0.917848
AC161862_22.4	14 kda proline-rich protein	2.28891e-37	0.8925		0.917971
CT573505_12.4	udp-apiose xylose synthase	1.43611e-25	0.985		0.91848
CT573078_2.5	calcineurin b-like protein 3-like	2.39084e-163	0.97	-	0.918655
AC146865_2.5	small nuclear ribonucleoprotein sm d1-like	2.2489e-61	0.9785		0.91891
AC147481_46.5	upf0047 protein yjbq-like	1.46259e-105	0.9265		0.919099
AC146333_10.4	60s ribosomal protein l30-like	4.59086e-75	0.9915		0.919117
AC149636_25.5	40s ribosomal protein s25-2	1.0664e-45	0.985		0.919354
AC175311_20.4	minor histocompatibility antigen h13	0	0.9105	EC:3.4.24.0; EC:3.4.23.0	0.919392
AC165439_17.4	15 kda seleno	1.9626e-102	0.9395		0.919464
AC149801_17.4	40s ribosomal protein s6-like	1.67127e-148	0.973		0.919595
CU179894_34.4	polyubiquitin 2	1.13972e-89	0.9965	-	0.920212
AC148719_12.4	copper chaperone	2.05479e-48	0.914	EC:2.1.1.43	0.920376
AC202335_19.3	40s ribosomal protein s15a-5	7.22216e-91	0.9245	-	0.921501
AC174350_7.5	nadh dehydrogenase	6.99552e-72	0.9045	EC:1.6.5.3	0.922605
AC122164_10.4	40s ribosomal protein s12	4.93675e-86	0.956	-	0.922646
CT961056_23.5	probable aquaporin pip-type 7a-like	0	0.9595		0.923547
AC152751_7.4	60s ribosomal protein	3.45708e-119	0.979		0.923578
AC162031_53.5	26s protease regulatory subunit 6b homolog	6.61681e-48	0.962	EC:3.6.1.3	0.923727
AC148817_5.4	phosphomannomutase d1	7.24779e-126	0.9425	EC:5.4.2.8	0.924564
AC157376_2.4	importin subunit alpha-1-like	0	0.934	-	0.924766
AC124961_14.4	adp-ribosylation factor 2-like	9.45356e-131	0.998		0.924801
CR940305_34.4	hypothetical protein (mitochondrion)	7.54932e-28	1		0.924924
AC137994_78.4	v-type proton atpase subunit d2-like	1.53789e-55	0.981		0.925331
CU019601_19.4	60s ribosomal protein l39	3.67685e-28	0.989		0.926119
AC144406_41.5	hypothetical protein MTR_1g006180	2.1777e-46	0.9843		0.926197
AC174142_11.5	protein rer1b	1.07339e-108	0.9365		0.926831
AC174315_4.5	gaga-binding transcriptional activator	0	0.832		0.926867
AC144406_39.5	hypothetical protein MTR_1g006160	3.08391e-49	1		0.926953
AC147538_3.4	nuclear transport factor 2-like	6.58498e-87	0.9105		0.927287
AC144765_20.4	hypothetical protein MTR_4g095390	7.01437e-51	0.9395		0.927779
CT573503_11.5	adp-ribosylation factor 2-like	1.05679e-130	0.998		0.928396
CU019605_11.4	uncharacterized loc101210357	0	0.92		0.928478
AC127167_44.4	heat shock protein	0	0.8115	EC:3.6.1.15	0.928613
AC183305_19.5	fasciclin-like arabinogalactan protein	4.05168e-34	0.8614		0.928889
AC135311_31.4	60s ribosomal protein l8-3-like	0	0.9765		0.929162
AC146861_16.5	serine threonine protein phosphatase pp1	0	0.9685	EC:3.1.3.16	0.929199
AC146757_63.4	pyruvate dehydrogenase (acetyl-transferring) mitochondrial-like	0	0.936	EC:2.7.11.2	0.929827
AC202518_18.3	ubiquitin-conjugating enzyme e2 7-like	6.24045e-97	0.9675	EC:6.3.2.19	0.929947
AC146651_14.4	40s ribosomal protein s14-like	1.39132e-78	0.9655		0.930217
AC171498_11.4	er membrane protein complex subunit 2-like	0	0.9285		0.930823
AC136839_10.4	betaine-aldehyde dehydrogenase	0	0.9445	EC:1.2.1.8	0.930982
AC126782_13.5	proteasome subunit beta type-5-like	0	0.9305	EC:3.4.25.0	0.930995
AC126779_12.5	40s ribosomal protein s4	0	0.985		0.931723
AC159873_25.5	hydroxyproline-rich glycoprotein family protein	9.30784e-58	0.7085		0.931767
AC159706_34.5	---NA---				0.932088
AC174362_110.4	---NA---				0.932088
AC169177_14.4	v-type proton atpase subunit d2	0	0.9825		0.932304
AC140722_28.5	sec14-like 3 protein	0	0.922		0.932412
AC148397_21.4	pointed first leaf	9.88226e-96	0.9795		0.933624
CU424435_4.3	14-3-3-like protein b-like	0	0.9445		0.935169
AC174358_20.4	cytochrome b5	5.04359e-101	0.7935		0.935866
AC138451_41.4	nodule-specific glycine-rich protein 1e	1.43236e-24	0.936	-	0.936489
AC148817_61.4	40s ribosomal protein s21-2-like	1.43044e-53	0.9485		0.936566
AC150977_5.5	isocitrate dehydrogenase	0	0.9295	EC:1.1.1.41	0.937006
AC148821_7.5	histone h3	1.0839e-91	0.9975	-	0.938294
AC174288_38.4	pleckstrin homology domain-containing family a member	6.05176e-148	0.9185		0.939247
AC174351_7.4	v-type proton atpase 16 kda proteolipid subunit c1 c3 c5	1.1035e-71	0.9895		0.939691
AC170253_21.5	nadh dehydrogenase	5.87297e-86	0.931		0.940415
AC137994_71.4	pyruvate dehydrogenase e1 component subunit mitochondrial-like	9.0522e-24	0.909	EC:1.2.4.1	0.940595
AC148397_14.4	pointed first leaf	9.87149e-96	0.9795		0.941044
AC146755_7.4	60s ribosomal protein l36	1.5066e-60	0.975		0.941207
CU302248_26.3	ubiquitin-60s ribosomal protein l40-like	3.62287e-88	0.9845		0.941479
CU013530_32.4	hypothetical protein MTR_5g067940	3.38095e-41	0.91		0.944078
CU302331_18.3	hypothetical protein MTR_5g067940	2.51202e-42	0.9167		0.944754
AC150779_10.4	ras-like protein	1.16298e-126	0.9905		0.944964
AC140035_11.4	40s ribosomal protein s15-like isoform 1	1.1226e-100	0.9535	-	0.946511
AC134242_23.5	probable histone -like	7.31713e-59	0.973		0.946517
AC136449_22.5	caffeoyl- 3-o- partial	0	0.9835	EC:2.1.1.104	0.947122
CT573503_21.5	adp-ribosylation factor 2-like	1.05679e-130	0.998		0.947524
AC198006_4.4	aquaporin pip2-7	0	0.927		0.948986
AC159706_35.5	hypothetical protein MTR_4g129350	2.47859e-34	0.7625		0.9509
AC146664_10.4	40s ribosomal protein s3	1.55302e-159	0.9805		0.952165
AC148293_4.5	v-type proton atpase 16 kda proteolipid subunit c1 c3 c5	1.1035e-71	0.9895		0.954448
AC159535_17.4	40s ribosomal protein s3	1.6651e-166	0.987		0.954456
