# Supplementary material for: Deciphering common and specific transcriptional immune responses in pea towards the oomycete pathogens Aphanomyces euteiches and Phytophthora pisi
Source: BMC Genomics. 2015 Aug 21;16(1):627. doi: 10.1186/s12864-015-1829-1 (PMC4546216; doi:10.1186/s12864-015-1829-1)
Supplement: Additional file 3: Table S2. — List of all pea responsive genes to infection with P. pisi. Microsoft Excel spreadsheet containing complete list of list of pea responsive genes to P. pisi infection at 6 hpi (P6UP, P6DOWN) and 20 hpi (P20UP, P20DOWN). All the genes have P ≤ 0.05 on log2 of fold change (FC) expression levels to the control samples. Each gene is presented by the M. truncatula gene ID (column A), annotation (column B), minimum E-value (the lowest E-value of the ten best hits) (column C), mean similarity (the average similarity value of the ten best hits) (column D) and enzyme code (column E) provided by Blast2GO. Ratios of log2 on the FC between each treatment and the corresponded control samples are presented in column F. Differentially expressed genes (P ≤ 0.05, ≥ 1.5 fold induction or ≤ 0.67 fold repression) are marked with light blue colour. (XLSX 329 kb) [file 12864_2015_1829_MOESM3_ESM.xlsx]

## Sheet: P6UP
Gene ID	Annotation	Minimum E-value	Mean similarity	Enzyme codes	Expression ratio
AC140545_65.4	rna-directed dna polymerase (reverse transcriptase) ribonuclease h	0	0.9005	EC:3.1.26.4; EC:2.7.7.49; EC:3.4.23.0	6.1259
CR931807_17.5	cullin-like protein1	0	0.806	EC:3.4.22.0	4.86513
AC142223_65.5	serine threonine protein kinase srpk1	0	0.866	EC:2.7.11.0; EC:2.7.7.49	4.59556
AC148171_60.4	rna-directed dna polymerase (reverse transcriptase) ribonuclease h	0	0.936	EC:3.1.26.4; EC:2.7.7.49; EC:3.4.23.0	4.09962
AC140031_9.4	ovarian otubain	1.02972e-57	0.809	EC:2.3.1.0; EC:2.7.11.0	4.02608
AC187464_33.5	atp-dependent dna helicase pif1	9.02916e-42	0.845	-	3.51556
AC144474_6.4	tigger transposable element-derived protein	7.87682e-70	0.9715	-	3.3121
AC202498_26.3	hat family dimerization domain containing protein	9.36424e-17	0.797	-	3.269
AC146807_13.4	hypothetical protein MTR_8g057140	1.91338e-21	0.83		3.26733
AC161034_35.5	serine threonine protein kinase endoribonuclease partial	0	0.6345		3.23372
CR955011_34.4	hypothetical protein MTR_5g076570	2.2489e-20	0.86		3.10034
CR936946_47.5	gag-pol polyprotein	0	0.6675	EC:2.7.7.49; EC:2.7.11.0	3.03546
AC170581_14.4	udp-glycosyltransferase 79b3-like	3.45936e-30	0.8665	EC:2.4.1.115	2.96942
AC202486_3.3	phytoalexin-deficient 4-2 protein	0	0.65	EC:3.1.1.3	2.8703
AC148816_15.4	hydroxycinnamoyl-coenzyme a shikimate quinate hydroxycinnamoyltransferase-like	0	0.6405	-	2.82081
AC160242_20.5	ribulose bisphosphate carboxylase small chain 3a	0	0.7545	EC:4.1.1.39	2.8208
AC174305_5.4	hypothetical protein MTR_4g039720	1.50162e-135	0.8835		2.80589
AC167710_20.4	copalyl diphosphate synthase	1.16797e-31	0.7955	EC:5.5.1.13	2.8019
AC203560_11.3	dna repair protein rad51-like protein	4.20995e-69	0.583	-	2.71802
CT962503_38.4	nbs-containing resistance-like protein	0	0.8295	EC:3.4.22.0	2.66628
AC122165_17.4	zinc finger mym-type protein	0	0.7965	-	2.66587
AC150566_36.4	ring-finger domain protein	3.0835e-40	0.924	EC:3.4.22.0	2.5775
CR974443_33.5	lcr-like protein	5.10714e-20	0.824		2.48754
AC135317_51.4	mediator of rna polymerase ii transcription subunit 16	1.12206e-102	0.657	-	2.47082
AC137703_42.5	coatomer subunit zeta-3	2.11379e-167	0.7915	EC:2.7.11.0; EC:2.7.7.49; EC:3.4.23.0	2.46952
AC124959_10.5	f-box kelch-repeat protein	0	0.7115		2.4642
AC152158_42.5	f-box lrr-repeat protein	1.34972e-60	0.7294	-	2.4637
AC191599_7.4	r2r3-myb transcription factor	0	0.7415	-	2.43543
AC202364_26.4	rna polymerase beta	7.39844e-50	0.768	EC:2.7.7.6; EC:3.6.3.0	2.43325
AC174346_40.5	vacuolar processing enzyme-1a	0	0.81	EC:3.4.22.0	2.39711
AC147363_1.4	replication factor-a protein 1 family protein	1.83203e-84	0.6462		2.39502
AC174327_41.5	hypothetical protein MTR_4g119060	1.88581e-18	1		2.37577
CU137654_5.3	hypothetical protein MTR_5g090800	7.21179e-28	1		2.35933
AC158377_37.4	tmv resistance protein n	3.44765e-77	0.8085	EC:2.4.1.12; EC:3.6.1.15	2.35802
AC152157_40.5	beta-amyrin synthase	1.03689e-42	0.9245	EC:5.4.99.8	2.35691
AC202582_14.3	udp-glucosyl transferase isoform 1	0	0.651	EC:2.4.1.0	2.33481
AC148178_13.4	rpp4 candidate	1.16815e-140	0.715	EC:3.6.1.15	2.32952
CR938710_24.5	f-box lrr-repeat protein	0	0.5235		2.30621
AC138129_38.4	far-red impaired partial	4.03479e-104	0.6175	EC:1.2.1.50	2.30163
CT573078_55.5	cullin-like protein1	0	0.8275	EC:3.4.22.0	2.29168
AC174351_36.4	crabs claw	1.3464e-23	0.8215		2.28979
AC127021_57.4	aldehyde dehydrogenase family 3 member f1	1.98257e-10	0.78	-	2.28866
CU302328_19.4	nbs-lrr resistance protein	0	0.8455	-	2.2703
CR956619_45.5	cullin-like protein1	0	0.8355	EC:3.4.22.0	2.245
AC145218_37.4	hypothetical protein MTR_2g044690	2.9893e-52	0.889		2.24492
AC136287_20.4	hypothetical protein MTR_1g040100	1.6183e-54	0.9867		2.23129
AC202319_18.4	tir-nbs-lrr resistance protein	0	0.609	-	2.23042
CR940308_44.4	protein zinc induced facilitator-like 1-like	1.02363e-22	0.5895		2.21206
CT573051_26.4	peroxidase 10-like	0	0.8305	EC:1.11.1.7	2.17447
AC202495_5.3	apyrase	2.57473e-92	0.9115	EC:3.6.1.15	2.16083
AC153125_2.5	gdsl esterase lipase at3g27950-like	0	0.777	-	2.16071
CT967302_38.4	rna polymerase beta subunit	1.62826e-53	0.86	EC:2.7.7.6	2.15056
AC175090_48.4	domain containing protein	1.06247e-37	0.6875	-	2.14028
AC146785_53.5	beta-glucosidase 40-like	1.03496e-22	0.905	EC:3.2.1.0	2.1315
AC130800_21.4	cytochrome p450 89a2	0	0.84	EC:1.14.14.1	2.10871
AC159705_25.5	gag-pol poly protein	5.2386e-31	0.7145	-	2.10391
CR538723_3.4	ethylene-responsive transcription factor erf012-like	5.4121e-101	0.7455	-	2.10189
AC173834_31.5	hypothetical protein MTR_1g079840	1.12638e-33	1		2.09687
AC122730_57.5	hypothetical protein MTR_2g011410	7.78985e-27	0.7795	-	2.09058
AC202371_27.4	hypothetical protein MTR_8g078040	9.30813e-25	0.8805		2.08831
CT573504_39.5	wrky transcription factor	6.51104e-34	0.7325	-	2.0833
CU179877_12.3	fatty acyl- reductase	0	0.6975	EC:1.2.1.0	2.08104
AC174314_19.4	---NA---				2.07766
AC146651_13.4	atp-dependent dna helicase pif1	1.32465e-145	0.7765	-	2.07762
CR940310_36.4	organ-specific protein s2	0	0.6385		2.07531
AC126015_32.4	---NA---				2.05919
AC126790_68.5	dual specificity tyrosine-phosphorylation-regulated kinase	5.1719e-73	0.95	EC:2.7.11.0	2.05543
AC202471_9.3	resistance gene analog protein	0	0.693	EC:3.6.1.15	2.05372
AC158497_9.4	pentatricopeptide repeat-containing protein at5g46100-like	1.33474e-57	0.7785		2.05194
AC146744_2.4	hypothetical protein MTR_3g034690	7.59276e-97	0.7275	-	2.04409
CT009492_30.4	replication factor a protein	2.16978e-128	0.762		2.03548
AC135160_32.5	f-box protein	8.67474e-23	0.755		2.03168
AC202343_3.3	glyoxylate reductase	3.88464e-54	0.8365	EC:1.1.1.237	2.01796
AC169513_37.4	1-aminocyclopropane-1-carboxylate oxidase-like protein	0	0.734	EC:1.14.11.0	2.01762
AC147011_14.4	galactinol synthase	0	0.893	EC:2.4.1.123	2.01478
AC157983_34.4	nadh-cytochrome b5 reductase-like protein	6.59483e-51	0.5945	-	2.01185
AC161569_34.5	hypothetical protein MTR_4g114840	3.04439e-27	0.814		2.00696
CU062421_6.3	upf0481 protein at3g47200-like	1.04451e-82	0.7035	-	2.00377
CU302333_12.4	hypothetical protein MTR_5g042720	2.63142e-48	0.86		1.99908
AC140030_51.5	auxilin-like protein	9.9462e-45	0.848	EC:3.4.21.0	1.99809
AC121238_4.5	hypothetical protein MTR_4g026510	4.14548e-35	1		1.99428
CU179637_26.3	helicase-like protein	2.09662e-16	0.76		1.99424
CT963130_17.5	far1-related protein	3.62732e-115	0.769	-	1.99345
AC183502_36.4	syntaxin-binding protein	1.0902e-24	0.8669		1.9816
CU013545_15.3	reverse transcriptase-like protein	0	0.673		1.96802
CU104794_5.3	reverse transcriptase-like protein	1.41326e-82	0.6755		1.96802
CT990605_28.5	replication factor a 51 kda subunit	1.3124e-129	0.5465		1.96747
AC202517_3.4	hypothetical protein MTR_6g013770	2.34191e-118	0.7336	-	1.96734
AC174337_8.4	hypothetical protein MTR_8g062630	5.20754e-59	0.86		1.95988
AC144430_59.4	tubulin-specific chaperone a	3.59397e-62	0.7995	-	1.9591
CT573076_24.5	hypothetical protein MTR_5g011880	0	0.884		1.95152
CT963114_34.4	protein srg1-like	0	0.834	EC:1.14.11.0	1.94629
CT009615_47.4	---NA---				1.94082
AC122728_53.4	rna-directed dna polymerase (reverse transcriptase) ribonuclease h	0	0.822	EC:3.1.26.4; EC:2.7.7.49; EC:3.4.23.0	1.94015
AC149040_52.5	hypothetical protein MTR_7g032600	2.35149e-47	0.92		1.93922
AC174341_25.5	disease resistance protein	0	0.7085	-	1.93719
AC151744_30.4	probable xyloglucan glycosyltransferase 5-like	4.89382e-70	0.8285	-	1.93204
AC148176_8.5	rna binding protein	2.62662e-48	0.77	-	1.92748
CU459040_6.3	---NA---				1.92312
AC167403_5.4	---NA---				1.92275
AC140551_70.5	major pollen allergen-like protein	7.67598e-40	0.9135	-	1.91883
AC135229_35.5	rna-directed dna polymerase (reverse transcriptase)	4.86793e-15	0.7679	EC:2.7.11.0; EC:2.7.7.49	1.90906
CU019606_39.4	protein	1.04737e-21	0.609	-	1.90752
CT033769_14.4	far1-related protein	1.30945e-120	0.6895	-	1.90469
CR931730_18.4	sucrose transport protein	1.56791e-93	0.777	-	1.89844
CR936323_1.4	pirin-like protein	1.01393e-27	0.8516		1.8933
AC136504_14.5	peroxidase 64-like	0	0.904	EC:1.11.1.7	1.88985
AC149806_15.5	far1-related protein	2.88598e-31	0.715	-	1.88931
AC146744_39.4	cc-nbs-lrr resistance protein	0	0.809	-	1.88747
AC192328_3.4	hypothetical protein MTR_2g011410	3.65504e-69	0.85	-	1.88711
CU326393_2.4	dna-binding protein smubp-2	0	0.716	EC:6.3.2.19	1.88706
CT485798_31.5	---NA---				1.8864
AC146910_16.5	hypothetical protein MTR_6g026820	3.69343e-43	1		1.88375
AC147202_53.4	vacuolar processing enzyme-1a	0	0.797	EC:3.4.22.0	1.88212
AC153350_8.4	vacuolar iron transporter 1-like	7.82038e-148	0.9135	-	1.88119
CU137660_10.3	kinase-like protein	2.18706e-75	0.675	EC:2.7.11.0	1.87975
AC151619_28.4	hypothetical protein MTR_6g076180	1.80309e-31	0.8038	-	1.87952
CR932957_41.4	hypothetical protein MTR_5g044300	0	0.712		1.86708
CT573353_28.4	calmodulin	3.39872e-59	0.866	-	1.8635
AC136451_32.4	h+-transporting two-sector alpha beta central related	1.81682e-29	0.627	-	1.85368
AC175311_21.4	pentatricopeptide repeat-containing protein	0	0.6865	-	1.84631
AC148227_45.5	agamous-like mads-box protein agl80	1.29357e-07	0.705	-	1.84547
AC158372_60.4	ovarian otubain	7.99765e-49	0.88	-	1.84439
AC186134_6.4	far1-related protein	1.40664e-24	0.78	EC:2.3.1.0; EC:2.7.11.0	1.84084
AC203530_25.3	hypothetical protein MTR_3g048510	2.23729e-47	0.9715		1.83893
AC174146_51.4	replication factor a 51 kda subunit	5.43726e-30	0.9733	-	1.83636
CU302332_5.3	CCP	7.38189e-37	1	-	1.83371
AC160516_22.4	nadh-plastoquinone oxidoreductase subunit 4	0	0.9495	EC:1.6.5.3	1.82421
CT967304_39.4	cysteine-rich receptor-like protein kinase	0	0.6245	-	1.8223
AC151524_18.5	hypothetical protein MTR_7g009120	1.74436e-71	0.844		1.82073
AC149806_28.5	ovarian otubain	3.79055e-91	0.8315	EC:2.7.11.0	1.81929
CT573051_36.4	peroxidase 10-like	4.34747e-136	0.827	EC:1.11.1.7	1.81566
CT967306_41.4	hypothetical protein MTR_3g087090	3.42996e-73	0.865		1.81331
AC203547_4.3	udp-galactose transporter 6	3.08244e-78	0.915	-	1.80695
AC152406_32.4	hypothetical protein MTR_2g089630	3.69257e-33	0.8315		1.80574
CU179920_29.3	beta- cell wall isozyme-like	0	0.7755	EC:3.2.1.26	1.80437
CR940308_16.4	hypothetical protein MTR_3g010840	2.93061e-35	0.88	-	1.80174
AC124963_62.5	ribosomal protein	2.3455e-35	0.778	-	1.79177
AC167403_4.4	atp-dependent dna helicase pif1	9.69667e-107	0.598		1.79041
CT571262_28.5	far1-related protein	6.62332e-77	0.9175	EC:2.3.1.0; EC:2.7.11.0	1.78737
AC197464_11.4	hypothetical protein MTR_8g107700	1.6237e-45	0.6738		1.78673
CT485798_34.5	aaa-type atpase like protein	2.52724e-32	0.8635	EC:3.6.1.3	1.78044
AC148483_1.4	protein tpx2-like isoform x2	1.62439e-47	0.7938		1.77599
AC150787_34.4	major pollen allergen-like protein	1.19669e-19	0.8494	-	1.76876
AC124972_13.5	myb transcription factor	0	0.576	-	1.76848
AC126007_55.4	pgpd14 isoform 1	4.3502e-27	0.8655	-	1.76796
AC157985_31.4	ubiquitin carboxyl-terminal hydrolase family protein	0	0.8075	-	1.76745
CT485795_29.5	rna-directed dna polymerase (reverse transcriptase) ribonuclease h	2.56145e-39	0.56	EC:2.7.7.49	1.76627
AC174281_7.4	f-box protein skip19	0	0.6505		1.76438
AC169667_11.4	ribulose bisphosphate carboxylase small chain 3a	0	0.757	EC:4.1.1.39	1.7622
AC202338_17.3	elongation factor ts	6.2327e-108	0.7275	-	1.76206
AC166237_34.5	transport membrane protein	0	0.84	EC:3.4.22.0	1.75748
AC126783_10.4	flavin-containing monooxygenase yucca10-like	0	0.751	EC:1.14.13.8	1.75678
AC148217_36.5	beta-ketoacyl-acp synthase i	2.76914e-45	0.8785	EC:2.3.1.0	1.75655
AC157647_9.5	dna-directed rna polymerase subunit partial	1.58841e-35	0.8975	EC:2.7.7.6	1.75077
AC156828_50.4	cytochrome p450	2.48273e-40	0.776	-	1.74978
AC139707_11.4	protein brushy	5.81508e-28	0.8075	EC:3.1.3.16	1.7477
AC121235_37.5	pre-rrna-processing protein esf1-like	6.03559e-180	0.664	-	1.74208
AC148304_43.5	---NA---				1.7387
AC165430_26.5	g-type lectin s-receptor-like serine threonine-protein kinase at2g19130-like	0	0.7795	EC:2.7.11.0	1.73865
AC150204_13.5	probable pectinesterase pectinesterase inhibitor 12-like	0	0.7905	EC:3.1.1.11	1.7386
AC135604_43.4	exocyst complex component	4.0368e-51	0.822	-	1.73815
CU024878_38.4	suspensor-specific protein	8.43703e-58	0.7169		1.7332
CU302333_11.4	hypothetical protein MTR_5g042720	0	0.7044		1.73208
AC136472_29.4	h+-transporting two-sector alpha beta central related	5.08966e-50	0.777		1.73085
AC159141_35.4	protein lurp-one-related 12-like	1.43326e-160	0.8235		1.73015
AC125389_26.5	gras family transcription factor	1.00963e-141	0.8045		1.72875
AC124969_65.4	---NA---				1.72185
AC149495_35.4	f-box protein	0	0.7195		1.72164
AC150844_38.4	prolyl carboxypeptidase like protein	1.76649e-100	0.8455	EC:2.7.7.0; EC:2.4.1.0	1.72155
CT573353_45.4	nbs-containing resistance-like protein	0	0.7045	-	1.71822
AC203556_28.4	f-box lrr-repeat protein	1.29017e-51	0.7415		1.71573
AC137986_43.4	transcription factor iiib 90 kda subunit-like	6.9962e-67	0.825	-	1.7119
AC149578_45.4	auxin-induced protein	4.21629e-32	0.885		1.71142
AC150877_21.4	---NA---				1.71136
AC195561_3.4	gag-pol polyprotein	0	0.705	EC:2.7.7.49; EC:2.7.11.0	1.7113
AC166093_14.4	k(+) h(+) antiporter	0	0.7175	-	1.71064
AC144618_8.4	ribonuclease h	0	0.6475	EC:3.1.26.4	1.70927
AC137553_36.4	resistance protein mg13	0	0.697	-	1.70882
CU013542_25.5	f-box kelch-repeat protein	0	0.6955		1.70684
AC148719_16.4	gdsl esterase lipase	0	0.719	-	1.70596
AC150779_27.4	auxin-induced protein 5ng4	0	0.8415	-	1.70538
AC174342_8.5	microtubule associated protein type 2	1.4124e-18	0.87		1.70329
AC195569_7.3	lipid transfer protein	4.09769e-78	0.7225	-	1.70192
AC152421_16.5	low quality protein: syntaxin-112-like	4.13773e-67	0.85	EC:1.10.3.1; EC:2.7.7.0	1.69808
CU302347_15.4	hypothetical protein MTR_5g081070	7.28507e-36	1		1.69438
AC147780_40.4	---NA---				1.69133
AC174332_24.5	protein chup1	0	0.7705		1.69093
CR954194_44.4	f-box kelch-repeat protein	4.92966e-19	0.8055	EC:2.3.1.0	1.68901
AC148761_2.4	leucine-rich repeat-containing protein	0	0.68	-	1.68768
AC174346_15.5	#NAME?	3.52991e-32	0.865	EC:1.13.11.0	1.68678
AC138016_42.4	far1-related protein	2.13452e-104	0.745	-	1.68575
CU012051_6.4	nac domain-containing protein 68-like	6.53114e-152	0.682	-	1.68179
AC174327_28.5	ethylene-responsive transcription factor erf086-like	0	0.67	-	1.68061
AC139344_52.4	spfh domain band 7 family protein	3.12371e-66	0.9625	-	1.67507
CT963080_42.4	f-box lrr-repeat protein	1.7645e-26	0.7285	-	1.67399
AC202471_17.3	tonoplast intrinsic protein	2.67597e-48	0.8495	-	1.67161
AC202475_17.4	PREDICTED: uncharacterized protein LOC101496411	0	0.8875		1.6699
CR931807_33.5	o-acyltransferase wsd1	6.67598e-125	0.771	EC:2.3.1.20; EC:6.1.1.21	1.66942
AC144930_23.4	gag pol polyprotein	0	0.7935	EC:3.1.26.4; EC:2.7.7.49; EC:3.4.23.0	1.66933
CU062624_6.3	cyclin b1	0	0.7195	-	1.66589
CT963073_25.4	nadph:quinone oxidoreductase	3.29533e-135	0.8805	-	1.66412
CT010521_44.4	hypothetical protein MTR_3g099250	1.53819e-29	1		1.66342
AC148994_43.4	f-box protein	8.48929e-34	0.8617		1.66108
CR932966_4.4	pre-mrna-processing factor 6-like	9.32099e-114	0.7192	-	1.65922
AC182817_29.4	transcription factor bhlh25	5.36903e-33	0.8285	EC:1.3.1.74	1.65698
AC153460_43.4	agamous-like protein	2.56489e-146	0.9035	-	1.65432
AC137826_16.4	hypothetical protein MTR_004s0005	3.49752e-38	0.82		1.65347
AC133864_26.4	siroheme synthase	7.11137e-25	1	EC:1.3.1.76; EC:2.1.1.0	1.65151
AC182815_27.5	auxin-induced protein 5ng4	1.19702e-66	0.717	-	1.64986
AC126013_9.4	inducer of cbf expression	1.49453e-110	0.7775	-	1.64794
CU234178_15.4	serine threonine-protein kinase cla4	0	0.7285	-	1.6459
AC123575_7.4	cationic peroxidase 1-like	0	0.8495	EC:1.11.1.7	1.64543
AC174363_22.4	hypothetical protein MtrDRAFT_AC149134g17v2	4.51414e-28	1		1.64191
AC150777_35.5	---NA---				1.64173
AC148815_13.5	hypothetical protein MTR_2g081260	3.31961e-37	1		1.64056
AC153350_36.4	replication protein a1-like protein	6.09049e-27	0.759		1.63818
AC183304_11.4	germin-like protein	1.7768e-133	0.867	-	1.63445
AC150384_44.4	ribosomal protein	6.74992e-28	0.804	-	1.63401
AC174311_31.4	sugar transporter spinster transmembrane protein	4.06509e-32	0.8319	-	1.62996
AC202514_12.3	rna-directed dna polymerase (reverse transcriptase) ribonuclease h	0	0.822	EC:3.1.26.4; EC:2.7.7.49; EC:3.4.23.0	1.62962
CT573501_2.5	methyltransferase family	0	0.63		1.62684
CT963115_8.5	pentatricopeptide repeat-containing protein	0	0.808		1.62632
AC150443_46.5	protein mei2-like 4-like	0	0.64	-	1.62361
AC202488_1.3	b3 domain-containing protein	0	0.7175	-	1.62147
AC159872_49.5	f-box lrr-repeat protein	7.3005e-101	0.8045	-	1.61674
AC160841_26.4	tir-nbs-lrr resistance protein	0	0.707	EC:3.6.1.15	1.61491
AC135229_36.5	hypothetical protein MTR_7g050940	5.39659e-18	0.81		1.6144
AC171778_32.4	far1-related protein	0	0.855	EC:2.7.11.0	1.61211
AC183753_21.4	gras family transcription factor	0	0.7045	-	1.612
AC130963_17.4	hypothetical protein MtrDRAFT_AC149576g25v2	1.88645e-29	0.749	-	1.60768
AC136504_35.5	---NA---				1.60651
CT033771_16.4	hypothetical protein MTR_5g009390	7.89619e-46	1		1.60636
AC155803_41.5	callose synthase 7-like	1.29241e-110	0.7315	EC:2.4.1.34	1.60622
AC183501_48.5	hypothetical protein MTR_6g089970	3.53043e-11	1		1.60359
AC136680_38.5	f-box fbd lrr-repeat protein	1.07153e-80	0.713	-	1.6021
CT573501_20.5	hypothetical protein MTR_5g078400	1.40061e-33	0.6995		1.6015
AC186047_30.4	---NA---				1.60008
AC121244_47.5	sec14 cytosolic factor	0	0.702	-	1.59662
AC147497_40.5	rna-directed dna polymerase (reverse transcriptase) ribonuclease h	0	0.8865	EC:3.1.26.4; EC:2.7.7.49; EC:3.4.23.0	1.59031
CT009528_39.4	60s ribosomal protein l22-2	1.44952e-66	0.86	-	1.59011
AC153460_15.4	hypothetical chloroplast rf2	1.76243e-31	0.774	-	1.58818
CR962123_55.5	nuclease s1	2.17239e-138	0.815	-	1.5867
AC140546_9.5	pentatricopeptide repeat-containing protein at4g30700-like	0	0.7905	-	1.58635
AC149268_44.5	hypothetical protein MTR_4g060920	1.00696e-29	0.6		1.58586
CT573507_3.5	sar dna-binding protein-1	0	0.939	-	1.5828
CR932968_44.5	zinc cchc-type	8.014e-153	0.696	-	1.58241
AC157983_27.4	dynein light chain	9.63595e-169	0.8215	-	1.58079
CT967304_28.4	---NA---				1.57995
AC122170_34.4	hypothetical protein MTR_6g046390	2.85203e-27	0.906		1.57921
AC171167_33.5	f-box lrr-repeat protein	0	0.6885		1.57737
AC150443_18.5	pentatricopeptide repeat-containing protein	0	0.807	-	1.57716
AC173290_35.4	potassium channel	0	0.8745	-	1.57594
AC125389_65.5	1-aminocyclopropane-1-carboxylate oxidase-like protein	6.43784e-19	0.7879		1.57102
AC121244_46.5	math domain-containing protein at5g43560-like	4.7445e-73	0.4975		1.56632
AC174355_9.4	defensin	6.02622e-48	0.815	-	1.56592
AC138527_16.4	hypothetical protein MTR_3g016080	2.53603e-30	0.845		1.56502
AC159146_41.5	---NA---				1.56496
AC150703_36.4	coatomer subunit zeta-3	0	0.7645	EC:2.7.11.0; EC:2.7.7.49; EC:3.4.23.0	1.56283
AC135320_8.5	n-	1.09118e-122	0.8035	-	1.56196
AC137821_46.4	atp-dependent dna helicase pif1	5.10573e-165	0.694	-	1.56115
AC145329_29.4	protein ndr1-like	1.33538e-115	0.6507		1.56085
AC174362_11.4	nadh-plastoquinone oxidoreductase subunit 4	0	0.9565	EC:1.6.5.3	1.56083
AC186137_45.4	cysteine-rich receptor-like protein kinase	3.64029e-72	0.6855	EC:2.7.11.0; EC:2.7.7.49; EC:3.4.23.0	1.56015
CT573503_20.5	mitochondrial rho gtpase	0	0.815	-	1.55727
AC151526_31.5	rna-binding protein nob1	0	0.774	-	1.55695
CT954236_17.5	17-1 like protein	4.10124e-21	0.847		1.55682
CT971479_5.5	f-box lrr-repeat protein	0	0.6685		1.55643
AC202343_11.3	hypothetical protein MTR_3g030260	2.3577e-47	0.8209		1.55177
CR932960_57.4	hypothetical protein MTR_3g036780	0	0.98		1.54919
AC174336_36.4	act domain-containing protein	0	0.714	-	1.54905
AC202475_1.4	far1-related protein	4.73456e-51	0.6673		1.54892
AC146972_12.4	uncharacterized loc101219594	1.2518e-11	0.8512		1.54883
CT030158_39.5	tyrosine dopa decarboxylase	7.8351e-128	0.5655		1.54871
AC151740_27.4	cytokinin-o-glucosyltransferase	0	0.8725	EC:2.4.1.0	1.54816
AC137079_4.5	(+)-delta-cadinene synthase isozyme a	3.12797e-91	0.787	-	1.54723
AC151458_16.4	jasmonate o-methyltransferase	0	0.8435	EC:2.1.1.141	1.54589
AC161403_26.4	serine threonine protein kinase	0	0.716	EC:2.7.11.0	1.54491
AC174323_3.4	upf0481 protein at3g47200-like	0	0.7345		1.54363
AC149210_4.5	histone h2a	1.14604e-55	0.9925	-	1.54271
AC153003_23.5	hypothetical protein MTR_4g006850	2.82117e-62	0.8105	-	1.54128
CR956619_41.5	atp-dependent dna helicase pif1	1.61586e-30	0.8005	EC:3.1.26.4; EC:2.7.7.49	1.53813
AC147501_30.4	germin-like protein 2-1-like	9.64453e-135	0.843	EC:1.15.1.1	1.5368
AC146550_29.5	retrotransposon polyprotein	3.89344e-179	0.66	-	1.53295
AC157981_25.5	uncharacterized loc101216222	4.32693e-146	0.825		1.5316
AC149574_23.4	hypothetical protein MTR_8g066620	5.76071e-42	0.8895	-	1.53103
AC149576_15.4	hypothetical protein MTR_4g083900	1.15536e-92	0.7025		1.52922
CT571263_39.4	f-box protein skip19	8.46039e-18	0.7744	-	1.52632
AC174295_36.5	nbs-containing resistance-like protein	0	0.5955	-	1.52629
CU302345_12.3	hypothetical protein MTR_5g025780	1.12259e-20	0.98		1.52532
AC147430_49.4	probable leucine-rich repeat receptor-like protein kinase at1g35710-like	0	0.678	-	1.52207
AC174346_50.5	kinase-like protein	8.87666e-131	0.8175	EC:2.7.11.0	1.52108
AC139745_23.5	f-box protein skip23	5.35682e-27	0.861	-	1.5206
CT867975_6.5	hypothetical protein MTR_3g005930	1.06586e-12	1		1.52019
AC151461_38.4	udp-glycosyltransferase 73c2-like	1.3552e-29	0.7647	EC:2.4.1.0	1.51986
CT863710_50.4	glucosyltransferase	0	0.698	EC:2.4.1.0	1.51751
CR956402_17.4	cc-nbs-lrr resistance protein	0	0.6575	-	1.51598
AC161031_4.5	c2h2-type zinc finger protein	1.03804e-148	0.754	-	1.51491
AC186679_18.4	gibberellin 2-oxidase	5.74852e-78	0.758	EC:1.14.11.0	1.51318
AC202379_2.4	rna-directed dna polymerase (reverse transcriptase) ribonuclease h	6.58491e-35	0.565	-	1.51298
CR956402_18.4	nbs resistance protein	5.8792e-25	0.744	-	1.51297
AC161404_1.5	embryonic abundant protein usp92	3.96898e-155	0.7145		1.5125
CU012051_19.4	germin-like protein	0	0.7415	EC:3.2.1.15	1.51178
AC137995_5.4	nuclear factor nf-kappa-b p105 subunit	0	0.669		1.50997
AC203552_16.3	hypothetical protein MTR_4g016640	1.26525e-47	0.9		1.50935
AC155897_21.5	udp-glucuronate:xylan alpha-glucuronosyltransferase 4-like	0	0.7365	-	1.50935
AC161407_13.4	hypothetical protein MTR_2g028220	0	0.7065	-	1.50756
AC161404_25.5	---NA---				1.5068
CU024869_9.4	ribonuclease 3-like protein 3-like	4.14583e-99	0.758	EC:3.1.26.3	1.5062
AC137553_21.4	nbs-lrr resistance protein	7.50255e-161	0.7495	-	1.5061
AC137832_38.5	cysteine-rich receptor-like protein kinase	8.55155e-86	0.623	-	1.49529
CR954198_15.4	lob domain-containing protein 12-like	7.97383e-121	0.862	-	1.49525
AC146789_4.4	polynucleotidyl ribonuclease h fold	1.70219e-61	0.763	EC:2.7.7.49	1.49472
AC123899_26.4	uncharacterized loc101223085 isoform 2	4.17935e-78	0.7175		1.49464
AC202373_4.4	serine threonine-protein kinase sepa-like	7.79491e-56	0.931	EC:2.7.11.0	1.49278
AC157374_17.5	delta-1-pyrroline-5-carboxylate synthetase	5.53735e-17	0.8938	EC:2.7.11.0; EC:2.7.7.49; EC:1.2.1.41; EC:3.4.23.0; EC:2.7.2.11	1.49256
AC158372_56.4	f-box kelch-repeat protein	0	0.742	EC:2.7.11.0; EC:2.7.7.49; EC:3.4.23.0	1.49063
AC147482_51.4	replication protein a 70 kda dna-binding subunit	1.25648e-30	0.8218	-	1.49005
CU024897_4.4	c globular	1.71217e-78	0.645	-	1.48993
AC125474_3.5	epidermis-specific secreted glycoprotein ep1-like	0	0.787	-	1.48828
AC130275_1.5	cysteine-rich receptor-like protein kinase	0	0.6665	-	1.48786
AC136505_5.4	omega-hydroxypalmitate o-feruloyl transferase-like	2.85397e-72	0.8255	EC:2.3.1.144	1.48747
AC203551_7.4	zinc finger protein	6.53803e-28	0.6825	-	1.48712
AC135801_44.5	afadin- and alpha-actinin-binding	0	0.916	-	1.48655
CT033767_21.4	hypothetical protein MTR_5g035750	2.06978e-56	0.706		1.48578
AC147712_64.4	rna-binding protein pno1-like	3.3273e-140	0.944	-	1.48472
AC174331_34.4	zinc cchc-type	2.95507e-59	0.6138		1.48422
AC174299_19.4	branched-chain amino acid aminotransferase-like protein	0	0.883	EC:2.6.1.42	1.4836
AC202335_23.3	f-box lrr-repeat protein	6.82352e-62	0.687		1.48252
CT573055_5.4	acyltransferase	6.24149e-59	0.7385	EC:2.3.1.0	1.48021
AC169181_37.4	synaptonemal complex protein 1-like	3.6896e-98	0.7895	-	1.47915
AC174348_10.4	self-incompatibility protein	2.07464e-121	0.644		1.47741
AC151459_6.5	gpi-anchored protein	0	0.6965	EC:3.1.4.46	1.47688
AC122165_11.4	hypothetical protein MTR_5g095640	8.17765e-53	0.925		1.47561
AC195569_28.3	non-specific lipid-transfer protein	2.42658e-63	0.715	-	1.47442
CU326391_12.4	set domain-containing protein	6.90592e-36	0.5465		1.47421
AC202503_5.3	hypersensitive-induced response protein	4.42223e-143	0.9665	EC:2.7.11.0	1.47398
CU013542_10.5	---NA---				1.47337
AC157893_50.4	yipf1-like protein	3.5423e-12	0.7107	-	1.47165
CU302328_3.4	---NA---				1.47128
CU062421_21.3	probable lrr receptor-like serine threonine-protein kinase at1g53430-like	0	0.8215	EC:2.7.11.0	1.4712
AC146558_46.5	hypothetical protein MTR_5g064560	1.34965e-20	0.8267		1.47033
AC175312_1.5	ring finger protein	1.6048e-82	0.743	-	1.468
CU013545_4.3	PREDICTED: hypothetical protein LOC100006875	3.4096e-11	0.65		1.46781
AC202466_3.4	wrky transcription factor 6-like	0	0.586	-	1.46666
AC160629_4.5	sister chromatid cohesion protein pds5-like protein	7.07922e-175	0.8305	-	1.4645
AC148758_45.4	mac perforin domain containing protein	0	0.6935		1.4629
AC134823_44.5	vacuolar processing enzyme-1a	0	0.7985	EC:3.4.22.0	1.46254
AC150977_46.5	pentatricopeptide repeat-containing protein	1.69266e-75	0.69		1.46233
AC169172_21.4	hypothetical protein MTR_2g077630	3.90074e-25	0.87		1.46142
CT962503_28.4	hypothetical protein MTR_3g033360	6.79116e-28	0.95		1.45709
AC153125_27.5	disease resistance protein	0	0.707	-	1.45623
AC146329_14.5	intracellular protein transport protein isoform 1	0	0.722		1.45544
CR931807_32.5	ovarian otubain	0	0.8365	EC:2.7.11.0	1.45421
AC166146_11.4	transcripteion factor	2.04673e-20	0.8315		1.45209
AC146561_2.4	dna-directed rna polymerases and iii subunit rpabc1-like	1.7445e-137	0.864	EC:2.7.7.6	1.44986
AC163384_17.5	hypothetical protein MTR_7g078620	4.40124e-28	0.965		1.4495
AC144459_47.5	nbs-lrr resistance protein	1.34114e-77	0.5022		1.44946
AC202498_8.3	receptor-like protein kinase	3.29098e-73	0.858	-	1.44725
AC168148_19.4	r2r3-myb transcription factor	7.70471e-44	0.7267	-	1.44679
AC187465_26.4	dentin sialophospho isoform x1	0	0.6485		1.44475
AC202331_33.4	f-box kelch-repeat protein	2.55229e-124	0.794	EC:2.7.11.0; EC:2.7.7.49; EC:3.4.23.0	1.44204
AC122727_72.5	auxin-induced saur-like protein	6.35395e-80	0.827		1.44125
AC148816_47.4	cation h(+) antiporter 15-like	0	0.586	-	1.44023
CU302289_15.3	cytochrome p450 78a11	3.21141e-64	0.723	-	1.43916
AC144516_38.5	---NA---				1.43728
CU024875_19.4	eukaryotic translation initiation factor 3 subunit	4.8638e-45	0.823		1.4366
AC166237_8.5	udp-glycosyltransferase 75d1-like	0	0.7715	-	1.43353
AC127018_26.4	hypothetical protein MTR_2g064220	2.59895e-33	0.82		1.43275
AC202369_9.3	serine threonine-protein phosphatase 2a regulatory subunit b subunit alpha-like	1.22831e-57	0.8765	-	1.43184
CU424493_9.4	nac domain-containing protein 7-like	0	0.808	-	1.43086
AC134823_3.5	hypothetical protein MTR_6g087800	3.89393e-20	1		1.43028
AC151916_42.5	serine threonine-protein kinase atr-like	6.06832e-171	0.7105	EC:2.7.11.0	1.42875
CR962138_37.4	r2r3-myb transcription factor	2.36462e-54	0.7486	-	1.42808
CU424490_24.3	toll interleukin receptor	2.78478e-147	0.7155	-	1.42685
AC119419_24.4	1-aminocyclopropane-1-carboxylate oxidase-like protein	2.7861e-56	0.809	EC:1.14.11.0	1.42625
AC136472_31.4	auxin-induced protein 5ng4-like	1.39821e-176	0.738	-	1.42419
AC148995_43.5	cytokinin riboside 5 -monophosphate phosphoribohydrolase log3-like	1.8187e-160	0.9565	-	1.42255
AC152936_23.5	par1 protein	4.49999e-138	0.826		1.42117
AC202583_7.4	tir-nbs-lrr resistance protein	0	0.8155	EC:3.6.1.15	1.42039
AC149600_40.4	estradiol 17-beta-dehydrogenase	6.03147e-54	0.737	-	1.41844
AC123975_9.5	tir-nbs-lrr type disease resistance protein	0	0.698	-	1.41678
AC137828_52.5	reverse transcriptase-like partial	3.3997e-12	0.6895	-	1.41438
AC148446_4.4	skp1-like protein	2.11682e-68	0.9215	-	1.41426
AC154867_40.4	kinesin heavy chain	1.02975e-80	0.808		1.41283
AC142143_56.4	alternative oxidase	1.7367e-60	0.7705		1.41119
AC151668_58.4	f-box protein	3.10173e-155	0.629		1.41021
AC138199_16.4	phosphoethanolamine n-methyltransferase	0	0.8875	EC:2.1.1.103	1.41014
AC202367_3.4	ribonuclease h	4.35399e-29	0.6693	-	1.40851
AC135414_19.5	ribosomal protein	0	0.7475	-	1.40841
AC158373_5.5	ca2+ and calmodulin-dependent protein kinase	0	0.9075	EC:2.7.11.17	1.40708
CU459034_8.3	hypothetical protein MTR_8g068090	3.92769e-22	0.985		1.40674
CT963078_11.4	low quality protein: uncharacterized loc101207651	0	0.816	-	1.40599
CR956399_69.5	serpin-zx	0	0.749	-	1.40578
AC202357_32.4	subtilisin-like protease	0	0.7885	EC:3.4.21.0	1.4046
AC174294_26.4	rna binding protein	3.5856e-106	0.713	-	1.4037
AC174344_10.4	flavonol synthase flavanone 3-	0	0.7515	EC:1.14.11.0	1.40256
AC145222_18.4	hypothetical protein MTR_5g006150	1.33658e-25	0.83		1.40223
AC149802_31.5	hypothetical protein MTR_4g084440	1.13367e-78	0.9033		1.39959
AC147428_27.5	---NA---				1.39757
AC146705_4.5	auxin-induced protein x10a-like	3.04974e-60	0.89	-	1.3961
CT863710_43.4	glucosyltransferase	0	0.746	EC:2.4.1.0	1.39544
CU459037_13.3	ribonuclease h	1.27044e-100	0.665	-	1.3951
AC122166_35.4	serpin-zx	0	0.788	-	1.39454
AC122728_6.4	n-hydroxycinnamoyl benzoyltransferase	0	0.8185	EC:2.3.1.0	1.39439
CU137658_11.3	pgr5-like protein chloroplastic-like	0	0.875	-	1.39336
AC140027_44.5	---NA---				1.392
AC169124_25.4	pxmp2 4 family protein 4-like	3.36895e-41	0.7205	-	1.39153
CT963132_25.4	hat family dimerization domain containing protein	3.57685e-34	1	-	1.38976
AC146818_7.4	---NA---				1.38943
CR954196_4.5	cytochrome p450	0	0.842	-	1.3878
AC150445_24.4	coatomer subunit zeta-3	0	0.7675	EC:2.7.11.0; EC:2.7.7.49; EC:3.4.23.0	1.38655
CU459037_5.3	mediator of rna polymerase ii transcription subunit 25-like	0	0.854	-	1.38559
AC138451_51.4	nodule-specific glycine-rich protein 1g	1.2251e-27	0.86		1.38213
CR932968_38.5	squamosa promoter-binding (sbp domain) transcription factor family partial	0	0.662	-	1.38186
CR962122_17.4	platz transcription factor family protein	2.33447e-137	0.555		1.37814
AC133779_44.4	rna-directed dna polymerase (reverse transcriptase) ribonuclease h	0	0.8805	EC:3.1.26.4; EC:2.7.7.49; EC:3.4.23.0	1.37601
AC157535_25.5	polynucleotidyl ribonuclease h fold	1.24286e-44	0.715		1.3742
AC147010_15.4	mads-box transcription factor	4.83052e-164	0.822	-	1.37376
CU024864_17.4	glycine-rich rna-binding protein mitochondrial-like	2.40293e-84	0.8445	-	1.37253
CT963074_4.4	hypothetical protein MTR_3g020850	3.48353e-36	1		1.37177
CR936945_26.5	glucan endo- -beta-glucosidase 12-like	2.32318e-38	0.7267		1.37116
AC156628_26.5	cytochrome p450	1.9351e-14	0.742	-	1.37049
AC152349_9.5	f-box protein at5g39450-like	5.51696e-130	0.6785		1.36958
CR938710_1.5	nodule-specific glycine-rich protein 1h	2.45071e-28	0.81		1.36907
AC171531_18.4	elongation factor g	5.58769e-75	0.7664	-	1.36791
CT009545_25.5	embryo defective 2410 protein	0	0.8075	-	1.36756
CU024880_133.4	---NA---				1.36582
AC169086_31.5	domain-containing receptor-like kinase	4.34247e-59	0.7335		1.36571
CU013524_25.4	protein glutamine dumper 3-like	6.35264e-37	0.756		1.36569
CU302332_19.3	cysteine-rich receptor-like protein kinase	1.09089e-78	0.6285	-	1.36538
AC174377_22.5	peroxidase 5-like	8.85347e-11	0.782	EC:1.11.1.7	1.36505
CT033766_22.5	beta-d-glucan exohydrolase-like protein	0	0.8485	EC:3.2.1.21	1.36395
AC148177_44.4	mitochondrial 2-oxoglutarate malate carrier protein	1.64592e-39	0.831	-	1.36311
AC157350_17.4	auxin-induced protein 15a-like	1.51493e-67	0.719	-	1.3612
AC183371_16.5	tmv resistance protein n	1.01519e-29	0.823	EC:3.6.1.15	1.36104
AC141112_33.4	uncharacterized loc101203000	0	0.859		1.3606
AC134521_70.5	hypothetical protein MTR_6g051810	5.2883e-74	0.86		1.35981
AC195568_15.4	hypothetical protein MTR_2g044690	2.59026e-53	0.9075		1.35919
AC152423_6.4	atp-dependent dna helicase pif1	2.35536e-110	0.809	-	1.35629
AC163385_36.5	hypothetical protein MTR_2g048940	2.47722e-31	1		1.3552
AC145220_18.4	lrr receptor-like serine threonine-protein kinase efr	4.7135e-128	0.716	EC:2.7.7.49; EC:3.4.23.0; EC:2.7.11.0	1.35515
AC123976_48.5	---NA---				1.35475
AC202316_7.3	protein transparent testa 1-like	2.24055e-106	0.9135	-	1.35381
AC135320_36.5	n-	1.57449e-152	0.7895	-	1.35328
AC173834_35.5	xanthine uracil vitamin c permease	1.14505e-105	0.8267		1.352
AC155894_32.5	glycosyl hydrolase family 38 protein	0	0.842	EC:3.2.1.24	1.35112
AC140022_3.4	kunitz-type trypsin inhibitor alpha chain	9.35322e-147	0.744	-	1.35109
CT963079_8.5	wrky transcription factor wrky109669	0	0.6515	-	1.35034
AC152156_7.4	4-coumarate-- ligase-like 6-like	0	0.802	EC:6.2.1.12	1.35027
CR936328_61.4	protein fam91a1-like	0	0.822		1.34903
AC126780_65.5	otubain	1.28649e-51	0.7444		1.34789
AC125482_55.4	dna-directed rna polymerase subunit beta	2.72925e-08	0.755	-	1.34782
AC127674_42.4	f-box kelch-repeat protein	0	0.8025		1.34667
AC155157_42.5	---NA---				1.34636
AC121235_26.5	retrotransposon unclassified	0	0.694	EC:2.7.11.0; EC:2.7.7.49	1.34157
CR931731_31.4	histone acetyltransferase	0	0.744	EC:2.3.1.48	1.34097
AC202371_4.4	phytoene desaturase	8.6713e-142	0.93		1.34097
AC125474_9.5	stachyose synthase	2.6313e-54	0.6863		1.33914
AC135318_28.4	glucan endo- -beta-glucosidase	0	0.7215	EC:3.2.1.0	1.33842
AC202584_26.4	cytochrome p450	5.37012e-33	0.8005	EC:1.11.1.7	1.33841
AC137079_45.5	alanine glyoxylate aminotransferase	3.34654e-132	0.809	EC:2.6.1.0	1.33782
AC202475_20.4	transport membrane protein	0	0.7745	EC:3.4.22.0	1.33725
AC156830_40.4	structural maintenance of chromosomes protein 4-like	0	0.875	-	1.33681
AC202473_9.4	transcription factor tau subunit sfc4	0	0.7155		1.33484
AC147179_46.4	---NA---				1.33062
CU019606_2.4	protein mitochondrial-like	1.27078e-153	0.901	-	1.3297
CT010521_40.4	mediator of rna polymerase ii transcription subunit 30-like	7.71264e-47	0.7105	-	1.32934
AC202595_23.4	rna-directed dna polymerase (reverse transcriptase) ribonuclease h	0	0.898	EC:3.1.26.4; EC:2.7.7.49; EC:3.4.23.0	1.32917
AC183753_16.4	gras family transcription factor	0	0.7015	-	1.32831
AC135317_2.4	hypothetical protein MTR_1g072290	3.44332e-36	1		1.32475
CT009545_8.5	f-box fbd lrr-repeat protein	0	0.603	-	1.32463
AC155894_13.5	histone-lysine n- h3 lysine-9 specific suvh4-like	2.20931e-73	0.881	-	1.32445
CU137666_21.3	imp dehydrogenase gmp related	1.4244e-140	0.7532	-	1.32394
CR936326_34.5	far-red elongated hypocotyl	1.21301e-34	0.87		1.32342
AC150444_24.5	ribonuclease h	4.6304e-110	0.6735	EC:3.1.26.4	1.32216
AC147713_35.4	hypothetical protein MTR_2g075670	1.0791e-53	1		1.31854
AC146549_1.4	isoflavonoid malonyl transferase	0	0.7775	EC:2.3.1.0	1.31582
AC147434_73.5	hypothetical protein MTR_5g081610	1.17033e-21	1		1.31568
AC124972_61.5	hypothetical protein MTR_5g088070	2.54196e-37	0.7676	-	1.31224
CU179894_15.4	nbs-containing resistance-like protein	0	0.674	-	1.31114
AC126007_9.4	50s ribosomal protein l9	1.0785e-90	0.832	-	1.31111
CU137640_8.3	hypothetical protein MTR_3g100130	6.12205e-46	1		1.31071
CT963112_49.4	dna (cytosine-5)-methyltransferase	1.77944e-16	1	EC:2.1.1.0	1.31028
AC146817_42.4	nodule-specific glycine-rich protein 3c	1.15651e-34	1		1.3071
AC146747_24.4	hypothetical protein MTR_3g098720	2.5215e-31	1		1.30588
CU062422_16.3	cysteine-rich receptor-like protein kinase	1.29315e-78	0.6805	EC:2.7.11.0; EC:2.7.7.49	1.30563
AC146575_32.5	chalcone synthase	7.53648e-154	0.8185	EC:2.3.1.74	1.30337
AC165218_17.4	pectinesterase inhibitor	1.13515e-120	0.571	EC:3.1.1.11	1.3027
CR954195_44.4	---NA---				1.30129
AC174315_7.5	rhicadhesin receptor	2.2675e-132	0.836	EC:1.15.1.1	1.30073
AC202586_1.3	aspartyl-trna synthetase	2.70767e-118	0.848	EC:6.1.1.12	1.29812
AC203560_4.3	phosphate transporter pho1 homolog 10-like	6.91053e-108	0.6055	-	1.29804
AC124969_64.4	hypothetical protein MTR_6g081740	5.74498e-19	0.801		1.29667
AC165216_12.4	serine carboxypeptidase	7.59608e-65	0.75	EC:3.4.16.0	1.29611
AC147001_30.5	ribonuclease h	5.23239e-07	0.65		1.29609
CT963078_4.4	ring fyve phd zinc finger superfamily protein	2.48378e-126	0.776	-	1.2956
AC175047_32.4	reverse transcriptase family member	5.54408e-100	0.7735	EC:2.7.7.49	1.29478
AC136504_27.5	hypothetical protein MTR_8g075210	2.10265e-17	1		1.29311
CT033764_53.4	udp-glycosyltransferase 87a2-like	0	0.8	EC:2.4.1.0	1.29288
AC147481_42.5	ovarian otubain	2.24773e-172	0.7515		1.29095
AC143340_41.5	cytochrome c oxidase assembly protein cox15-like	0	0.9355	-	1.28825
AC195568_3.4	tigger transposable element-derived protein	0	0.82	-	1.28754
AC202461_9.3	19-like protein	2.93175e-135	0.7625		1.2873
AC124217_19.4	e3 ubiquitin-protein ligase atl4-like	8.26361e-22	0.656	EC:6.3.2.19	1.28544
AC146692_26.5	non-ltr retroelement reverse transcriptase-like related	3.9293e-28	0.607		1.28534
AC165439_25.4	c2 and gram domain-containing protein at1g03370-like	0	0.857	-	1.28483
AC140022_48.4	helicase-like protein	1.99368e-49	0.7985	-	1.28479
AC144504_24.4	f-box family protein	9.08264e-61	0.6435	-	1.28428
AC130806_66.4	f-box kelch-repeat protein	0	0.771	EC:3.1.26.4; EC:2.7.7.49; EC:3.4.23.0	1.28414
CT967315_41.4	hypothetical protein MTR_3g069980	6.74251e-45	1		1.28347
CT010504_36.4	non-ltr retroelement reverse related	2.12156e-150	0.5945	-	1.28328
CR962136_30.5	sucrase-like protein	0	0.801	-	1.28263
CU024878_47.4	sucrase-like protein	0	0.7955	-	1.28263
AC147202_62.4	pentatricopeptide repeat-containing protein	6.18583e-12	0.647	-	1.28053
AC202482_10.4	cellular nucleic acid-binding protein	0	0.7575	EC:3.4.16.0; EC:2.7.7.49	1.27923
AC151522_42.4	pentatricopeptide repeat-containing protein chloroplastic-like	1.61198e-163	0.8095	-	1.27902
AC199760_3.4	glutamate-gated kainate-type ion channel receptor subunit 5	2.07524e-91	0.6244	-	1.27638
AC146561_43.4	prolyl 4-hydroxylase subunit alpha-1-like	1.00969e-176	0.8095	EC:1.14.11.2	1.276
CU137661_22.4	hypothetical protein MTR_5g020330	1.59477e-42	0.9075		1.27583
AC124972_54.5	lamin-like protein	5.29279e-104	0.7405	-	1.27545
CT573504_25.5	aspartate carbamoyltransferase chloroplastic-like	0	0.88	EC:2.1.3.2	1.27536
AC202516_16.4	multidrug and toxin extrusion protein 2-like	2.18517e-32	0.8775	-	1.27503
AC146747_42.4	nadh dehydrogenase subunit 4	1.22019e-23	0.8735	EC:1.6.5.3	1.2747
AC169183_4.5	hypothetical protein MTR_2g049700	7.63705e-35	0.93		1.27306
AC135317_41.4	mitochondrial rho gtpase 1-like	0	0.781	-	1.27092
AC174280_15.4	paired amphipathic helix protein sin3	3.23669e-66	0.7955	-	1.27021
AC148815_41.5	hypothetical protein MTR_3g020030	3.90326e-48	0.956		1.26963
AC149307_69.4	hypothetical protein MTR_8g040480	9.14601e-40	1		1.2692
AC165277_7.4	mitochondrial substrate carrier family protein b-like	8.67825e-104	0.774	-	1.26819
AC137077_33.4	low quality protein: uncharacterized loc101209715	5.93016e-176	0.755		1.26773
AC186135_13.5	jasmonate o-methyltransferase	0	0.7735	EC:2.1.1.0	1.26765
AC146743_52.4	protein far1-related sequence 3-like	0	0.8325	-	1.26674
CU024880_96.4	leukocyte immunoglobulin-like subfamily a (with tm domain) member 2	2.72448e-142	0.8095	-	1.26673
AC140913_31.4	cation proton exchanger	0	0.829	-	1.26639
AC147407_6.5	lcr related ccp	1.06852e-43	0.6543		1.26585
AC202465_7.3	myb-like transcription factor	6.03687e-50	0.7	-	1.26535
AC140022_24.4	udp-glucosyl transferase isoform 1	0	0.65	EC:2.4.1.0	1.26522
AC138130_51.4	hypothetical protein MTR_2g096390	5.48338e-25	0.9025		1.26356
AC146721_23.4	atp sulfurylase 2-like	3.60077e-57	0.922	EC:2.7.7.4; EC:2.7.7.27	1.26308
AC162787_31.4	---NA---				1.25824
CT963107_14.4	fructose-bisphosphate cytoplasmic isozyme 1-like	0	0.9415	EC:4.1.2.13	1.2582
AC152425_1.4	ethylene-responsive transcription factor win1-like	1.76204e-113	0.7865	-	1.25804
AC153000_25.5	imp dehydrogenase gmp related	6.21744e-36	0.76	EC:3.1.3.0	1.25648
AC162278_28.4	PREDICTED: uncharacterized protein LOC101504571	0	0.746		1.25623
AC135311_33.4	ripening-related protein	1.09816e-134	0.914	EC:3.6.1.0	1.25617
AC161407_32.4	elongation factor g	7.86838e-61	0.7253	-	1.2553
AC147780_22.4	enhanced disease susceptibility	0	0.8385	-	1.25464
AC186136_2.4	ribosomal protein l22	1.99476e-130	0.819	-	1.25359
AC202475_14.4	self-incompatibility protein	1.00754e-89	0.568		1.25261
AC149130_68.4	oxysterol-binding protein	1.11646e-163	0.7975		1.25178
AC174370_16.4	hypothetical protein MTR_4g103690	6.20655e-18	1		1.24964
AC121241_3.5	anaphase-promoting complex subunit 6-like	4.74167e-45	0.8875	-	1.24861
AC150566_22.4	---NA---				1.24789
AC152184_7.5	pentatricopeptide repeat-containing protein	0	0.783		1.24754
CR954187_19.4	hypothetical protein MTR_5g033710	3.03435e-34	1		1.24679
CR931743_41.5	glutamate-gated kainate-type ion channel receptor subunit 5	5.35644e-21	0.6295		1.24404
AC145329_25.4	hypothetical protein MTR_7g109300	1.42997e-172	0.5992		1.24375
AC148487_21.4	chloroplastic group iia intron splicing facilitator chloroplastic-like	0	0.7805	-	1.24351
AC174285_11.4	movement protein	7.14453e-164	0.8735	-	1.24349
AC169086_32.5	domain-containing receptor-like kinase	1.36192e-39	1	-	1.24293
AC145156_26.5	nadh dehydrogenase subunit 5	2.79653e-51	0.9755	EC:1.6.5.3	1.24259
AC137836_58.5	---NA---				1.24243
AC141108_42.4	solute carrier family 40 member 1-like	5.02555e-41	0.813	-	1.24176
AC151483_14.4	lysine-specific histone demethylase-like protein	0	0.7315	EC:1.4.3.21; EC:2.1.1.0	1.24145
AC170988_10.5	serine threonine-protein kinase kipk-like	0	0.7925	EC:2.7.11.0	1.23776
AC174147_32.4	cysteine-rich receptor-like protein kinase	1.36011e-77	0.7445	EC:2.7.11.0	1.23701
AC123575_3.4	o-methyltransferase	0	0.8425	EC:2.1.1.146	1.23669
AC151821_11.4	nudix hydrolase 2-like	1.19405e-42	0.802	-	1.23572
AC130800_64.4	cysteine-rich receptor-like protein kinase	4.34656e-12	0.6975	-	1.23555
AC144644_38.4	hat family dimerization domain containing protein	4.08247e-41	0.8335	EC:5.2.1.8	1.23471
AC149129_46.4	---NA---				1.23442
CT573055_51.4	---NA---				1.23439
CU024897_18.4	aspartic proteinase oryzasin-1-like	4.03665e-31	0.8705	EC:3.4.23.0	1.23434
CT033764_52.4	udp-glycosyltransferase 87a1-like	1.62156e-117	0.8245	EC:2.4.1.115	1.23378
AC152053_31.5	pentatricopeptide repeat-containing protein at5g44230-like	0	0.76		1.23372
AC202461_11.3	pre-rrna-processing protein tsr2-like protein	2.34636e-87	0.684		1.23313
AC203560_12.3	duf246 domain-containing protein at1g04910-like	2.81096e-19	0.7575		1.23121
CR932964_25.4	hypothetical protein MTR_5g005970	1.30746e-12	0.71		1.23038
AC135311_30.4	ripening-related protein	2.9736e-135	0.833	EC:3.6.1.0	1.22964
CR962131_8.5	hypothetical protein MTR_5g043820	5.43961e-52	1		1.22876
AC150784_1.4	g-box binding factor bzip transcription factor	3.35408e-120	0.6012	-	1.22692
AC148446_29.4	heavy metal transport detoxification superfamily protein isoform 1	6.5288e-74	0.761	-	1.22692
AC149496_65.5	anthranilate synthase alpha	0	0.7235	EC:4.1.3.27	1.22654
AC149809_29.4	protein lurp-one-related 15-like	5.00604e-141	0.8845	-	1.22652
AC202478_16.3	pentatricopeptide repeat-containing protein at1g74630-like	0	0.806		1.22377
CU013524_42.4	pentatricopeptide repeat-containing protein chloroplastic-like	0	0.794	-	1.22293
AC202462_7.3	cysteine-rich receptor-like protein kinase	1.95457e-26	0.7845	EC:2.7.11.0; EC:2.7.7.49; EC:3.4.23.0	1.22273
AC119408_25.4	agenet domain containing protein expressed	0	0.6905	-	1.22198
CU062477_6.4	glutaredoxin-like protein	3.02798e-88	0.827	EC:1.20.4.1	1.22105
CR378662_6.4	eukaryotic translation initiation factor 2 subunit alpha-like	0	0.929	-	1.22073
AC202342_10.3	hypothetical protein MTR_7g067800	6.31526e-139	1		1.22026
CT025534_33.4	yipf1-like protein	1.1111e-32	0.7175	-	1.21991
AC144805_25.4	---NA---				1.21983
AC119413_26.4	copalyl diphosphate synthase	1.12938e-31	0.782	EC:5.5.1.13	1.21915
AC174312_9.5	r2r3-myb transcription factor	1.50466e-25	0.8625	-	1.21862
AC127020_47.5	histone-lysine n-methyltransferase atxr2	8.28126e-124	0.576	-	1.21842
CU302344_3.4	hypothetical protein MTR_5g078850	1.20525e-52	0.93		1.21839
AC140671_27.4	ccp	1.64948e-48	0.6805	-	1.21783
AC202371_12.4	cellulose synthase-like protein d3-like	3.75049e-64	0.9365	EC:2.4.1.12	1.21666
CU302341_3.4	unknown	2.10122e-60	0.7115		1.21645
AC153128_4.4	lycopene beta-cyclase	0	0.9125	EC:5.3.99.8	1.21566
AC202519_23.4	tir-nbs-lrr type disease resistance protein	8.70604e-38	0.708		1.21344
AC174304_33.4	f-box protein skip23	1.0591e-26	1		1.21317
AC126778_49.4	f-box kelch-repeat protein	2.31013e-52	0.824		1.2128
CT573353_16.4	hypothetical protein MTR_3g055530	2.44496e-37	1		1.212
AC202308_9.3	trafficking protein particle complex subunit	3.99814e-60	0.9585	-	1.21119
CT025534_32.4	rna-directed dna polymerase (reverse transcriptase) ribonuclease h	1.07867e-26	0.4745	-	1.2111
AC146910_18.5	abscisic acid-insensitive 5-like protein 2-like	0	0.692	-	1.21096
AC171804_14.4	gtp cyclohydrolase i	0	0.8225	EC:3.5.4.16	1.21085
AC161399_64.5	hypothetical protein MtrDRAFT_AC161399g36v2	7.91466e-37	1		1.21062
AC144760_11.5	conserved oligomeric golgi complex subunit 7-like	0	0.88	-	1.21031
AC145156_83.5	hypothetical protein MTR_1g006090	1.28048e-38	0.98		1.21024
AC135505_44.5	carbamoyl-phosphate synthase small chain	2.08749e-51	0.9305	EC:6.3.5.5	1.20929
AC152424_37.4	cysteine-rich receptor-like protein kinase	0	0.619	EC:2.7.11.0; EC:2.7.7.49	1.20897
AC152156_27.4	cellulose synthase-like protein d3-like	0	0.927	EC:2.4.1.12	1.20661
AC151462_20.4	pollen coat-like protein	4.14166e-34	0.834	-	1.20657
AC135799_25.5	probable plastid-lipid-associated protein chloroplastic-like	3.65355e-166	0.8505	-	1.20637
AC124216_15.4	cytochrome b6 f complex subunit n	4.92764e-97	0.8165	-	1.20598
AC154034_22.5	xylem serine proteinase 1-like	0	0.761	EC:3.4.21.0	1.20584
AC135102_56.4	replication protein a1-like protein	9.62783e-56	0.669	-	1.2051
AC149130_18.4	hypothetical protein MTR_2g037630	6.47931e-56	0.835		1.20422
AC157777_16.4	hormone-sensitive lipase	0	0.771	-	1.20414
CT573339_32.4	cytochrome p450	8.47671e-39	0.8425	-	1.20339
AC174146_34.4	replication factor a 51 kda subunit	4.19123e-52	0.915		1.20336
AC124968_36.4	glycine dehydrogenase p protein	1.16103e-16	0.95	EC:1.4.4.2	1.20316
AC141922_24.5	tho complex subunit 2-like	0	0.8845	-	1.20265
AC147714_22.4	ribulose bisphosphate carboxylase small chain 3a	1.83545e-52	0.8618	EC:4.1.1.39	1.20216
AC174335_2.5	---NA---				1.20087
AC145156_5.5	---NA---				1.20011
AC157472_49.4	70 kda peptidyl-prolyl isomerase	3.06495e-43	0.7225	-	1.19983
AC126015_53.4	ribonuclease h	3.24274e-28	0.7113	-	1.19971
CT009750_45.4	ribonuclease h protein at1g65750-like	4.85555e-29	0.605	-	1.1961
AC171166_40.5	monocopper oxidase-like protein sku5-like	0	0.8795	EC:1.10.3.3	1.19508
AC148481_57.4	hypothetical protein MTR_3g048510	3.38024e-45	0.9535		1.19461
AC170580_1.4	tubulin alpha-3 chain-like	0	0.9815	-	1.19349
AC148918_6.4	f-box lrr-repeat protein	0	0.603	EC:3.2.1.15	1.19335
AC146747_49.4	beta-ketoacyl-acp synthase i	1.87642e-41	0.8155	EC:2.3.1.0	1.19296
AC198006_3.4	hypothetical protein MTR_2g094290	3.06563e-20	1		1.19216
AC192957_11.3	acyltransferase-like protein chloroplastic-like	0	0.834	EC:2.3.1.0	1.19189
AC126012_14.5	retinoblastoma-binding protein	0	0.793	EC:4.3.2.2	1.19144
AC183502_20.4	agamous-like mads-box protein agl62-like	6.69371e-118	0.6295	-	1.18971
AC202591_25.3	protein argonaute	1.23208e-18	1	-	1.18957
AC142222_13.5	scarecrow-like protein 4-like	0	0.786	-	1.18749
AC148965_32.4	hypothetical protein MtrDRAFT_AC148965g32v2	1.75794e-136	1		1.18668
CU019603_25.4	---NA---				1.18547
AC146784_2.5	probably inactive leucine-rich repeat receptor-like protein kinase at3g28040-like	0	0.813	EC:2.7.10.1; EC:1.3.1.74	1.18526
CU302335_22.4	ccp	3.6018e-34	0.75	-	1.18431
AC144726_40.5	d-aminoacyl-trna deacylase-like	2.06216e-27	0.6		1.18376
AC148762_11.5	hypothetical protein MtrDRAFT_AC148762g11v2	2.288e-40	1	-	1.18326
CU424435_8.3	hypothetical protein MTR_3g100660	4.33182e-53	1		1.18288
CU075908_2.3	f-box family protein	1.82624e-29	0.864	-	1.18172
CT485795_22.5	hypothetical protein MTR_5g067080	3.66483e-53	0.9		1.17903
AC160516_49.4	hypothetical protein MtrDRAFT_AC160516g49v2	2.56277e-19	1		1.17873
AC157893_11.4	clathrin interactor epsin 2	0	0.75	-	1.17834
CT963073_50.4	uncharacterized loc101210672	0	0.7115		1.17812
CR954185_57.5	hypothetical protein MTR_5g088870	4.87787e-35	0.903		1.1774
CR936323_22.4	pirin-like protein	0	0.913	-	1.17567
CT030158_29.5	dimethyladenosine transferase	0	0.8735	-	1.17447
CT010464_17.5	thioredoxin family protein	0	0.83	-	1.17268
AC137821_32.4	beta-catenin-like protein 1-like	3.49911e-105	0.901		1.17254
AC144406_75.5	---NA---				1.17215
AC135604_67.4	sulfate transporter	0	0.6095	-	1.17215
AC152184_50.5	---NA---				1.17209
AC161403_30.4	---NA---				1.17169
AC146709_38.5	rna-directed dna polymerase (reverse transcriptase) ribonuclease h	0	0.911	EC:3.1.26.4; EC:2.7.7.49; EC:3.4.23.0	1.17151
AC135416_52.4	nadh dehydrogenase subunit 9	4.95727e-32	0.776	EC:1.6.5.3	1.17123
AC136286_15.4	probable receptor-like protein kinase at5g15080-like	0	0.919	EC:2.7.11.25	1.17104
AC151724_33.4	mads-box transcription factor	1.89421e-176	0.8045	-	1.17088
AC145449_51.4	hypothetical protein MTR_8g103860	1.64619e-26	0.9667		1.17054
CT967303_24.4	cyclin-dependent kinase g-2-like	0	0.72	EC:2.7.11.0	1.17039
AC150442_16.4	wrky transcription factor	1.8336e-179	0.6415	-	1.16815
CT033766_55.5	hypothetical protein MTR_5g069920	4.74843e-28	0.7982		1.16745
AC146941_46.5	hypothetical protein MTR_5g089470	3.18637e-34	0.98		1.16633
AC148404_49.5	atp-dependent dna helicase pif1	4.56569e-56	0.8145	-	1.16615
AC148171_43.4	wrky transcription factor	1.58877e-85	0.642	-	1.16333
AC203530_5.3	receptor-like protein kinase	0	0.657		1.16233
AC146788_36.4	hypothetical protein MTR_3g101760	6.93707e-12	0.725		1.16215
AC157890_18.4	protein	1.71558e-170	0.633		1.16179
AC165446_50.4	brca1-a complex subunit abraxas-like	8.46838e-45	0.7447		1.16121
AC145061_66.4	---NA---				1.16086
AC122169_47.5	dna gyrase subunit chloroplastic mitochondrial-like	9.20046e-79	0.827	EC:5.99.1.3	1.16015
AC147007_3.4	dt1	1.62316e-125	0.958		1.16013
AC163384_21.5	protein kinase family protein	0	0.842	EC:2.7.10.0; EC:2.7.11.25	1.16003
AC157645_12.5	hypothetical protein MTR_1g019690	1.54478e-28	1		1.15889
AC169175_5.4	low quality protein: coiled-coil domain-containing protein 84-like	0	0.8145		1.1587
AC174298_36.5	tubby-like protein	3.93302e-87	0.7885	-	1.15849
AC143340_37.5	carboxyl-terminal proteinase-like protein	0	0.7385		1.15846
AC150980_20.5	pyruvate kinase	0	0.9065	EC:2.7.1.40	1.15823
AC174365_41.5	paired amphipathic helix protein sin3-like 4-like	0	0.776	-	1.15821
AC145156_90.5	hypothetical protein MTR_1g006250	7.03702e-54	0.74		1.15637
AC155803_43.5	callose synthase 7-like	1.25443e-150	0.8825	EC:2.4.1.34	1.15552
AC136503_4.4	e3 ubiquitin-protein ligase atl6-like	0	0.724	-	1.15484
AC154391_43.5	epoxide hydrolase	0	0.8645	-	1.15402
CR954191_18.4	hypothetical protein MTR_5g080700	0	0.7975	-	1.15366
AC202319_13.4	---NA---				1.15308
AC148820_19.5	hypothetical protein MTR_7g071540	3.41642e-57	0.762		1.1528
AC136955_10.5	phospholipid-transporting atpase 4-like	0	0.897	EC:3.6.3.1	1.15234
AC147202_46.4	ran-binding protein 1 domain-containing protein	4.92639e-25	0.7813	-	1.15225
AC133864_8.4	hypothetical protein MTR_3g026670	4.76571e-48	1		1.1518
AC138017_30.4	Mitochondrial protein, putative	1.4116e-50	0.815		1.15165
AC141108_45.4	fasciclin-like arabinogalactan protein	4.86039e-26	0.94		1.15078
AC146819_19.4	hypothetical protein MTR_7g098960	6.09395e-71	0.7167		1.15038
AC125368_5.5	hypothetical protein MTR_7g099900	5.65296e-39	1		1.15005
AC144342_13.4	seryl-trna synthetase	0	0.862	EC:6.1.1.11	1.14861
CR955006_19.5	protein dgcr14 homolog	0	0.7985	-	1.14845
AC141107_53.4	tether containing ubx domain for glut4	1.3573e-104	0.7865		1.14841
AC171618_38.5	dead-box atp-dependent rna helicase 29-like	0	0.8845	-	1.14778
CU137663_5.3	---NA---				1.14726
AC157374_18.5	hypothetical protein MTR_3g071900	2.06789e-12	0.7525		1.14714
AC202470_24.4	---NA---				1.1453
AC122726_14.5	u11 u12 small nuclear ribonucleoprotein 25 kda protein	5.60698e-80	0.8925	-	1.14405
AC172741_30.5	hypothetical protein MTR_2g065660	7.92657e-66	0.71		1.14333
AC170856_12.4	disease resistance gene	1.37094e-108	0.766		1.14122
CT027663_15.5	---NA---				1.14045
AC149305_25.4	sister-chromatid cohesion protein 2	0	0.7815	-	1.14025
AC145156_34.5	cytochrome c oxidase subunit	1.46969e-16	1	EC:1.9.3.1	1.13967
AC146572_15.4	protein dom3z chloroplastic-like	0	0.8815	-	1.13921
AC150779_25.4	histone h2b	9.00067e-55	1	-	1.13802
AC150981_26.4	hypothetical protein MTR_1g071830	2.34625e-25	1		1.13788
AC202594_5.3	serine threonine-protein kinase tousled-like	1.80447e-47	0.7247	EC:2.7.11.0	1.13756
AC146307_30.4	kda class i heat shock protein	4.78885e-49	0.8535	-	1.13633
AC148775_50.5	---NA---				1.13627
AC174350_23.5	serine threonine-protein kinase aurora-3-like	0	0.886	-	1.13496
AC145156_64.5	ribosomal protein s10	1.20841e-44	0.955	-	1.1331
AC146744_17.4	late embryogenesis abundant protein d-34-like	1.11316e-171	0.662		1.13182
AC167958_40.4	rna polymerase ii c-terminal domain phosphatase-like 4-like	5.61398e-59	0.7119	EC:3.1.3.16; EC:3.1.27.1	1.13171
AC138579_39.4	helicase-like protein	0	0.7665	-	1.13164
AC145156_96.5	nadh dehydrogenase subunit 2	5.45907e-150	0.9525	EC:1.6.5.3	1.12585
CU302342_6.4	antho-rfamide neuropeptides type 1	7.4646e-34	0.745		1.12548
AC144406_62.5	hypothetical protein MTR_1g005920	6.90112e-64	0.8325		1.12522
AC144406_9.5	hypothetical protein MTR_1g005920	2.50739e-107	0.7375		1.12522
CT963076_19.4	n-terminal acetyltransferase complex ard1 subunit-like protein	1.09359e-94	0.5405	EC:3.1.26.4	1.12472
AC187465_18.4	cationic peroxidase 2-like	0	0.878	EC:1.11.1.7	1.1233
AC144406_72.5	hypothetical protein MTR_1g005670	4.03065e-30	0.8071	-	1.1213
AC148348_13.4	calmodulin-like protein	6.22231e-115	0.7605	EC:5.3.4.1	1.11722
CR378662_16.4	uncharacterized partial	0	0.8485	-	1.11611
AC202311_4.4	uncharacterized loc101203670	0	0.7645	EC:1.14.11.0	1.11605
AC202597_10.3	probable receptor-like protein kinase at1g67000-like	3.06755e-69	0.6635	EC:2.7.11.0	1.11591
AC145109_40.5	ribulose bisphosphate carboxylase small chain 3a	3.6934e-149	0.803	EC:4.1.1.39	1.11413
AC145156_65.5	nadh-ubiquinone oxidoreductase chain	2.46356e-46	0.92	EC:1.6.5.3	1.11403
AC202361_7.3	defective in exine formation	0	0.8175	-	1.11296
AC145156_59.5	cytochrome c oxidase subunit 1	0	0.978	EC:1.9.3.1	1.11285
AC146748_46.4	developmentally-regulated gtp-binding protein 1-like	0	0.978	-	1.1128
AC144406_68.5	cytochrome c biogenesis fc	0	0.894	-	1.11256
AC135416_44.4	nadh dehydrogenase subunit 2	1.16979e-38	0.9555	EC:1.6.5.3	1.11253
AC119412_5.5	ribosomal protein s1	1.65984e-147	0.892	-	1.11236
AC202315_8.3	cytochrome c oxidase subunit	4.25524e-30	1	EC:1.9.3.1	1.11229
AC159872_46.5	f-box family protein	2.76249e-56	0.738	-	1.1114
AC147496_49.4	---NA---				1.1096
AC144406_50.5	hypothetical protein MTR_1g005250	2.46583e-52	0.9125		1.10915
AC145156_13.5	hypothetical protein MTR_1g006070	4.16128e-31	1		1.10855
AC145156_89.5	---NA---				1.10794
AC151668_15.4	eukaryotic translation initiation factor 5b	0	0.7525	-	1.10693
AC145156_42.5	ribosomal protein l5	5.66053e-134	0.9485	-	1.10549
AC202315_50.3	ribosomal protein l5	4.02103e-169	0.9495	-	1.10549
AC144406_49.5	hypothetical protein (mitochondrion)	1.00604e-21	0.83	-	1.10429
AC145156_35.5	maturase	0	0.9375	EC:2.7.7.49	1.10406
AC202315_61.3	maturase	0	0.908	EC:2.7.7.49	1.10406
AC147179_28.4	plant synaptotagmin	3.0953e-49	0.748	-	1.10329
AC145156_20.5	nadh dehydrogenase subunit 5	0	0.9855	EC:1.6.5.3	1.10328
AC149803_21.5	photosystem i assembly protein ycf3	2.62595e-43	0.9845	-	1.10308
AC202463_14.3	orf100b	7.26076e-30	0.782	-	1.10045
AC166744_34.5	hypothetical protein MTR_6g012330	2.50541e-38	0.8067		1.09992
AC151424_37.5	vacuolar protein sorting-associated protein 11 homolog	2.10783e-35	0.6795	-	1.09957
AC142526_42.4	phosphatidylinositol 4-kinase type 2-beta	1.40487e-55	0.8225	EC:2.7.1.0; EC:1.6.5.3	1.09896
AC145222_42.4	sex determination protein tasselseed-2	8.07127e-29	0.83	-	1.09751
CT963112_13.4	dna (cytosine-5)-methyltransferase	6.97738e-128	0.8185	EC:2.1.1.37	1.09726
AC145156_45.5	hypothetical protein MTR_4g132170	4.02885e-10	0.97		1.09677
AC144406_67.5	orf34 gene product	1.04084e-41	0.97	-	1.09625
AC145156_54.5	nadh dehydrogenase subunit 5	2.94247e-116	0.9745	EC:1.6.5.3	1.09558
AC159089_2.4	atpase subunit 8	1.93699e-44	0.8695	EC:3.6.3.0	1.09424
AC145156_95.5	nadh dehydrogenase subunit	7.1687e-39	0.95	EC:1.6.5.3	1.09073
AC151725_44.5	rna-directed dna polymerase (reverse transcriptase) ribonuclease h	0	0.8735	EC:3.1.26.4; EC:2.7.7.49; EC:3.4.23.0	1.09064
AC144406_65.5	transport membrane protein	4.06466e-160	0.954	-	1.09029
AC144406_59.5	ribosomal protein s3	0	0.906	-	1.08933
AC202315_54.3	nadh dehydrogenase subunit 5	1.97869e-42	0.9365	EC:1.6.5.3	1.08709
AC174362_95.4	rna polymerase beta subunit	0	0.9245	EC:2.7.7.6	1.08498
AC151424_7.5	cysteine-rich receptor-like protein kinase	1.41509e-13	0.7622	-	1.08466
AC155919_24.5	---NA---				1.08385
AC202315_66.3	nadh dehydrogenase subunit	4.74672e-72	0.8725	EC:2.7.1.0; EC:1.6.5.3	1.08363
AC144406_42.5	nadh-ubiquinone oxidoreductase chain	1.2212e-87	0.969	EC:1.6.5.3	1.08314
AC144406_20.5	hypothetical protein MTR_1g088810	4.55948e-17	1		1.08272
AC202315_12.3	nadh-ubiquinone oxidoreductase chain	6.89413e-51	0.8736	EC:1.6.5.3	1.08047
AC169086_30.5	protein transparent testa	5.02116e-29	0.9118	-	1.07783
AC144406_52.5	hypothetical protein MTR_1g005930	3.84572e-63	0.8775	-	1.07625
AC169788_16.4	mitochondrial-like	0	0.9645	EC:2.1.2.10; EC:2.6.1.0	1.07569
AC145156_47.5	nadh dehydrogenase subunit 2	8.60898e-46	0.966	EC:1.6.5.3	1.07525
AC136680_30.5	protein transparent testa	5.02116e-29	0.8967	-	1.07323
AC135796_17.5	hypothetical protein MTR_5g017420	1.94917e-14	0.98		1.07322
AC144406_11.5	---NA---				1.07292
AC144406_41.5	hypothetical protein MTR_1g006180	2.20812e-46	0.9843		1.07249
AC145156_92.5	Maturase	1.35628e-52	0.8929	EC:2.7.7.49	1.07177
AC145156_44.5	cytochrome c biogenesis b	1.13972e-115	0.9405	-	1.07001
AC145156_81.5	---NA---				1.06132
AC144406_12.5	nadh dehydrogenase subunit 9	1.84061e-160	0.927	EC:1.6.5.3	1.05755
CR936946_46.5	poly -binding protein	2.16912e-22	0.8723	-	1.05719

## Sheet: P6DOWN
Gene ID	Annotation	Minimum E-value	Mean similarity	Enzyme codes	Expression ratio
AC202498_29.3	---NA---				0.203856
CT025842_47.4	---NA---				0.208771
CU062659_17.3	omega-hydroxypalmitate o-feruloyl transferase-like	0	0.7955	-	0.23523
AC157759_8.4	hypothetical protein MTR_4g043150	1.83568e-44	1		0.317774
AC202371_22.4	rna-directed dna polymerase (reverse transcriptase) ribonuclease h	5.30561e-95	0.828	EC:3.1.26.4; EC:2.7.7.49; EC:3.4.23.0	0.325523
AC150782_31.4	---NA---				0.327264
CT025840_73.4	hypothetical protein MTR_5g041730	2.86848e-77	0.9265		0.341247
AC151521_65.4	imp dehydrogenase gmp	5.9438e-28	0.92	EC:3.2.1.0	0.352822
AC144341_38.5	cc-nbs-lrr resistance protein	6.47836e-22	0.7745	EC:3.6.1.15	0.374264
AC202476_34.3	f-box protein pp2-b1	0	0.808		0.38226
AC148527_28.4	hypothetical protein MTR_3g047670	4.42163e-16	0.884		0.383739
CR931741_7.4	cinnamyl alcohol dehydrogenase	0	0.903	-	0.388571
AC146342_38.5	cytochrome p450	1.16138e-94	0.8515	EC:1.14.14.1	0.404994
CR931741_45.4	verticillium wilt disease resistance protein	3.55689e-36	0.884	-	0.412677
CR954193_49.4	calmodulin-like protein 1-like	4.76601e-79	0.82	-	0.417727
AC174298_1.5	alanine--glyoxylate aminotransferase 2 homolog mitochondrial	1.60241e-28	0.67	EC:2.6.1.0	0.418461
AC124956_72.4	hypothetical protein MTR_4g031500	9.86013e-33	0.965		0.423043
AC151459_41.5	non-ltr retroelement reverse related	2.133e-78	0.6385	EC:2.7.7.0	0.435262
CT030211_3.4	atp-dependent dna helicase pif1	8.6832e-78	0.8115	-	0.437662
AC146631_55.4	dna rna polymerases superfamily protein	0	0.722	-	0.43784
AC202581_4.3	---NA---				0.443069
CR954198_38.4	dna-directed rna polymerase	1.69312e-33	0.9224	EC:2.7.7.6	0.447245
AC137994_75.4	uncharacterized calcium-binding protein at1g02270-like	1.371e-19	0.845	-	0.452005
CR936948_30.4	probable inositol transporter 2-like	1.95428e-46	0.961	-	0.456943
AC136141_78.4	rna-directed dna polymerase (reverse transcriptase) ribonuclease h	0	0.911	EC:3.1.26.4; EC:2.7.7.49; EC:3.4.23.0	0.458883
CR954196_30.5	cytochrome p450	1.43999e-35	0.871	-	0.464907
AC146307_28.4	far1-related protein	3.34665e-23	0.904	EC:2.3.1.0; EC:2.7.11.0	0.465131
AC148239_33.5	protochlorophyllide-dependent translocon component chloroplastic-like	1.49637e-116	0.827	EC:1.14.13.122	0.468049
AC133862_7.4	ribosomal protein	1.05083e-14	0.8844	-	0.468254
AC169177_4.4	v-type proton atpase subunit d2-like	3.91752e-100	0.9675	-	0.469506
AC145449_48.4	ovarian otubain	1.01802e-52	0.9005	-	0.471262
AC174314_10.4	elongation factor g	2.86492e-48	0.775	-	0.472932
AC135566_5.5	flavonol sulfotransferase-like	0	0.8125	EC:2.8.2.2	0.476106
CU326394_12.4	auxin-induced protein 6b-like	6.39051e-46	0.8395		0.480408
AC145289_57.5	ribosomal protein	3.90561e-101	0.863	-	0.483059
AC174285_40.4	potassium channel	0	0.879	EC:1.2.1.5	0.484045
AC146855_20.5	hypothetical protein MTR_2g014110	1.5703e-26	0.9575	-	0.484375
CT990605_12.5	nbs-lrr type disease resistance protein	0	0.8305	-	0.486243
AC162162_39.4	---NA---				0.4869
AC140551_75.5	ribulose bisphosphate carboxylase large chain	2.21801e-37	0.8455	EC:2.3.1.0; EC:4.1.1.39	0.486981
CR932963_45.4	transcription factor bhlh25-like	3.05611e-68	0.7205		0.492912
AC169788_24.4	cysteine-rich receptor-like protein kinase	5.66247e-156	0.6845	EC:2.7.7.49	0.495969
AC126782_17.5	ribosomal protein	4.60667e-41	0.832	-	0.496718
AC124960_76.4	far1-related protein	1.70598e-145	0.845	-	0.500285
AC121244_32.5	sec14 cytosolic factor	0	0.6965		0.501716
AC147484_26.5	ccp	7.99644e-47	0.705	-	0.503311
AC146551_29.4	transcription factor bhlh84-like	9.27335e-180	0.58		0.505004
AC134822_6.5	nuclear migration protein nudc	1.18424e-173	0.762	-	0.506992
AC140545_34.4	coatomer subunit zeta-3	0	0.7605	EC:2.7.11.0; EC:2.7.7.49; EC:3.4.23.0	0.509421
AC146712_4.4	hypothetical protein MTR_015s0002	1.67751e-19	1		0.51044
AC140773_3.4	hypothetical protein MTR_2g021490	6.63979e-38	0.775		0.511591
AC148176_8.5	rna binding protein	2.62662e-48	0.77	-	0.512339
CU459031_47.3	selection and upkeep of intraepithelial t-cells protein	0	0.719		0.512472
CU457808_2.3	hypothetical protein MTR_2g028540	1.06502e-29	0.8015		0.514298
AC202464_15.4	f-box fbd lrr-repeat protein	6.34659e-31	0.8085	-	0.514688
AC145220_24.4	hypothetical protein MTR_3g048510	6.46653e-48	0.9775		0.514906
AC157507_13.5	polyphenol oxidase	0	0.7795	EC:1.10.3.1	0.517296
AC146563_28.4	elongation factor ts family protein	5.48517e-106	0.7605	-	0.517687
AC140022_37.4	polypeptide with a gag-like domain-containing protein	1.48792e-41	0.7645		0.519288
AC130804_22.4	two-component response regulator arr1	6.03991e-89	0.6645	-	0.519861
AC202571_5.4	germin-like protein	1.67645e-91	0.8265	-	0.520295
CU326393_26.4	f-box lrr-repeat protein	0	0.526		0.523201
CT485797_26.5	protein transparent testa 12-like	3.4372e-32	0.828	-	0.523915
AC146330_47.5	paired amphipathic helix protein sin3-like 4-like	3.59567e-71	0.639	-	0.528286
AC163384_31.5	gdp-mannose transporter	7.54005e-56	0.657		0.528752
AC146571_26.4	hypothetical protein MTR_7g113250	0	0.711	-	0.528954
AC165135_29.5	hypothetical chloroplast rf1	4.05762e-64	0.7985	-	0.529021
AC155282_66.4	cingulin-like isoform x1	0	0.714		0.530241
AC185525_29.5	---NA---				0.530301
AC151459_37.5	sulfate transporter	5.19303e-115	0.617	-	0.531178
AC198005_6.4	protein binding	1.91794e-164	0.598	EC:1.8.1.8	0.532787
CR936326_16.5	rna-directed dna polymerase related	7.17083e-20	0.61		0.536444
CU151874_2.3	tether containing ubx domain for glut4	7.5743e-119	0.7995	-	0.537516
AC175047_31.4	dna topoisomerase 2-binding protein 1-a-like	1.26974e-131	0.765	-	0.539246
AC202506_5.3	serine threonine-protein kinase sepa-like	6.96286e-147	0.87	EC:2.7.11.25	0.541386
AC174343_7.4	ribosomal protein	5.66784e-106	0.7475	-	0.542712
CT868735_23.4	protein	0	0.6365	-	0.542746
AC152057_35.5	---NA---				0.54277
CT967305_21.4	mechanosensitive channel of small conductance-like 10	0	0.793	-	0.542851
CT010515_21.5	---NA---				0.543492
AC165431_36.5	far1-related protein	1.36961e-56	0.8475	EC:2.7.11.0	0.543513
CT962507_31.4	nbs-lrr type disease resistance protein	6.60797e-144	0.759	-	0.544321
AC153460_1.4	gdsl esterase lipase at1g29670-like	0	0.7145	-	0.546834
AC140914_77.5	hat family dimerization domain containing protein	3.02445e-28	0.8263	EC:5.2.1.8	0.546951
AC147001_7.5	zinc finger mym-type protein 1-like	0	0.8535	-	0.548589
AC135311_43.4	ripening-related protein	1.83644e-79	0.6955		0.548695
AC151000_14.5	protein dehydration-induced 19 homolog 6-like	0	0.65		0.548931
AC170581_11.4	anthocyanidin 3-o-glucosyltransferase	3.49635e-81	0.565	EC:2.4.1.0	0.551094
AC127674_30.4	f-box kelch-repeat protein	0	0.797		0.552123
CT033763_1.4	hypothetical protein MTR_5g035970	1.02848e-25	0.97		0.552858
AC136287_13.4	cytochrome p450 86b1-like	1.48576e-74	0.669	-	0.555242
AC146558_45.5	ccp	4.30997e-41	0.702	-	0.556502
CU012056_52.5	hypothetical protein MTR_3g105460	7.92658e-25	0.7665	-	0.556801
AC150245_18.5	udp-glycosyltransferase 83a1-like	0	0.8225	EC:2.4.1.0	0.558028
AC147481_47.5	hypothetical protein MTR_7g098020	1.94434e-30	0.8725		0.559872
AC187356_29.4	anthocyanidin 3-o-glucosyltransferase	0	0.7405	EC:2.4.1.0	0.562287
AC149496_58.5	hypothetical protein MTR_6g074390	1.82383e-31	0.76		0.569865
AC159147_19.5	rna-directed dna polymerase (reverse transcriptase)	3.12608e-85	0.607	EC:2.7.7.49	0.573657
CT954229_51.4	---NA---				0.575137
CR932959_34.5	coatomer subunit zeta-3	0	0.7615	EC:2.7.11.0; EC:2.7.7.49; EC:3.4.23.0	0.575193
AC148821_4.5	auxin-induced protein 5ng4-like	0	0.823	-	0.575439
CR940308_37.4	f-box kelch-repeat protein	0	0.662		0.575799
CU424495_16.3	cl-channel clc-7	6.5424e-15	0.8967	-	0.576049
CR954194_16.4	hypothetical protein MTR_5g035380	6.64607e-46	0.865		0.576972
CT009479_55.4	reverse related	6.04572e-23	0.533	-	0.577389
AC135162_10.4	hypothetical protein MTR_5g070950	1.77706e-50	0.7475		0.579542
CR936323_4.4	hypothetical protein MTR_5g094140	1.76795e-64	1		0.579671
AC159538_46.4	---NA---				0.580419
CR931743_44.5	---NA---				0.582233
AC202379_6.4	transposon mutator sub-class	3.47332e-100	0.6305	-	0.5832
CT963115_38.5	f-box family protein	9.52424e-61	0.7072		0.583271
AC165943_3.5	gamma-interferon-inducible lysosomal thiol reductase-like	6.44518e-150	0.7175		0.584921
AC146785_41.5	g2 mitotic-specific cyclin s13-6-like	2.30381e-53	0.9105	-	0.585369
AC122728_27.4	hypothetical protein MTR_3g102150	2.25671e-58	0.937		0.585872
AC150783_22.4	rna-directed dna polymerase (reverse transcriptase) ribonuclease h	0	0.8165	EC:3.1.26.4; EC:2.7.7.49; EC:3.4.23.0	0.586675
AC152407_23.4	probable glutathione s-transferase-like	2.82691e-146	0.869	EC:2.5.1.18	0.587299
AC126009_13.4	blue copper protein	1.27132e-92	0.793	-	0.589023
AC202584_11.4	ribosomal protein	0	0.75	-	0.589346
CT030192_26.5	f-box fbd lrr-repeat protein	4.99422e-27	0.7935	-	0.589428
AC147499_17.4	mitochondrial chaperone bcs1	0	0.8155	EC:3.6.1.15	0.590242
AC174142_8.5	dehydrogenase reductase sdr family member	2.3843e-16	0.8235	EC:1.1.1.100	0.590547
CR954198_17.4	elongation factor mitochondrial-like	4.82515e-75	0.7185	-	0.590978
AC144375_49.4	mate efflux family protein 8-like	1.85246e-143	0.697	-	0.591187
AC148775_36.5	esterase lipase thioesterase	4.78051e-95	0.798	-	0.591308
AC135229_29.5	hypothetical protein MTR_8g079310	7.44554e-27	1		0.591546
AC202490_12.3	30s ribosomal protein s12p	4.81702e-61	0.6433	-	0.59406
AC166237_32.5	retrotransposon unclassified	0	0.7125	EC:2.7.11.0; EC:2.7.7.49	0.597258
AC148342_16.4	ubiquitin	0	0.7115	EC:6.3.2.19	0.598241
AC181972_23.4	serine threonine protein kinase	3.92589e-97	0.8965	EC:2.7.11.0	0.599104
AC145156_85.5	succinate dehydrogenase subunit 3	5.26183e-84	0.8733	-	0.599888
AC145330_33.4	transcription elongation factor spt6-like	1.29016e-156	0.8165	-	0.600512
CT963112_45.4	e3 ubiquitin-protein ligase	1.21709e-96	0.7315	-	0.600546
CR974443_1.5	cellulose synthase-like protein d3-like	4.7444e-152	0.8375	EC:2.4.1.12	0.60387
AC155890_52.5	nad-dependent epimerase dehydratase	0	0.8275	-	0.605073
AC202378_7.4	hypothetical protein MtrDRAFT_AC183371g6v1	1.27758e-100	0.6015	-	0.606162
AC144617_25.5	mitochondrial chaperone bcs1	8.30675e-160	0.7395	-	0.607679
AC146566_17.4	hypothetical protein MTR_3g028340	8.55953e-23	0.8225		0.607914
AC150204_16.5	pectinesterase	1.12077e-171	0.908	EC:3.1.1.11	0.609456
AC182815_46.5	auxin-induced protein 5ng4	0	0.757	-	0.609471
AC151916_30.5	mitochondrial chaperone bcs1	2.72274e-60	0.7735	-	0.609666
CU013524_34.4	rna-directed dna polymerase (reverse transcriptase)	1.03337e-46	0.6625	-	0.609987
CT573054_10.4	general transcription factor iih subunit	4.31321e-44	0.91	-	0.610016
AC149634_44.4	hat family dimerization domain containing protein	4.08247e-41	0.8335	EC:5.2.1.8	0.610141
AC148176_46.5	hypothetical protein MTR_3g107600	4.93515e-117	0.97		0.610417
AC150782_32.4	hypothetical protein MTR_4g039560	5.18486e-13	0.6614		0.610519
AC202339_14.3	---NA---				0.612072
AC140035_44.4	elongation factor g	0	0.6495	-	0.612439
AC144342_46.4	hypothetical protein MTR_3g099450	1.4058e-39	1		0.612582
AC161032_42.5	hypothetical protein MTR_1g088600	2.17585e-16	0.8		0.613193
AC174289_26.5	rna-directed dna polymerase (reverse transcriptase)	9.76734e-67	0.703	EC:2.7.11.0; EC:2.7.7.49; EC:3.4.23.0	0.613479
AC146329_1.5	high mobility group b protein 15-like	0	0.7535	-	0.615327
CR954195_45.4	translation initiation factor if-2	5.52034e-91	0.8665	-	0.615418
AC147008_87.5	resistance protein mg13	0	0.682		0.618481
AC202579_14.3	cytochrome p450	8.75352e-42	0.781	-	0.622965
AC146719_19.4	nodule-specific protein nlj70	0	0.7805	-	0.623158
CR940305_19.4	polynucleotidyl ribonuclease h fold	5.9739e-74	0.8225	-	0.62328
AC167957_11.5	at4g33380 f17m5_140	0	0.819	-	0.623936
CT027663_46.5	probable s-acyltransferase at1g69420-like	4.07592e-25	0.8379	-	0.624406
CU302335_10.4	hypothetical protein MTR_5g083400	9.94843e-11	0.77		0.625622
AC157645_20.5	calcium-binding ef-hand family	3.07543e-66	0.645	-	0.626377
AC152178_11.4	ap-3 complex subunit mu-2	2.65714e-22	0.7275	-	0.626764
AC165446_3.4	nbs-containing resistance-like protein	9.10936e-27	0.796	-	0.626781
AC146856_48.5	hypothetical protein MTR_5g015640	0	0.9795		0.628165
AC195569_22.3	non-specific lipid-transfer protein	9.02507e-28	0.96	-	0.628509
AC186136_40.4	ankyrin repeat-containing protein at3g12360-like	4.47009e-29	0.8235	-	0.629018
AC149473_29.4	hypothetical protein MTR_4g023850	4.99861e-40	0.8267		0.629275
AC202485_18.4	transparent testa 12 protein	9.44821e-35	0.8565	-	0.631566
AC146756_43.4	helicase-like protein	8.89168e-77	0.8365	-	0.631817
AC149580_13.5	lipoxygenase	0	0.771	EC:1.13.11.12	0.634515
AC156629_20.5	beta-glucosidase 24-like	0	0.8555	EC:3.2.1.0	0.634574
AC147406_56.5	f-box lrr-repeat protein	3.64047e-108	0.672		0.634621
AC138527_39.4	f-box kelch-repeat protein	1.58491e-164	0.74	EC:2.7.11.0; EC:2.7.7.49; EC:3.4.23.0	0.635327
AC171804_1.4	hypothetical protein MTR_7g055630	2.36682e-100	0.7205		0.635897
CR936946_21.5	gag-pol polyprotein	6.39406e-21	0.6243		0.636462
AC174374_36.4	PREDICTED: uncharacterized protein LOC101502215	6.2242e-75	0.7		0.637515
AC171804_22.4	atp binding	0	0.7475	-	0.637931
AC174321_5.4	---NA---				0.638053
AC202522_6.3	protein far1-related sequence 11-like	0	0.6575	-	0.638189
CR956399_14.5	---NA---				0.639742
AC156828_17.4	nodule-specific glycine-rich protein 2c	3.18915e-29	0.875		0.640359
AC139344_58.4	zinc finger protein	0	0.637	-	0.64094
CU019606_31.4	flavonol synthase flavanone 3-hydroxylase	1.08228e-50	0.7945	EC:1.14.11.0; EC:1.13.11.0	0.641376
AC158374_4.5	legumin b	0	0.7835	-	0.641824
AC148965_32.4	hypothetical protein MtrDRAFT_AC148965g32v2	1.75794e-136	1		0.641843
AC148761_27.4	leucine-rich repeat-containing protein	0	0.7125	-	0.641925
CU182773_7.3	e3 ubiquitin-protein ligase rnf181	5.9957e-89	0.7545	-	0.643491
AC148651_49.5	chloramphenicol acetyltransferase	1.77692e-165	0.996	EC:2.3.1.28	0.643877
CR955008_36.5	tigger transposable element-derived protein	1.54979e-35	0.994	-	0.643877
AC138579_44.4	---NA---				0.643929
CU013516_16.5	hypothetical protein MtrDRAFT_AC149642g34v2	1.11107e-25	0.78		0.644004
AC137825_43.4	---NA---				0.645633
CU302341_11.4	ovarian otubain	2.8259e-70	0.8505		0.646214
AC144617_30.5	6-hydroxynicotinate 3-monooxygenase-like	0	0.691	-	0.647666
AC125482_45.4	f-box family protein	1.29522e-177	0.6535		0.648198
AC202362_27.3	---NA---				0.64899
AC144340_30.4	---NA---				0.649073
AC144644_36.4	15-cis-zeta-carotene isomerase	4.06761e-34	0.83	-	0.649268
AC155891_21.5	pectinesterase pectinesterase inhibitor ppe8b-like	0	0.849	EC:3.1.1.11	0.649286
AC152157_37.5	beta-amyrin synthase	0	0.8395	-	0.649646
CT033767_21.4	hypothetical protein MTR_5g035750	2.06978e-56	0.706		0.649969
AC147481_44.5	dcd (development and cell death) domain protein	0	0.7075		0.651058
AC174314_25.4	hypothetical protein MTR_7g116820	3.08653e-20	0.752		0.652543
AC127019_11.4	uncharacterized transporter ybr287w-like	4.73076e-115	0.863	-	0.653622
AC137819_20.4	extracellular ca2+ sensing receptor	1.18385e-69	0.797	-	0.654444
AC144388_3.5	far1-related protein	3.87645e-66	0.746	-	0.65484
AC146721_46.4	ap-3 complex subunit mu-2	1.43157e-43	0.7285	-	0.655491
CT030158_32.5	pentatricopeptide repeat-containing protein mitochondrial-like	3.53479e-58	0.8095		0.655574
AC203546_26.3	---NA---				0.655719
AC138131_19.4	e3 ubiquitin-protein ligase ring1-like	2.08729e-62	0.6405		0.656336
AC155101_38.5	---NA---				0.656434
AC150843_42.5	---NA---				0.656884
AC135229_11.5	disease resistance protein	0	0.821	-	0.657062
AC184161_37.5	cysteine-rich receptor-like protein kinase	7.05708e-29	0.682	-	0.657202
AC136472_6.4	zinc finger mym-type protein	2.4319e-79	0.831	-	0.657536
AC146568_8.4	hypothetical protein MTR_8g055920	2.70865e-25	1		0.65811
AC152184_16.5	pentatricopeptide repeat-containing protein	7.73986e-148	0.827		0.658211
AC198009_7.4	zinc finger protein	1.17405e-169	0.618	-	0.658217
AC153354_24.5	hypothetical protein MTR_8g008550	3.17963e-140	1		0.659488
AC142224_36.4	bel1-like homeodomain protein 9-like	1.95662e-114	0.693	-	0.660051
AC149212_15.5	hypothetical protein MTR_6g074150	3.65412e-77	1		0.660507
AC149638_37.4	---NA---				0.660939
AC174295_41.5	hypothetical protein MTR_1g012080	2.60872e-54	0.7729	-	0.661275
CR931730_32.4	f-box kelch-repeat protein	0	0.712	-	0.661455
AC174326_12.5	h+-transporting two-sector alpha beta central related	2.53513e-34	0.6695	EC:2.7.7.0	0.662933
AC149306_64.5	cysteine-rich receptor-like protein kinase	2.03143e-102	0.576	-	0.66397
AC199763_15.4	eid1-like f-box protein 2-like	0	0.921		0.664397
AC146557_24.4	plant synaptotagmin	6.89452e-28	0.84		0.665419
AC202333_3.4	mate efflux family protein dtx1-like	0	0.7765	-	0.665806
AC144474_10.4	hypothetical protein MTR_4g129440	9.28489e-14	0.8208		0.666307
AC148916_42.4	tir-nbs-lrr rct1-like resistance protein	0	0.7575	EC:3.6.1.15	0.667506
AC157489_48.4	atp-dependent dna helicase pif1	1.23096e-135	0.8625	-	0.667854
AC187543_50.5	nerolidol linalool synthase	3.48745e-35	0.96	-	0.668809
AC169125_33.4	pentatricopeptide repeat-containing protein	0	0.7225		0.668875
AC146572_19.4	nak-type protein kinase	0	0.842	EC:2.7.11.0	0.668945
AC124971_17.4	---NA---				0.671702
AC126019_48.5	replication factor a protein	3.00712e-55	0.9055		0.672194
CT962506_38.4	---NA---				0.673775
CT573509_10.4	cytochrome p450	8.51458e-39	0.632	-	0.673894
AC145449_25.4	tir-nbs-lrr resistance protein	6.21244e-24	0.89	-	0.674145
AC202364_3.4	---NA---				0.674905
AC121244_51.5	hypothetical protein MTR_4g070820	2.82717e-44	0.908		0.676461
AC148289_8.5	vicilin 47k	0	0.899	-	0.676854
AC124956_74.4	---NA---				0.676916
AC145329_33.4	binding protein	1.59665e-88	0.6375		0.677063
CU302337_12.4	methyltransferase-related protein	1.46725e-55	0.7905	-	0.677545
CR954192_6.5	dehydrodolichyl diphosphate synthase 2-like	0	0.8175	-	0.67807
AC144617_31.5	inactive poly	3.0502e-46	0.672		0.682051
AC169178_28.5	alphavirus core protein family	0	0.859	-	0.682673
AC142223_61.5	nbs-lrr type disease resistance protein	0	0.717	-	0.683071
AC148775_49.5	hypothetical protein MtrDRAFT_AC148775g13v2	3.90136e-109	0.6713		0.683208
CT963105_7.4	hypothetical protein MTR_5g081450	2.56619e-09	0.72		0.683225
AC150800_51.4	1-orf2 protein	6.63882e-63	0.589		0.683462
AC122726_9.5	cysteine proteinase	0	0.908	-	0.683845
CU302335_7.4	receptor-like kinase	2.46728e-98	0.5815	-	0.684323
AC152057_16.5	zinc finger ccch domain-containing protein 62-like	1.25079e-66	0.726		0.685367
AC141922_20.5	mitochondrial import receptor subunit tom40-like protein	2.9086e-160	0.881	-	0.685734
AC202357_25.4	probable inactive purple acid phosphatase 27-like	0	0.8505	EC:3.1.3.2	0.687949
AC204685_13.4	baculoviral iap repeat-containing protein 7-a	0	0.6295	-	0.688424
AC155282_24.4	hypothetical protein MTR_5g078350	3.34356e-68	1		0.689453
AC152818_3.4	ureidoglycolate hydrolases	8.22257e-135	0.8085	EC:3.5.3.19	0.690077
AC202343_1.3	atp-dependent rna helicase chl1	8.79321e-94	0.691	-	0.6901
CR931738_1.5	protein chloroplastic-like	0	0.8	-	0.690245
AC203563_6.3	shikimate kinase-like protein	1.96723e-45	0.814	EC:2.7.1.71	0.69029
AC146866_60.4	f-box lrr-repeat protein	0	0.652		0.690671
AC146853_45.4	pentatricopeptide repeat-containing protein	4.2278e-52	0.9133		0.691009
AC148346_3.5	baculoviral iap repeat-containing protein	6.08081e-126	0.6025	-	0.691354
CR955010_39.4	meiotic recombination protein spo11-1-like	0	0.7285	EC:5.99.1.3	0.692226
AC146307_10.4	hypothetical protein MTR_6g061910	0	0.6233	-	0.692625
AC150845_11.4	upf0481 protein at3g47200-like	9.70293e-176	0.794		0.694276
AC174360_15.5	cinnamyl alcohol dehydrogenase	0	0.894	EC:1.1.1.195; EC:1.1.1.90; EC:1.1.1.255	0.694491
AC202313_8.3	---NA---				0.69513
AC144592_80.4	serine threonine protein partial	1.10353e-35	0.829	EC:2.7.11.0; EC:2.7.7.49; EC:3.4.23.0	0.695246
AC119415_17.5	iaa-amino acid hydrolase ilr1-like protein	2.91705e-66	0.7585	EC:3.5.1.32	0.695956
AC174146_44.4	photosystem ii cp47 chlorophyll apoprotein	4.21166e-24	0.9		0.696344
AC174336_8.4	ap2-like ethylene-responsive transcription factor ant-like	0	0.7145	-	0.696969
AC202600_14.3	probable isoaspartyl peptidase l-asparaginase 2-like	9.11734e-174	0.8915	EC:3.5.1.1	0.697681
CT573215_16.5	hypothetical protein MTR_5g016280	1.00379e-24	0.9271		0.698296
AC147496_31.4	nbs-type resistance protein rgc2	1.28688e-38	0.7555		0.698581
CT030191_13.4	vacuolar amino acid transporter	0	0.8395	-	0.698689
AC130802_19.5	nodule-specific glycine-rich protein 5b	4.45432e-21	0.832		0.698834
CR962129_27.5	---NA---				0.699795
AC144481_31.4	---NA---				0.69999
CU024887_21.4	calcium-dependent protein kinase sk5-like	0	0.9225	EC:2.7.11.0	0.700145
CT963115_3.5	monosaccharide-sensing protein	0	0.722	-	0.700574
AC148291_75.4	anthocyanin 3 -o-beta-glucosyltransferase	3.60634e-39	0.6815	EC:2.4.1.0	0.702482
AC202586_21.3	h+-transporting two-sector alpha beta central related	2.44285e-34	0.657	-	0.702782
AC146759_48.4	hypothetical protein MTR_1g044530	6.46407e-21	0.762		0.703792
AC125480_41.5	at3g50930 f18b3_210	0	0.7845	EC:3.6.1.3	0.704036
AC135604_75.4	aminotransferase-like protein	1.63334e-31	0.571		0.704258
AC155886_39.4	rna-directed dna polymerase (reverse transcriptase)	6.1784e-72	0.737	EC:2.7.11.0; EC:2.7.7.49; EC:3.4.23.0	0.704589
CT009568_23.4	caffeic acid 3-o-methyltransferase	0	0.8185	EC:2.1.1.6	0.70498
CR931811_28.4	major pollen allergen-like protein	0	0.911	-	0.705461
AC152351_36.5	tether containing ubx domain for glut4	1.30564e-132	0.731	-	0.705691
AC170799_3.5	cation proton exchanger	3.06288e-79	0.7321	EC:2.3.1.0; EC:3.1.26.4; EC:2.7.7.49	0.706644
AC146719_20.4	hypothetical protein MTR_1g058990	1.86374e-25	0.82		0.707393
CT963110_13.4	far1-related protein	4.54516e-162	0.648	-	0.70744
CU137655_5.3	protein chloroplastic-like	0	0.765	-	0.70777
CT009565_22.5	hypothetical protein MtrDRAFT_AC149801g2v2	1.96425e-17	0.83		0.708141
CR956399_26.5	serpin-zx	0	0.843	-	0.708778
AC169182_44.5	hypothetical protein MTR_7g060580	9.68802e-162	1		0.709088
AC124216_14.4	f-box lrr-repeat protein	6.7286e-104	0.6655		0.709943
AC146585_27.5	udp-glycosyltransferase 75d1-like	4.79315e-108	0.756	-	0.710133
AC169120_1.4	cytochrome c subunit vib family protein	6.9608e-70	0.834	EC:1.9.3.1	0.710265
AC203542_3.3	---NA---				0.710638
AC147179_2.4	---NA---				0.710924
AC135233_1.4	ribulose bisphosphate carboxylase oxygenase activase chloroplastic-like	0	0.907	-	0.712588
AC140035_27.4	elongation factor mitochondrial-like	1.74648e-64	0.7845	-	0.712604
AC202332_14.4	cytokinin-o-glucosyltransferase	0	0.846	EC:2.4.1.0	0.712845
CU013532_11.4	prolyl-trna synthetase	1.02506e-94	1	EC:6.1.1.15	0.713491
CT033764_7.4	tir-nbs-lrr type disease resistance protein	2.8658e-83	0.595	-	0.713578
AC150784_28.4	endoglucanase 25-like	0	0.703	EC:3.2.1.0	0.714701
AC149304_12.4	embryo-specific protein	5.16983e-112	0.839	-	0.714815
AC198008_10.3	---NA---				0.71485
CU137654_12.3	nbs-containing resistance-like protein	8.62733e-76	0.5675	-	0.715148
AC202357_8.4	imp dehydrogenase gmp related	1.88374e-08	0.62		0.715313
AC163324_41.4	triglyceride lipase	1.23506e-106	0.85	EC:3.1.1.3	0.716727
AC165432_9.4	casp-like protein 10-like	1.43723e-44	0.75	-	0.717112
AC174285_6.4	nbs-lrr resistance protein	8.63096e-56	0.902	EC:3.6.1.15	0.718685
CR962130_33.4	ankyrin repeat domain-containing chloroplastic-like	0	0.6605	-	0.718767
CR936946_29.5	dof zinc finger	1.55508e-166	0.745	-	0.718854
AC145218_26.4	geraniol synthase	0	0.7855	-	0.719566
AC138527_34.4	hypothetical protein MTR_2g030990	2.45005e-16	0.725		0.719897
AC203565_7.3	pentatricopeptide repeat-containing protein	6.44245e-160	0.783	-	0.722055
CR962131_8.5	hypothetical protein MTR_5g043820	5.43961e-52	1		0.723315
AC151674_8.4	basic blue	3.35093e-20	0.7745	-	0.72415
AC137836_57.5	polynucleotidyl ribonuclease h fold	9.98703e-131	0.6575	-	0.724337
AC174327_42.5	---NA---				0.724485
AC121233_41.5	hypothetical protein MTR_8g075370	1.30481e-39	1		0.725942
AC161402_23.4	root phototropism protein 3-like	0	0.8755	-	0.726493
AC157490_37.4	sugar transporter spinster transmembrane protein	1.22777e-27	0.7763	-	0.726559
AC157779_23.5	cysteine-rich receptor-like protein kinase	9.53512e-72	0.6135	EC:2.7.7.49	0.726725
AC140913_32.4	transmembrane protein	2.15087e-09	0.97	-	0.726958
AY508219_15.5	transcription factor bhlh96	8.03342e-41	0.567		0.727443
AC156827_20.5	hypothetical protein MTR_6g029300	8.72029e-52	1		0.727579
AC174289_22.5	non-ltr retroelement reverse related	1.0425e-31	0.6535	EC:2.7.7.0	0.727866
AC146711_37.4	exostosin-like protein	0	0.8605	EC:2.4.1.224	0.728563
AC174330_57.4	exostosin-like protein	5.67254e-83	0.906	EC:2.4.1.224	0.728563
AC165431_53.5	ring fyve phd zinc finger superfamily	7.80348e-98	0.6005		0.730158
AC144721_35.4	cysteine-rich receptor-like protein kinase	0	0.871	EC:2.7.11.0	0.730947
AC146649_14.4	hypothetical protein MTR_4g038300	6.15333e-57	0.826		0.73144
CT010515_8.5	cc-nbs-lrr resistance protein	0	0.747	-	0.731715
CT030177_33.4	hypothetical protein MTR_2g034970	1.61239e-14	0.91		0.733332
AC159535_9.4	peroxidase 9-like	0	0.856	EC:1.11.1.7	0.733569
AC161750_18.4	trypsin inhibitor	1.681e-62	0.6935	-	0.733628
AC146585_38.5	pentatricopeptide repeat-containing protein mitochondrial-like	1.24918e-164	0.713		0.733851
CU207209_23.3	ankyrin repeat-containing protein	1.63593e-119	0.7045		0.734005
CT033767_18.4	protein	0	0.7175		0.734432
AC147008_72.5	pentatricopeptide repeat-containing protein	3.11101e-104	0.824		0.734563
AC147714_1.4	beta- -n-acetylglucosaminyltransferase family	3.64748e-85	0.5895		0.737189
AC170580_5.4	hypothetical protein MTR_7g085790	0	0.6485		0.737966
AC174372_21.5	hypothetical protein MTR_5g076860	1.59938e-35	0.7822		0.737986
CU302345_26.3	kinase-like protein	9.85476e-103	0.7445	EC:2.7.11.0	0.738491
AC146759_27.4	hypothetical protein MTR_1g044470	1.43607e-33	0.7233		0.738568
AC150890_21.4	fasciclin-like arabinogalactan protein	3.81609e-135	0.8345		0.739171
AC149306_63.5	cysteine-rich receptor-like protein kinase	1.33981e-106	0.5885	-	0.739304
AC161569_31.5	g-type lectin s-receptor-like serine threonine-protein kinase rlk1-like	2.53242e-33	0.7055	EC:1.4.3.21; EC:2.7.11.0	0.739323
AC146570_7.4	coiled-coil domain-containing protein 130-like	0	0.909		0.739837
CR932967_40.4	auxin efflux carrier family protein	1.64891e-164	0.7935	-	0.740515
AC134822_10.5	o-acyltransferase wsd1	0	0.748	EC:2.3.1.20	0.740538
CU302333_6.4	hypothetical protein MTR_5g042780	3.80927e-71	0.88		0.74109
AC133572_22.5	transparent testa 12 protein	1.25887e-31	0.8225	-	0.741726
AC157377_30.5	---NA---				0.742045
AC135102_52.4	hypothetical protein MTR_2g028710	2.82904e-22	1		0.742048
AC202309_5.3	anaphase-promoting complex subunit 2-like	1.26144e-132	0.8485	-	0.742068
AC153002_49.4	resistance protein	0	0.7665	EC:3.6.1.15	0.742386
AC164520_32.4	cysteine-rich receptor-like protein kinase	3.61044e-78	0.667	EC:2.7.7.49	0.742397
AC152551_22.5	thromboxane-a synthase-like	0	0.896	EC:1.14.14.1	0.742817
AC163897_15.4	frataxin-like protein	7.19622e-28	0.81	EC:1.16.3.1	0.743765
AC174468_18.4	polynucleotidyl ribonuclease h fold	1.55062e-54	1	-	0.743809
AC198005_8.4	probable disease resistance protein at5g66900-like	1.11935e-127	0.7745	-	0.743845
CR932964_22.4	---NA---				0.743964
AC152964_3.4	dna binding	0	0.718	-	0.743968
AC202487_7.3	f-box protein skip24	1.38111e-35	0.7145		0.74421
AC135604_46.4	---NA---				0.744311
AC202353_13.4	atp synthase subunit beta	2.8871e-91	0.6955		0.744994
CU137666_22.3	hypothetical protein MTR_5g018340	1.77198e-22	1		0.745025
CR931807_9.5	sts14 protein	2.64348e-100	0.83		0.745554
AC148971_5.4	transcription factor bhlh131	2.08295e-121	0.649	-	0.74629
AC146755_9.4	cysteine desulfurase mitochondrial	2.29231e-71	0.539		0.74725
AC169182_45.5	hypothetical protein MTR_7g060610	1.95547e-35	1		0.748063
CR932958_9.4	nodule-specific glycine-rich protein 1j	9.6714e-54	0.718		0.748504
AC142096_49.4	---NA---				0.748783
AC151816_50.4	hypothetical protein MTR_8g057750	6.157e-54	0.97		0.748838
AC174356_21.4	---NA---				0.74928
AC197464_2.4	---NA---				0.750725
AC202482_9.4	ap-3 complex subunit mu-2	1.46038e-32	0.8082	-	0.751203
AC137823_62.5	formyltetrahydrofolate deformylase-like	0	0.9045	EC:3.5.1.10; EC:2.1.2.0	0.752188
AC142526_7.4	udp-glucose 4-epimerase gepi48-like	0	0.9255	EC:5.1.3.2	0.753195
AC202300_5.3	---NA---				0.7533
CR932963_14.4	transcription factor bhlh25-like	0	0.6775		0.753599
AC150203_39.5	u-box domain-containing protein 52-like	0	0.8235	EC:2.7.11.0	0.753603
AC140545_14.4	ras-related protein raba1f-like	1.51774e-154	0.9215	-	0.753779
AC169177_34.4	coatomer subunit zeta-3	0	0.765	EC:2.7.11.0; EC:2.7.7.49; EC:3.4.23.0	0.754211
AC202466_2.4	glycosyl hydrolase family 9 protein	4.33675e-34	0.5355	-	0.754322
AC149492_39.4	hypothetical protein MTR_2g064070	5.3392e-84	0.917		0.754686
CU062422_5.3	cysteine-rich receptor-like protein kinase	0	0.5735	EC:2.7.7.49	0.754799
AC146567_28.4	beta-glucosidase 40-like	0	0.8885	EC:3.2.1.21	0.7551
CU013532_19.4	probable nucleoredoxin 2-like	0	0.815	-	0.755105
CU024880_116.4	PREDICTED: putative uncharacterized protein encoded by LINC00596-like	2.89841e-25	0.807	-	0.756081
AC135160_27.5	aspartate mitochondrial-like	0	0.883	EC:2.6.1.1; EC:2.6.1.5; EC:2.6.1.57; EC:2.6.1.9	0.756167
AC146332_13.4	estradiol 17-beta-dehydrogenase	3.23087e-37	0.709	-	0.756393
AC138451_19.4	hypothetical protein MTR_5g084230	1.01621e-53	0.886		0.756489
AC135102_59.4	heat shock transcription factor	7.91225e-51	0.494	-	0.757258
AC151664_23.4	---NA---				0.757732
AC149135_34.4	atp-dependent dna helicase pif1	9.79562e-18	0.781	-	0.757969
AC146331_56.5	atp-dependent dna helicase pif1	7.6328e-49	0.782	-	0.758053
AC129091_51.5	---NA---				0.758078
AC146568_52.4	retrotransposon gag protein	6.50217e-37	0.5325		0.758161
AC171534_24.4	far1-related protein	0	0.829	EC:2.3.1.0; EC:2.7.11.0	0.758376
AC152184_29.5	hypothetical protein MTR_7g005920	1.80637e-31	1		0.758469
CT025837_37.4	tether containing ubx domain for glut4	1.56614e-74	0.556		0.758542
AC144431_19.4	mitogen-activated protein kinase kinase kinase 2-like	0	0.775	EC:2.7.11.0	0.758567
AC174294_39.4	cysteine-rich receptor-like protein kinase	2.20249e-106	0.637	-	0.758586
AC134049_68.4	tir-nbs disease resistance-like protein	6.40259e-55	0.7832	EC:2.7.7.6	0.759019
CR954190_22.5	f-box protein at3g62230-like	0	0.5885		0.75913
AC186138_27.4	hypothetical protein MTR_2g036930	9.72382e-22	1		0.759628
AC150244_18.4	hypothetical protein MtrDRAFT_AC150244g18v2	1.07247e-14	1		0.759728
AC145164_30.4	cysteine-rich receptor-like protein kinase	3.96512e-66	0.6405	-	0.759948
AC138199_27.4	hypothetical protein MTR_3g056290	4.11335e-08	0.82		0.760643
AC154036_6.4	cytochrome p450	0	0.6755	-	0.761154
CT963130_31.5	hypothetical protein MTR_3g032740	2.20782e-20	0.826		0.761158
AC148653_30.5	polyphosphoinositide binding protein ssh1p	1.26566e-130	0.897	-	0.76167
AC139313_16.4	hypothetical protein MTR_5g086900	4.37702e-36	0.69		0.762181
AC147364_1.5	hypothetical protein MTR_4g118840	4.25513e-59	1		0.762274
CR955012_26.5	atp-dependent dna helicase pif1	2.71779e-40	0.7225	-	0.762666
CU024880_57.4	zinc finger protein ensp00000375192-like	1.57339e-22	0.8105	-	0.762684
AC202462_8.3	hypothetical protein MTR_7g058760	1.54104e-87	0.675		0.762689
AC135799_21.5	e3 ubiquitin-protein ligase ring1-like	0	0.592	-	0.763112
AC162278_25.4	cytochrome p450 83b1-like	2.38652e-43	0.837	EC:1.14.13.0	0.763512
CU302334_33.4	---NA---				0.764299
AC138014_49.5	mediator of rna polymerase ii transcription subunit 33a-like	6.10032e-47	0.807		0.765511
AC149574_5.4	probable calcium-binding protein cml17-like	3.84338e-100	0.922	EC:1.3.1.74	0.766363
AC135317_51.4	mediator of rna polymerase ii transcription subunit 16	1.12206e-102	0.657	-	0.766577
AC149208_48.5	hypothetical protein MtrDRAFT_AC149208g9v2	1.1725e-20	1		0.76703
CT963108_67.5	at-hook dna-binding protein	3.29332e-96	0.56	-	0.767353
CR962122_33.4	glutamine synthetase	0	0.9325	EC:6.3.1.2	0.767868
AC151520_32.4	matrix metalloproteinase	1.41239e-38	0.784	-	0.768675
AC185135_26.4	lcr related ccp	1.45168e-66	0.675	-	0.769302
AC183371_2.5	transcription factor bzip37	0	0.6965	-	0.769933
AC161406_34.4	protein slowmo homolog 2-like	1.41536e-133	0.849		0.770047
AC157472_46.4	cysteine-rich receptor-like protein kinase	2.86371e-17	0.7709	EC:2.7.7.49	0.770101
AC146790_49.4	gdsl esterase lipase	0	0.857	-	0.770582
AC152186_32.4	adipocyte plasma membrane-associated protein	6.10796e-47	0.663	-	0.771381
AC160628_4.5	nad h-quinone oxidoreductase chain	2.04875e-53	0.647	-	0.771554
AC148343_27.5	---NA---				0.771792
AC155897_33.5	mannosylglycoprotein endo-beta-mannosidase-like	2.06621e-123	0.8975	EC:3.2.1.152	0.772967
AC136839_11.4	cdp-diacylglycerol--glycerol-3-phosphate 3- partial	3.30515e-51	0.7625	-	0.773317
AC145767_63.4	gag pol polyprotein	0	0.8155	EC:3.1.26.4; EC:2.7.7.49; EC:3.4.23.0	0.773702
AC202357_22.4	subtilisin-like serine protease	0	0.7825	EC:3.4.21.0	0.77386
CR956399_37.5	serpin family protein	1.75089e-151	0.821	-	0.774047
AC137669_19.5	at3g50910 f18b3_190	0	0.6945	-	0.774149
AC158502_19.4	f-box protein skip23	5.80885e-35	0.878	-	0.774538
AC126785_30.4	hypothetical protein MTR_5g035270	9.23064e-43	1		0.775376
AC140915_5.5	probable protein phosphatase 2c 33-like	0	0.647	-	0.775469
AC147001_44.5	---NA---				0.775594
AC174360_9.5	1-deoxy-d-xylulose 5-phosphate synthase	0	0.9175	EC:2.2.1.7	0.776227
AC158377_27.4	tmv resistance protein n	0	0.7735	-	0.776324
AC139852_24.4	peroxidase 47-like	0	0.88	EC:1.11.1.7	0.776519
AC160925_9.4	hat family dimerization domain containing protein	2.56815e-27	0.779	-	0.776871
AC148238_4.5	u-box domain-containing protein	0	0.774	EC:2.7.11.0	0.776925
CT967316_3.4	kda class ii heat shock	2.65583e-88	0.9215	-	0.776995
CU457808_19.3	f-box kelch-repeat protein	2.53451e-54	0.713		0.778379
AC202304_2.3	protease-like protein	1.98679e-36	0.7467	-	0.778527
CR956399_57.5	coiled-coil domain-containing protein	2.45494e-78	0.819	-	0.779061
AC202601_3.4	---NA---				0.779166
AC160838_4.5	pentatricopeptide repeat-containing protein at5g09950-like	0	0.808	-	0.780411
CU179894_4.4	hypothetical protein MTR_5g093050	1.15772e-39	1		0.780759
AC148293_8.5	hypothetical protein MTR_4g072080	1.68257e-34	1		0.781836
AC146854_33.5	ribonuclease h protein at1g65750-like	2.43486e-37	0.562	-	0.781859
AC148292_40.4	proton-dependent oligopeptide transport family protein	2.2152e-65	0.789	-	0.781997
AC167329_34.4	flowering locus t-like protein	4.14126e-127	0.888		0.78236
CT967315_25.4	hypothetical protein MTR_4g075090	7.95491e-35	0.9567		0.782453
AC150844_37.4	coiled-coil domain-containing protein	3.89326e-47	0.7825	-	0.782588
AC202342_1.3	hypothetical protein MTR_7g067600	7.84688e-44	0.755		0.782627
AC140103_9.5	thaumatin-like protein	6.71326e-172	0.8155		0.782881
AC175311_27.4	diphthamide biosynthesis protein 2-like	0	0.729	-	0.783145
AC161750_28.4	bbi inhibitor	4.8462e-72	0.594	-	0.783279
AC195111_18.4	cysteine-rich receptor-like protein kinase	9.91811e-15	0.725	-	0.783513
AC123571_32.4	atp-dependent dna helicase pif1	2.02127e-41	0.8965	-	0.783518
AC136451_7.4	hypothetical protein MTR_5g021350	3.78661e-16	1		0.78447
CT954230_13.5	---NA---				0.785156
AC170989_39.4	protein strubbelig-receptor family 2-like	0	0.7465	EC:2.7.11.0	0.785265
CU207236_15.3	uncharacterized wd repeat-containing	0	0.9235	-	0.786459
AC203552_14.3	40s ribosomal protein s8-like	1.19494e-40	0.827	-	0.786549
AC144481_19.4	hypothetical protein MTR_1g075510	3.23964e-20	1		0.787383
AC174307_6.5	nuclease harbi1-like	0	0.846	-	0.788127
AC169517_21.5	hypothetical protein MTR_8g074450	6.07845e-68	0.804		0.788311
AC203552_2.3	reverse related	8.28153e-53	0.5005	-	0.788366
AC148304_48.5	---NA---				0.788799
AC130800_68.4	methyltransferase family	0	0.6365	EC:2.1.1.0	0.788834
AC155282_16.4	transcriptional factor b3	0	0.6489		0.790493
AC125389_68.5	---NA---				0.790716
AC135795_27.5	cysteine-rich receptor-like protein kinase	0	0.6605	EC:2.7.7.49	0.791568
CT967315_15.4	ccp	8.01366e-51	0.6525	-	0.791853
AC143341_36.4	dehydration-responsive element-binding protein 2f-like	9.55487e-177	0.748	-	0.791853
AC158374_20.5	chloramphenicol acetyltransferase	1.77692e-165	0.996	EC:2.3.1.28	0.792749
AC149264_8.5	exocyst complex component	0	0.7415	-	0.792766
AC143338_15.5	hypothetical protein MTR_4g014510	8.17326e-56	0.8567	-	0.793489
AC135798_59.4	bromo-adjacent domain-containing isoform 2	0	0.5865	-	0.793598
AC148487_45.4	histone-lysine n-methyltransferase suvr4	2.68656e-22	0.7375		0.793946
CU013515_12.5	probable disease resistance protein at5g66900-like	0	0.649	-	0.794501
AC160836_20.5	f-box lrr-repeat protein	5.62866e-55	0.788	-	0.79475
AC170990_10.5	gibberellin regulated protein	1.09002e-66	0.7745		0.795006
AC174375_25.5	probable galactose-1-phosphate uridyltransferase-like	0	0.7375	EC:2.7.7.35; EC:2.7.7.10; EC:2.7.7.12	0.795155
AC147780_42.4	enhanced disease susceptibility	0	0.831	-	0.797964
AC119415_68.5	sin3-like protein	1.70926e-70	0.79		0.7984
AC137546_10.4	pentatricopeptide repeat-containing protein at1g10270-like	0	0.7605	-	0.798674
AC161404_5.5	indole-3-acetic acid-amido synthetase -like	0	0.8925	-	0.799436
AC127169_48.5	hypothetical protein MTR_4g128850	1.81405e-31	0.86		0.799696
CU424490_12.3	upf0136 membrane protein at2g26240-like	1.26746e-57	0.8785	-	0.799875
AC140774_44.5	protein binding	0	0.7375	EC:1.8.1.8	0.799908
AC148758_4.4	macpf domain-containing protein at4g24290-like	0	0.8255	-	0.800081
AC124951_28.5	---NA---				0.800424
CU179894_46.4	hypothetical protein MTR_5g092670	1.28293e-136	0.995	-	0.800535
AC135312_40.5	phosphatidylinositol-4-phosphate 5-kinase	3.74287e-40	0.752	-	0.800629
AC150891_18.5	hypothetical protein MtrDRAFT_AC150891g18v2	6.57803e-39	1		0.80127
AC204685_7.4	myb family protein	0	0.6645	-	0.801297
CT573216_9.5	probable receptor protein kinase tmk1-like	0	0.663	-	0.801338
AC173287_22.4	protein transparent testa 12-like	0	0.8835	-	0.801902
AC146563_17.4	tir-nbs-lrr resistance protein	0	0.6485	-	0.802406
AC149491_36.4	---NA---				0.80242
AC169182_42.5	ser thr protein kinase	0	0.77	EC:2.7.11.0	0.802673
AC148236_25.4	protein	0	0.5558		0.802905
CU179920_27.3	viral a-type inclusion protein repeat containing protein expressed	0	0.685		0.803187
AC145220_25.4	f-box kelch-repeat protein	5.52024e-62	0.728	EC:2.7.11.0; EC:2.7.7.49; EC:3.4.23.0	0.803441
AC151665_17.4	---NA---				0.804212
AC121237_21.5	sec-independent protein translocase protein tata e-like protein	7.24323e-154	0.7905	-	0.804511
AC153120_12.5	uncharacterized acetyltransferase at3g50280-like	0	0.7235	EC:2.3.1.0	0.80454
AC146341_50.4	{ related	0	0.608		0.80502
AC191602_15.3	ac006341_8contains a pf	3.59153e-42	0.8355	-	0.805186
AC149641_1.4	protein lurp-one-related 12-like	3.06365e-154	0.8405		0.805229
AC187278_31.5	homeobox protein knotted-1-like 3-like	0	0.888	-	0.805231
AC174350_12.5	---NA---				0.805396
AC150845_5.4	yipf1-like protein	3.65124e-72	0.7025	-	0.805438
AC126009_29.4	lem3 (ligand-effect modulator 3) family protein cdc50 family protein isoform 1	0	0.816	-	0.806112
AC152499_20.5	hypothetical protein MtrDRAFT_AC148918g1v2	1.50044e-18	0.88		0.806325
CT737180_7.5	ribonuclease h	6.06798e-124	0.6075	EC:2.7.7.49	0.806384
CU024869_7.4	ribonuclease 3-like protein 3-like	0	0.749	EC:3.1.26.3	0.806487
AC161789_19.4	transparent testa 12 protein	2.35263e-37	0.819	-	0.806778
AC202508_6.4	pentatricopeptide repeat protein	1.50097e-22	0.51		0.807092
AC152818_20.4	glutamyl-trna amidotransferase subunit chloroplastic mitochondrial-like	3.73234e-81	0.8185	-	0.807173
AC155884_25.4	cytochrome p450	3.43676e-117	0.561	-	0.807242
AC133864_25.4	far1-related protein	0	0.8205	EC:2.3.1.0; EC:2.7.11.0	0.80844
AC202509_7.3	hypothetical protein MTR_8g078670	1.05297e-24	1		0.80892
CU062421_18.3	cysteine-rich receptor-like protein kinase	1.78156e-54	0.7037	-	0.809078
CU302337_5.4	hypothetical protein MTR_5g098300	1.68589e-31	0.8445	-	0.809279
AC143339_17.5	glutathione peroxidase	5.03379e-156	0.8945	EC:1.11.1.12; EC:1.11.1.9	0.80987
AC150384_40.4	cytochrome b6 f complex subunit n	6.40059e-30	0.91	-	0.810052
AC126789_31.5	major facilitator superfamily protein	0	0.8615	-	0.811222
AC186138_32.4	serine threonine protein phosphatase	0	0.6095	EC:3.1.3.16	0.811226
AC122730_16.5	dna-directed rna polymerase subunit beta	3.9164e-95	0.6275	-	0.811411
AC135799_4.5	f-box lrr-repeat protein	7.08126e-170	0.558		0.811609
AC131248_22.4	polygalacturonase qrt3-like	0	0.81	EC:3.2.1.15	0.811879
CU024878_12.4	hexose transporter	5.78773e-104	0.861	EC:1.3.1.74	0.812158
AC203559_6.4	cytochrome c biogenesis protein ccsa	2.71604e-15	0.6986	-	0.812226
CU207236_1.3	actin related protein	0	0.826	-	0.812563
AC187543_2.5	btb poz domain-containing protein at3g22104-like	0	0.6845	-	0.812744
CR955012_16.5	atp-dependent dna helicase pif1	2.38628e-31	0.8385	-	0.81278
AC202336_3.4	ribonuclease h	1.81058e-33	0.6185	-	0.812913
AC147712_58.4	ripening-related protein	1.83959e-33	0.869	EC:3.6.1.0	0.813144
AC161403_29.4	protein far1-related sequence 5-like	0	0.7065	-	0.814418
AC147201_13.5	rab3 gtpase-activating protein catalytic subunit isoform 1	5.07718e-50	0.675		0.815121
AC174309_7.5	b-cell receptor-associated 31-like protein	8.89579e-156	0.877	-	0.815754
AC159145_33.4	70 kda peptidyl-prolyl isomerase	3.55195e-42	0.768	-	0.816283
AC148482_36.5	cysteine-rich receptor-like protein kinase	1.57951e-32	0.5065	-	0.81646
AC202494_10.3	nuclear transcription factor y subunit b-3	7.8608e-66	0.9245	-	0.816475
AC146332_18.4	hypothetical protein MTR_2g086770	2.52394e-105	1		0.816775
AC152403_43.4	4-coumarate-- ligase-like 5-like	0	0.813	EC:1.13.12.7; EC:6.2.1.12	0.816887
AC152551_11.5	cytokinin riboside 5 -monophosphate phosphoribohydrolase log8-like	3.83482e-132	0.918	-	0.816952
AC202478_20.3	protein set	4.01643e-36	0.8685	-	0.818218
CT967304_24.4	cysteine-rich receptor-like protein kinase	1.59006e-43	0.7145	EC:2.7.7.49	0.818303
AC125389_43.5	otubain	2.81452e-174	0.752	EC:4.3.3.2	0.818313
AC167403_37.4	epoxide hydrolase	1.14774e-105	0.9415	-	0.818561
AC157489_23.4	metalloendoproteinase 1-like	0	0.5925	EC:3.4.24.0	0.81886
AC202597_22.3	short-chain alcohol dehydrogenase	4.83651e-110	0.849	-	0.819642
CR936323_43.4	hypothetical protein MTR_4g082840	1.18443e-20	0.79		0.819864
AC173834_2.5	methyltransferase-like protein 6-like	0	0.7695	EC:2.1.1.0	0.820067
CU459032_27.4	nadh dehydrogenase	4.82847e-37	0.8655	-	0.82016
CR955009_42.5	galactosylgalactosylxylosylprotein 3-beta-glucuronosyltransferase	8.70638e-33	0.5365	-	0.820291
AC122168_44.5	ribonuclease h	1.03918e-152	0.6125	EC:2.7.7.49	0.82057
AC136450_43.5	---NA---				0.821004
AC145753_1.5	thioredoxin-like 1- chloroplastic-like	0	0.793	EC:1.8.4.0	0.821388
AC192328_2.4	ubiquitin thioesterase otubain-like	0	0.867	EC:3.4.19.0	0.821649
CU062644_10.3	non-ltr retroelement reverse related	6.92845e-28	0.6585	EC:2.7.7.49	0.822028
CR932957_49.4	---NA---				0.822106
CT863710_31.4	glucosyltransferase	0	0.7475	-	0.82235
AC123975_44.5	cobra-like protein 10-like	0	0.8015	-	0.82249
AC170582_35.4	protease inhibitor seed storage ltp family protein	2.426e-25	0.917	-	0.82322
AC140034_12.5	hypothetical protein MTR_4g079380	1.02806e-88	1		0.823411
CR956399_15.5	serpin-zx	1.21961e-11	0.793	-	0.823662
AC140549_5.5	eukaryotic translation initiation factor 3 subunit c-like	0	0.869	-	0.823786
AC140035_47.4	gag-pol polyprotein	2.23083e-85	0.6315	-	0.82391
AC145218_33.4	rna-directed dna polymerase (reverse transcriptase) ribonuclease h	0	0.9195	EC:3.1.26.4; EC:2.7.7.49; EC:3.4.23.0	0.824398
AC174312_24.5	hypothetical protein MTR_4g043320	1.58455e-26	0.77		0.824435
AC148761_20.4	helicase-like protein	4.77644e-64	0.8135	-	0.824511
AC175312_48.5	zinc finger hit domain-containing protein 2-like	4.09876e-79	0.7805	-	0.824639
AC138453_41.4	imp dehydrogenase gmp related	8.1877e-22	0.644	-	0.824797
AC150846_38.4	unknown	3.04105e-55	0.7795		0.824861
AC150703_36.4	coatomer subunit zeta-3	0	0.7645	EC:2.7.11.0; EC:2.7.7.49; EC:3.4.23.0	0.825224
AC126788_40.4	calcium-dependent protein kinase 17-like	0	0.883	EC:2.7.11.17	0.825847
AC141113_26.4	fasciclin-like arabinogalactan protein	0	0.746		0.825929
AC202336_11.4	snf2 domain-containing protein	7.34919e-69	0.6715		0.826283
CT485797_11.5	ribonuclease h protein at1g65750-like	2.37864e-20	0.613	-	0.828012
AC166093_10.4	gibberellin-regulated protein 12-like	2.73696e-86	0.6725		0.828276
AC149471_38.5	atp-dependent dna helicase 2 subunit ku70-like	0	0.796	-	0.829382
AC150207_40.4	hypothetical protein MTR_1g018900	8.65241e-82	1		0.82961
AC172743_20.4	tudor pwwp mbt superfamily isoform 1	0	0.5545	EC:2.1.1.0	0.830363
AC135100_48.5	copii coat assembly protein	2.03678e-40	0.825		0.830641
AC123571_1.4	skp1-like protein	2.35428e-94	0.9645	-	0.830854
AC149496_61.5	---NA---				0.830973
AC148346_25.5	steroid 5beta-reductase	0	0.728	-	0.832027
AC144563_50.4	endonuclease or glycosyl hydrolase with c2h2-type zinc finger isoform 1	0	0.817	-	0.832047
AC202354_3.4	u-box domain-containing protein	0	0.767		0.83262
AC122165_13.4	protein	2.15218e-61	0.6705		0.834444
AC174294_7.4	f-box protein ore9-like	0	0.7705	EC:6.3.2.19	0.834966
CR931811_27.4	hypothetical protein MTR_4g123770	6.13496e-54	0.868	-	0.835097
AC169126_23.4	bsd domain-containing protein	0	0.71		0.835203
AC166146_19.4	transcripteion factor	0	0.6814		0.835205
AC137823_12.5	chalcone synthase	0	0.9885	EC:2.3.1.74	0.835231
AC159706_27.5	probable e3 ubiquitin-protein ligase xbos32-like	0	0.7935	-	0.835382
AC145219_65.5	hypothetical protein MTR_3g016120	1.27232e-11	0.6267		0.835854
AC163384_22.5	probable polygalacturonase-like	0	0.902	EC:3.2.1.15	0.835864
AC144592_36.4	nbs-lrr resistance protein	2.86226e-64	0.91	-	0.836677
AC151521_66.4	hypothetical protein MtrDRAFT_AC151521g37v2	7.43275e-127	0.605		0.837191
CR931729_29.5	70 kda peptidyl-prolyl isomerase	3.38352e-48	0.7455	-	0.837727
AC152186_33.4	cysteine-rich receptor-like protein kinase	9.82359e-73	0.6845	-	0.838837
AC136953_12.4	endonuclease exonuclease phosphatase domain-containing protein	1.87596e-87	0.947	-	0.839427
AC146332_31.4	casparian strip membrane protein 5-like	9.85725e-59	0.7563	-	0.84004
CT963094_24.4	f-box protein skip19	0	0.6815		0.840173
CU179637_21.3	protein	2.79555e-64	0.6785	-	0.841191
AC154036_10.4	hypothetical protein MTR_4g091300	3.98618e-31	0.905		0.841781
AC174339_36.4	f-box family protein	3.00065e-94	0.7145	-	0.841853
AC119409_41.4	replication protein a 70 kda dna-binding subunit	4.80948e-74	0.649	EC:2.7.7.49	0.842033
AC165219_6.4	cytochrome p450	2.82399e-21	0.6595	EC:6.3.2.1	0.842493
CT573051_33.4	zinc finger ccch domain-containing protein	0	0.738	-	0.842507
AC126785_42.4	nucleobase ascorbate transporter	0	0.894	-	0.84302
AC144517_38.4	root phototropism protein 3-like	0	0.892	-	0.843882
CT954252_12.4	transcription activator brg1	0	0.851	-	0.844195
CT967317_23.4	nuclear pore complex protein	0	0.7565	-	0.844292
AC137666_35.5	---NA---				0.844338
CR931735_40.4	---NA---				0.84435
AC174360_19.5	1-deoxy-d-xylulose 5-phosphate synthase	0	0.9185	EC:2.2.1.7	0.844356
AC119409_9.4	uroporphyrinogen decarboxylase chloroplastic-like	0	0.896	EC:4.1.1.37	0.845176
CT963131_2.4	unknown	4.61944e-54	0.836		0.845201
AC150706_16.4	ubiquitin-conjugating enzyme cop10	7.48724e-120	0.859	EC:6.3.2.19	0.845659
CU104774_15.3	chromosome-associated kinesin kif4-like	0	0.8215	-	0.845972
CR931807_29.5	bel1-like homeodomain protein 2-like	0	0.6885	-	0.846185
AC183501_1.5	mediator of rna polymerase ii transcription subunit 4-like	1.4711e-179	0.811	EC:2.7.7.49	0.846467
AC148485_44.4	---NA---				0.846626
AC155888_31.4	hypothetical protein MTR_7g011560	1.34733e-34	1		0.846782
AC186047_4.4	anthocyanidin 3-o-glucosyltransferase	0	0.721	EC:2.4.1.0	0.848764
AC136449_28.5	probable pre-mrna-splicing factor atp-dependent rna helicase-like	0	0.86	-	0.848938
CR956434_3.5	thromboxane-a synthase-like	1.8078e-45	0.808	-	0.849609
AC122722_59.4	replication protein a 70 kda dna-binding subunit	5.2422e-76	0.656	EC:2.7.7.49	0.849672
AC150206_27.4	protein zinc induced facilitator-like 1-like	0	0.7665	-	0.850534
AC124963_55.5	dna helicase mcm8-like	3.04274e-162	0.8575	EC:3.6.1.15	0.85081
AC174141_6.4	self-incompatibility protein	3.09541e-108	0.7185		0.851057
AC136679_18.4	rna-binding protein 12b	0	0.6055		0.851337
AC135316_50.5	hypothetical protein MTR_4g032750	1.79091e-41	1		0.851543
AC127018_50.4	(+)-neomenthol dehydrogenase	2.49075e-110	0.86	EC:1.1.1.208; EC:1.1.1.207	0.851647
CR931739_11.4	21 kda protein	5.27584e-123	0.8685	EC:3.1.1.11	0.852696
AC145372_54.4	otubain	1.11913e-87	0.5935	-	0.853363
AC169517_24.5	rna-directed dna polymerase (reverse transcriptase) ribonuclease h	0	0.917	EC:3.1.26.4; EC:2.7.7.49; EC:3.4.23.0	0.853448
AC148237_39.4	hypothetical protein MTR_8g066850	2.52343e-11	0.93		0.855595
AC146573_26.5	f-box family protein	0	0.8125	-	0.856292
CT573506_28.5	upstream activation factor subunit uaf30-like	3.85331e-78	0.697		0.856444
AC146559_12.4	hypothetical protein MTR_1g024910	5.63553e-53	0.96	EC:3.4.23.0	0.856547
AC160097_13.5	pectinesterase inhibitor	4.19965e-170	0.5969	EC:3.1.1.11	0.85805
AC127019_18.4	uncharacterized transporter ybr287w-like	0	0.8315	-	0.858221
CT485795_8.5	ty3-gypsy-like retroelement pol polyprotein	3.91465e-38	0.72		0.858441
AC170581_27.4	udp-glycosyltransferase 79b6-like	0	0.7995	EC:2.4.1.115	0.858546
AC153128_4.4	lycopene beta-cyclase	0	0.9125	EC:5.3.99.8	0.858786
AC146343_5.5	anaphase-promoting complex subunit cdc20-like	0	0.7535	-	0.85891
CU234178_25.4	acidic leucine-rich nuclear phosphoprotein 32 family member b	6.25583e-65	0.71	-	0.859095
AC166093_22.4	non-specific lipid-transfer protein	1.47046e-101	0.7095	-	0.859343
AC155881_11.5	zinc finger a20 and an1 domain-containing stress-associated protein 8 isoform 1	1.00422e-123	0.8475	-	0.859714
AC202491_7.3	probable alpha-amylase 2-like	6.59907e-75	0.85	EC:3.2.1.60; EC:3.2.1.1	0.860798
AC174331_38.4	thioredoxin h-type	1.02602e-91	0.877	-	0.860886
AC130806_65.4	hypothetical protein MTR_001s0006	0	0.9775		0.860994
AC147007_2.4	hypothetical protein MTR_7g104440	2.19961e-29	1		0.86147
CT963108_21.5	mate efflux family protein dtx1-like	0	0.822	-	0.861929
AC154090_16.4	galactinol synthase	7.12568e-35	0.8905	EC:2.4.1.123	0.862147
CT027663_4.5	hypothetical protein MTR_5g007540	3.73228e-79	0.9375		0.862209
AC146747_13.4	nac domain ipr003441	3.20844e-150	0.751	-	0.862397
AC139841_26.4	histone h2b	1.11865e-59	1	-	0.862832
AC202354_8.4	80 kda mcm3-associated protein	1.41988e-33	0.8557		0.863617
CU137661_16.4	far1-related protein	0	0.8345	EC:2.3.1.0; EC:2.7.11.0	0.86368
CT573055_49.4	hypothetical protein MTR_5g084820	6.71541e-18	1		0.864553
AC122728_50.4	polyadenylate-binding protein 2-like	0	0.8845	-	0.864819
CR932966_55.4	probable folate-biopterin transporter chloroplastic-like	0	0.817	-	0.865025
CR954188_3.4	thymus-specific serine protease	0	0.8575	-	0.866349
AC149580_15.5	lipoxygenase	0	0.907	EC:1.13.11.12	0.866763
AC140772_37.4	hypothetical protein MTR_5g050820	1.66174e-51	0.965		0.867098
AC171498_8.4	dna-damage-repair toleration protein drt102	3.79217e-137	0.7815	-	0.867102
AC202511_21.3	methyl binding domain protein	2.16721e-83	0.83	-	0.867151
AC144541_18.4	epoxide hydrolase	0	0.913	-	0.86716
AC151711_26.4	hypothetical protein MTR_4g054230	1.51933e-15	1		0.868567
AC202600_13.3	probable isoaspartyl peptidase l-asparaginase 2-like	1.12308e-30	0.895	EC:3.5.1.1	0.869401
AC203556_18.4	low quality protein: laccase-25-like	1.52422e-31	0.7195	-	0.869848
AC144345_39.5	rna-directed dna polymerase (reverse transcriptase)	1.08421e-28	0.684	EC:2.7.7.49	0.870005
CT867975_28.5	1-orf1-orf2 protein	3.09241e-21	0.9244		0.870155
AC148219_32.5	at4g35360 f23e12_80	8.60788e-112	0.925	EC:2.7.1.33	0.871034
AC137819_12.4	eukaryotic translation initiation factor 5a-2-like	3.1734e-61	0.801	-	0.871147
AC150979_31.4	protein plant cadmium resistance 2-like	1.15072e-118	0.7685		0.871991
CT868737_16.4	cellulose synthase	0	0.7805	EC:2.4.1.12	0.872703
CR936947_30.5	---NA---				0.872836
AC136451_25.4	---NA---				0.873334
AC150798_16.4	hypothetical protein MtrDRAFT_AC150798g16v2	3.45572e-28	1		0.87358
AC161404_26.5	---NA---				0.874272
AC202381_15.3	stomatin-like protein	3.9201e-29	0.91		0.87438
CR931739_40.4	probable pectinesterase pectinesterase inhibitor 33-like	0	0.8835	EC:3.1.1.11	0.875012
AC161400_18.5	cysteine proteinase	3.68727e-34	1	-	0.875593
CT963106_37.5	far1-related protein	6.22152e-17	0.699	-	0.875754
AC158737_2.4	iron-sulfur assembly protein chloroplastic-like	2.17979e-100	0.89	-	0.87581
AC151619_11.4	atp-dependent dna helicase pif1	5.05256e-29	0.8135	-	0.876618
CT033768_25.4	cytochrome p450	1.16868e-13	1	-	0.876999
AC148607_53.4	non-ltr retroelement reverse related	5.01856e-132	0.6515	-	0.878238
CT010572_35.4	nbs-lrr type disease resistance protein	0	0.8655	-	0.878302
AC150841_11.4	hypothetical protein MTR_022s0001	1.783e-10	1		0.878632
AC169514_19.5	casp-like protein rcom_1446020-like	7.54999e-127	0.686	-	0.878764
AC138012_40.5	hypothetical protein MTR_5g074140	2.06548e-55	1		0.878798
AC160837_41.4	replication protein a 70 kda dna-binding subunit	1.09627e-75	0.6495	EC:2.7.7.49	0.879086
AC183501_47.5	---NA---				0.879087
CT033766_78.5	hypothetical protein MTR_5g070060	7.97135e-86	0.81		0.879772
AC196764_5.3	hypothetical protein MTR_2g098360	4.81387e-65	1		0.880176
AC124969_55.4	protein transparent testa 12-like	2.17302e-85	0.878	-	0.880222
AC147501_43.4	---NA---				0.88066
AC191602_8.3	coatomer subunit zeta-3	4.87124e-149	0.6435	EC:2.7.11.0; EC:3.4.23.0	0.881052
AC140035_54.4	indole-3-acetic acid-amido synthetase	5.26456e-51	0.7711		0.882127
AC138016_43.4	ovarian otubain	3.29741e-122	0.706	-	0.8822
AC148487_4.4	n-carbamoyl-l-amino acid hydrolase-like	0	0.8945	EC:3.5.3.9; EC:3.5.3.19	0.882517
AC150779_34.4	---NA---				0.884455
CR931740_13.4	aspartic proteinase nepenthesin-2	0	0.8	EC:3.4.23.0	0.885131
AC149801_4.4	serine threonine-protein kinase ht1-like	0	0.798	EC:2.7.11.0; EC:2.7.10.0	0.885165
AC136953_24.4	early nodulin	1.38843e-115	0.722	-	0.885376
AC148757_18.4	cation proton exchanger	2.45447e-15	0.823	EC:2.3.1.0; EC:3.1.26.4; EC:2.7.7.49	0.885537
CT963115_10.5	dihydropterin pyrophosphokinase dihydropteroate synthase	0	0.873	EC:2.5.1.15; EC:2.7.6.3	0.885614
AC146760_15.5	o-methyltransferase omt3	0	0.7755	-	0.885731
AC126011_54.4	hypothetical protein MTR_1g056340	2.76113e-47	0.98		0.885954
AC202515_13.3	squalene synthase 2	0	0.9235	EC:2.5.1.21	0.886103
AC149131_49.4	v-type proton atpase subunit c-like	0	0.9015	-	0.886541
AC148765_32.4	hypothetical protein MTR_4g055370	2.87864e-108	0.94		0.888357
AC202498_12.3	d-xylose-proton symporter-like chloroplastic-like	5.62075e-22	0.8475	-	0.889072
AC146719_24.4	hypothetical protein MTR_1g058980	2.09172e-18	0.8733		0.88981
AC152184_43.5	anaphase-promoting complex subunit 11	1.58916e-55	0.9175	EC:6.3.2.19	0.890005
AC175312_24.5	serine threonine-protein phosphatase 7 long form homolog	4.39945e-08	0.58		0.891221
AC137079_42.5	cytochrome p450	9.48799e-94	0.917	-	0.891637
AC174350_2.5	---NA---				0.892866
AC140916_6.4	iaa-amino acid hydrolase ilr1-like 6-like	0	0.8725	EC:3.5.1.32	0.893482
AC122162_28.4	f-box protein	2.57798e-52	0.747		0.893597
AC165439_19.4	protein iq-domain 14-like	0	0.791		0.893826
AC147001_5.5	probable histone -like	2.59829e-58	0.96	-	0.894671
AC202594_15.3	lipoxygenase	0	0.806	EC:1.13.11.12	0.895348
AC152552_75.4	ethylene-responsive transcription partial	1.02165e-27	0.98	-	0.895513
AC186134_27.4	hypothetical protein MTR_2g049900	0	0.9795		0.895567
AC148446_26.4	protein	0	0.822	-	0.895979
CR538723_20.4	transmembrane emp24 domain-containing protein	2.70492e-158	0.8585	-	0.89618
AC140546_35.5	calcineurin subunit b	7.29619e-126	0.9135	-	0.896255
AC202518_17.3	lactoylglutathione lyase family protein	1.11731e-88	0.868	-	0.897481
AC124971_41.4	calcineurin b-like protein	1.63345e-24	0.96	-	0.898063
AC171778_30.4	probable ubiquitin-conjugating enzyme e2 25-like	5.7132e-154	0.779	EC:6.3.2.0	0.898701
AC154090_32.4	---NA---				0.898867
AC169178_26.5	---NA---				0.899254
AC153350_26.4	probable small nuclear ribonucleoprotein sm d2-like	1.23552e-38	0.991	-	0.899869
CT963134_25.5	probable nitronate monooxygenase-like	0	0.8895	EC:1.1.1.205; EC:1.13.11.0; EC:1.13.12.16	0.89992
AC151674_21.4	6-phosphogluconate dehydrogenase nad-binding domain-containing protein	0	0.8015	EC:1.1.1.44	0.901688
AC161404_27.5	quinone reductase family protein	3.1169e-130	0.9435	EC:1.6.5.7	0.902012
AC170253_40.5	---NA---				0.902084
AC174363_7.4	---NA---				0.902346
CR962121_30.4	minor allergen alt	2.61336e-115	0.7475	-	0.903215
AC202507_22.4	hypothetical protein MTR_5g058800, partial	5.3307e-63	0.763		0.903466
CT962505_12.4	hat family dimerization domain containing protein	1.23407e-20	0.82	-	0.903589
CT962505_55.4	hat family dimerization domain containing protein	2.77813e-20	0.81	-	0.903589
AC202336_1.4	far upstream element-binding protein	0	0.686	-	0.903772
AC146570_41.4	transmembrane fragile-x-f-associated protein	0	0.845	-	0.903989
CU302334_27.4	non-specific lipid-transfer protein at2g13820-like	1.82493e-81	0.8015	-	0.904409
CU326392_3.3	hydroxymethylglutaryl- synthase	0	0.9225	EC:2.3.3.10	0.904588
AC135464_1.5	pb-reticulocyte binding protein	0	0.8475		0.904611
AC146329_55.5	10-formyltetrahydrofolate synthetase	0	0.947	EC:6.3.4.3	0.904828
CR931810_53.4	polygalacturonase-1 non-catalytic subunit beta	5.33144e-54	0.822	EC:3.2.1.15	0.905004
CT971488_15.4	short-chain dehydrogenase reductase family protein	0	0.872	-	0.905053
CT573077_11.4	protein rer1a-like	3.50365e-136	0.8065	-	0.905328
AC148292_42.4	proton-dependent oligopeptide transport family protein	3.90666e-70	0.7715	-	0.905419
AC124967_17.5	saur family protein	2.75006e-84	0.7525	-	0.90629
AC151424_35.5	vacuolar protein sorting-associated protein 11 homolog	7.57597e-72	0.938	-	0.906354
AC159706_8.5	ice binding	0	0.7985		0.906489
AC149802_1.5	dna-directed rna polymerase ii subunit rpb3-a-like	1.70669e-102	0.9355	EC:2.7.7.6	0.90716
AC146861_47.5	pif-like protein	0	0.688		0.907457
AC141108_49.4	ring finger protein	1.08888e-30	0.7867		0.908733
CU302347_7.4	---NA---				0.910567
AC149209_15.4	protein opi10 homolog	3.95391e-136	0.8965	-	0.910704
AC160628_21.5	wrky transcription factor	1.56552e-161	0.6605	-	0.910905
AC187543_22.5	flavoprotein wrba	4.87563e-144	0.869	-	0.911141
AC136838_81.4	rrna intron-encoded homing endonuclease	2.62646e-17	0.806		0.91189
AC155895_24.4	ubiquitin	0	0.6895	EC:6.3.2.19	0.913207
AC158497_55.4	cysteine-rich receptor-like protein kinase	0	0.7835	EC:2.7.7.49; EC:2.7.11.0	0.913357
AC139841_16.4	histone h2b	1.11865e-59	1	-	0.91399
AC202518_1.3	histone h2b	7.30221e-68	0.985	-	0.914525
CR936946_54.5	exostosin-like protein	0	0.9325	EC:2.4.1.224	0.914794
AC161862_33.4	nitrate transporter	0	0.8535	-	0.915867
AC167710_15.4	isoliquiritigenin 2 -o-methyltransferase	0	0.83	EC:2.1.1.65; EC:2.1.1.154	0.922347
AC202476_22.3	acidic endochitinase	6.58197e-69	0.9485	EC:3.2.1.0	0.92302
AC169182_46.5	hypothetical protein MTR_1g011450	1.81124e-31	0.8983		0.923097
AC122728_49.4	polyadenylate-binding protein 2-like	8.45871e-140	0.778	-	0.926111
AC127021_67.4	cysteine-rich receptor-like protein kinase	1.22371e-77	0.533	-	0.926592
CT033768_6.4	succinate dehydrogenase	0	0.944	EC:1.3.5.1	0.930062
AC151621_31.4	cub and sushi domain-containing protein 3	2.9432e-120	0.8195	-	0.931875
AC165218_38.4	probable protein phosphatase 2c 42-like	0	0.8785	-	0.932198
CT967318_34.4	dof zinc finger protein	3.11559e-21	0.915	-	0.933409
AC124972_39.5	protein transparent testa 12-like	8.96239e-35	0.588	-	0.933664
AC138087_4.4	40s ribosomal protein s30	3.67722e-35	0.9785	-	0.938584
AC202469_8.3	ferredoxin- chloroplastic-like isoform 2	8.82837e-109	0.856	-	0.940287
AC137994_78.4	v-type proton atpase subunit d2-like	1.56107e-55	0.981	-	0.94618

## Sheet: P20UP
Gene ID	Annotation	Minimum E-value	Mean similarity	Enzyme codes	Expression ratio
AC146563_24.4	atp-dependent dna helicase pif1	9.59446e-40	0.8295	-	7.62735
AC144592_85.4	immunoglobulin major histocompatibility complex	1.73091e-20	0.8867		6.78715
AC125473_19.5	rna-binding protein	1.5131e-71	0.9235	EC:2.3.1.0	5.22613
AC169124_34.4	hypothetical protein MTR_2g068910	1.51984e-54	0.95		4.81488
AC157373_34.4	gag pol polyprotein	0	0.848	EC:3.1.26.4; EC:2.7.7.49; EC:3.4.23.0	4.74642
AC146632_42.5	atp-dependent dna helicase pif1	0	0.638	-	4.65191
AC140031_9.4	ovarian otubain	1.02972e-57	0.809	EC:2.3.1.0; EC:2.7.11.0	3.60496
AC182815_30.5	auxin-induced protein 5ng4	2.97893e-101	0.6655	-	3.40396
AC202589_17.3	protein	1.18474e-99	0.863	-	3.352
AC148482_19.5	atp-dependent dna helicase pif1	2.10981e-66	0.819	-	3.18685
CR931740_46.4	immunoglobulin major histocompatibility complex	6.7967e-35	0.9043		3.17077
AC195566_5.4	rna-directed dna polymerase (reverse transcriptase) ribonuclease h	2.44562e-15	0.97	EC:3.1.26.4; EC:2.7.7.49	3.07149
AC122162_4.4	atp synthase cf0 subunit iv	2.45284e-133	0.9575	-	3.00655
CT033766_7.5	nbs-lrr resistance protein	1.8645e-82	0.597		2.99038
AC152186_10.4	sieve element-occluding protein	7.93291e-64	0.711		2.95207
AC149040_48.5	---NA---				2.92216
AC146817_41.4	1-aminocyclopropane-1-carboxylate oxidase-like protein	0	0.7325	EC:1.14.11.0	2.90102
CU137661_18.4	ovarian otubain	2.05648e-29	0.9232	-	2.81338
CT571261_44.5	e3 ubiquitin-protein ligase	2.82289e-108	0.75	-	2.81269
AC146853_36.4	f-box lrr-repeat protein	0	0.659		2.77274
AC135566_15.5	polynucleotidyl ribonuclease h fold	2.01324e-18	0.655		2.75043
CR956402_28.4	nbs-lrr type disease resistance protein	0	0.6515	-	2.64838
CT967315_35.4	reverse partial	8.43261e-18	0.6825	-	2.6471
AC126790_68.5	dual specificity tyrosine-phosphorylation-regulated kinase	5.18688e-73	0.949	EC:2.7.11.0	2.62138
CU459036_1.3	far1-related protein	1.0252e-48	0.7785	EC:2.3.1.0; EC:2.7.11.0	2.56919
AC146558_29.5	ccp	8.04477e-38	0.688	-	2.55947
CT010518_22.4	hypothetical protein MTR_3g034370	1.93798e-23	0.8675		2.55758
AC145218_30.4	hypothetical protein MTR_8g066620	1.41034e-15	0.737	-	2.55418
AC127170_5.4	protein little zipper 3	3.10546e-29	0.805	-	2.49429
AC147364_20.5	probable 1-deoxy-d-xylulose-5-phosphate chloroplastic-like	0	0.9335	EC:2.2.1.7	2.49203
AC165277_7.4	mitochondrial substrate carrier family protein b-like	8.70338e-104	0.7805	-	2.49203
AC202499_14.4	haloacid dehalogenase-like hydrolase domain-containing protein 3-like	8.51708e-64	0.921	EC:3.1.3.18	2.49203
CU302345_13.3	sucrose transport protein	1.15192e-58	0.8125	-	2.49203
CT025840_73.4	hypothetical protein MTR_5g041730	2.87679e-77	0.9265		2.46399
AC126785_27.4	resistance protein	0	0.779	-	2.45641
AC173291_11.5	polynucleotidyl ribonuclease h fold	1.97389e-59	0.64	-	2.45514
AC182813_16.4	trafficking protein particle complex subunit 11-like	9.15811e-30	0.77		2.45058
AC147010_4.4	homeobox-leucine zipper protein hdg11-like	0	0.682	-	2.43785
AC186134_2.4	---NA---				2.43023
AC131455_30.4	atp-dependent dna helicase pif1	3.95662e-135	0.7735	-	2.42277
AC202330_15.3	cytochrome p450 86b1-like	2.73517e-09	0.65		2.39708
CU024877_48.4	rna-directed dna polymerase (reverse transcriptase) ribonuclease h	0	0.948	EC:3.1.26.4; EC:2.7.7.49; EC:3.4.23.0	2.38195
AC150384_44.4	ribosomal protein	6.74992e-28	0.804	-	2.37617
AC174467_34.4	sucrose synthase	1.799e-57	0.8385	EC:2.4.1.13	2.35744
AC126785_51.4	acyl- n-acyltransferases-like protein	5.95624e-80	0.8545	-	2.31644
AC146571_7.4	probable linoleate 9s-lipoxygenase 5-like	6.87426e-55	0.8445	EC:1.13.11.12	2.3148
CT025840_43.4	leghemoglobin	5.82693e-102	0.922	-	2.31078
CR962138_11.4	auxin-induced protein 5ng4	0	0.798	-	2.30124
AC175028_28.5	auxilin-like protein	4.6646e-70	0.7825	-	2.29889
AC182817_29.4	transcription factor bhlh25	5.38459e-33	0.8285	EC:1.3.1.74	2.28649
CU019603_20.4	glutamate-gated kainate-type ion channel receptor subunit 5	2.58996e-74	0.68		2.28222
AC150245_19.5	udp-glycosyltransferase 83a1-like	0	0.8045	EC:2.4.1.0	2.27655
AC151459_37.5	sulfate transporter	5.20807e-115	0.617	-	2.27432
AC148446_23.4	hypothetical protein MTR_6g021490	1.32438e-31	0.9195	-	2.26688
CT967304_3.4	cysteine-rich repeat secretory protein	4.13031e-10	0.84		2.26254
CU207209_13.3	catalytic region ribonuclease h	0	0.9435	EC:3.1.26.4; EC:2.7.7.49; EC:3.4.23.0	2.25605
AC144539_52.5	atp-dependent dna helicase pif1	5.96245e-26	0.933	-	2.22701
AC202371_2.4	protein lurp-one-related 4-like	4.86228e-28	0.8355	-	2.22463
AC135311_56.4	catalytic region ribonuclease h	0	0.9285	EC:3.1.26.4; EC:2.7.7.49; EC:3.4.23.0	2.22125
AC159089_19.4	polynucleotidyl ribonuclease h fold	1.2089e-120	0.552	-	2.1925
AC147714_17.4	hypothetical protein MTR_4g047830	2.05829e-109	0.804		2.19175
AC170581_13.4	vascular plant one zinc finger protein	1.18654e-72	0.807	-	2.191
CT571264_51.4	b3 domain-containing protein	4.94822e-105	0.6667	-	2.16043
AC139707_11.4	protein brushy	5.83193e-28	0.8075	EC:3.1.3.16	2.14831
AC202371_27.4	hypothetical protein MTR_8g078040	9.33509e-25	0.8805		2.1448
CT573508_45.5	hypothetical protein MTR_7g061300	4.04029e-57	0.8285		2.13938
CT009528_20.4	replication protein a1-like protein	0	0.7015		2.12313
AC148765_36.4	mutator sub-class protein	1.41513e-104	0.6305		2.10107
AC126790_57.5	disease resistance-like protein	0	0.756	EC:3.6.1.15	2.09658
AC202311_7.4	far1-related protein	6.29949e-84	0.6433		2.08864
AC146758_58.4	o-acyltransferase wsd1	1.31947e-112	0.7335	EC:2.3.1.20; EC:6.1.1.21	2.08117
AC151724_8.4	receptor-like protein kinase	0	0.714	-	2.07421
CU302336_16.4	kinase-like protein	1.0163e-136	0.704	EC:2.7.11.0	2.07193
AC174141_30.4	cysteine-rich receptor-like protein kinase	7.92447e-16	0.8182	EC:2.7.7.49; EC:2.7.11.0	2.06918
AC144405_30.4	coatomer subunit zeta-3	0	0.769	EC:2.7.11.0; EC:2.7.7.49; EC:3.4.23.0	2.06561
AC146855_20.5	hypothetical protein MTR_2g014110	1.5703e-26	0.9575	-	2.05288
AC133341_6.5	hypothetical protein MTR_7g099140	9.0051e-95	0.87		2.04681
AC149130_67.4	tmv resistance protein n	0	0.707	-	2.04018
AC157376_28.4	hypothetical protein MTR_7g112390	9.95057e-150	0.6205		2.01862
CT009654_37.4	f-box family protein	2.37963e-68	0.68		2.00587
AC146632_14.5	anaphase-promoting complex subunit 2-like	0	0.8275	EC:6.3.2.19	2.00167
CU182773_9.3	cc-nbs-lrr resistance protein	0	0.774	EC:3.6.1.15	2.00007
CU326394_3.4	hypothetical protein MTR_5g008520	1.93123e-14	1		1.99514
AC202360_17.4	tir-nbs-lrr rct1-like resistance protein	1.2504e-91	0.8225	EC:3.6.1.15	1.99385
CT033764_13.4	cytochrome p450 83b1-like	0	0.8255	-	1.98312
AC150844_17.4	cytokinin-o-glucosyltransferase	5.33881e-109	0.837	EC:2.4.1.0	1.98191
CR382279_12.5	nbs resistance protein	0	0.6855	-	1.97608
AC148765_33.4	ubiquitin-activating enzyme e1	1.81678e-85	0.82	-	1.96643
AC150979_25.4	alpha-1 6-xylosyltransferase	1.55375e-67	0.7289	-	1.96064
CU013540_24.4	cc-nbs-lrr resistance protein	0	0.8145	-	1.95748
AC148359_35.4	hypothetical protein MTR_7g071960	3.39294e-47	1		1.95658
AC138451_20.4	hypothetical protein MTR_5g084240	1.61719e-57	0.7615	-	1.95079
AC174337_15.4	1-aminocyclopropane-1-carboxylate oxidase-like protein	1.8559e-74	0.8225	EC:1.14.11.0	1.95019
AC135312_43.5	pif-like protein	1.10032e-64	0.7145	-	1.94434
AC150846_38.4	unknown	3.04986e-55	0.7795		1.9436
AC165218_24.4	werner syndrome atp-dependent helicase	6.88312e-147	0.5915	-	1.94144
CU062643_1.3	hypothetical protein MTR_3g099490	5.71946e-47	0.8267		1.93633
AC119415_63.5	hexose transporter	0	0.8315	EC:1.3.1.74	1.93439
CU013514_54.4	hypothetical protein MTR_5g037170	2.32215e-56	1		1.93265
AC151598_63.5	rna-directed dna polymerase (reverse transcriptase) ribonuclease h	0	0.9075	EC:3.1.26.4; EC:2.7.7.49; EC:3.4.23.0	1.93215
AC124966_41.4	hydroquinone glucosyltransferase-like	5.97901e-49	0.8375	EC:2.4.1.0	1.92877
CT009558_51.4	hypothetical protein MTR_3g061710	7.12583e-16	0.7967		1.92573
CT033764_36.4	ovarian otubain	5.58265e-56	0.6435		1.92245
AC151521_68.4	f-box protein skip19	2.95992e-172	0.6125		1.92126
AC183777_34.4	transcripteion factor	2.84814e-54	0.856	-	1.91973
AC150981_38.4	beta-ketoacyl-acp synthase i	6.75233e-38	0.8735	EC:2.3.1.0	1.9093
AC140547_10.4	heat shock protein	3.25043e-32	0.865	-	1.90839
AC145218_14.4	geraniol synthase	0	0.788	-	1.90719
AC166899_19.4	ein3-binding f-box protein	2.56402e-124	0.713	-	1.89752
AC137077_48.4	atp-dependent dna helicase pif1	3.04227e-39	0.939	-	1.89269
CU013514_52.4	probable lrr receptor-like serine threonine-protein kinase at1g14390-like	6.0202e-76	0.691	-	1.88571
AC174285_33.4	resistance protein mg13	0	0.6875		1.8811
AC151711_31.4	protein wax2	0	0.7775	-	1.87805
AC124966_38.4	transcription factor bhlh25	5.51987e-114	0.593		1.87645
AC202594_1.3	dessication-induced 1voc-like protein	6.11737e-70	0.8145	-	1.87279
AC170582_19.4	protease inhibitor seed storage ltp family protein	3.74294e-79	0.853	-	1.87277
CR936328_30.4	serine threonine protein phosphatase 6 regulatory ankyrin repeat subunit c	0	0.5935		1.86656
AC150442_10.4	indole-3-acetic acid-induced protein arg7-like	1.50588e-64	0.8715		1.86239
AC146551_31.4	paired amphipathic helix protein sin3-like 3	2.81781e-34	0.8163	-	1.86062
AC130806_70.4	---NA---				1.86027
AC127021_55.4	fatty acyl- reductase	7.36373e-131	0.7665	EC:1.2.1.50	1.85976
AC144760_38.5	hydroquinone glucosyltransferase-like	0	0.7115	EC:2.4.1.0	1.85845
AC149495_23.4	f-box protein	0	0.724		1.84968
AC143338_33.5	protein trichome birefringence-like 35	7.70026e-60	0.859		1.84894
AC147002_54.4	hypothetical protein MTR_7g014780	3.85578e-26	0.8995		1.84598
CT954230_61.5	ankyrin repeat-containing protein	4.3567e-56	0.6535		1.84432
AC153352_5.4	auxilin-like protein	3.0796e-66	0.637	-	1.84404
AC174342_8.5	microtubule associated protein type 2	1.41649e-18	0.87		1.83456
CT954236_23.5	transcription factor myb98-like	0	0.676	-	1.83203
AC195566_9.4	f-box protein	3.11406e-39	0.797		1.82793
AC145222_59.4	ring finger protein	4.01148e-113	0.604	-	1.82684
AC144389_56.5	l-gulono- -lactone dehydrogenase-like	4.85955e-151	0.7445	EC:1.1.1.158; EC:1.1.3.37	1.81254
AC143338_10.5	trichome birefringence-like 34	0	0.8645	-	1.81058
AC149495_35.4	f-box protein	0	0.7195		1.80572
AC152157_31.5	beta-amyrin synthase	5.2099e-167	0.888	-	1.80534
AC158736_5.5	o-acyltransferase wsd1-like	0	0.761	EC:2.3.1.20	1.79608
CR962122_35.4	aspartic proteinase nepenthesin-1	0	0.755	EC:3.4.23.0	1.78727
AC138451_21.4	protein	1.02443e-60	0.771	-	1.78212
CR962124_46.5	conserved oligomeric golgi complex subunit	3.85842e-53	0.7945	EC:2.7.7.0	1.77524
AC133341_53.5	---NA---				1.77305
AC174327_8.5	monothiol glutaredoxin-s2-like	8.55947e-69	0.922	EC:1.20.4.1	1.77245
AC127020_79.5	disease resistance-like protein	0	0.692	-	1.76976
CR931733_48.4	heat shock protein	6.00619e-134	0.721	-	1.76895
AC137996_51.5	heat shock 70 kda protein	0	0.778	-	1.76845
AC122724_26.5	hypothetical protein MTR_6g012640	9.88068e-14	0.8833		1.76683
AC152176_71.4	hypothetical protein MTR_4g060580	9.96521e-48	0.895		1.76609
AC161398_25.4	non-ltr retroelement reverse transcriptase	1.47114e-103	0.478	-	1.76348
AC165135_29.5	hypothetical chloroplast rf1	4.06937e-64	0.7985	-	1.76157
AC130806_66.4	f-box kelch-repeat protein	0	0.771	EC:3.1.26.4; EC:2.7.7.49; EC:3.4.23.0	1.76012
AC140546_44.5	sucrose transport protein	4.65e-43	0.814	-	1.7599
AC174350_5.5	cytochrome p450	0	0.8615	EC:2.7.7.49	1.75785
AC174304_32.4	far1-related protein	0	0.65	-	1.75497
AC148290_45.5	heat shock protein	6.13568e-99	0.734	-	1.75439
AC155100_35.4	protein far1-related sequence 5-like	1.8606e-38	0.5505		1.75198
AC151598_52.5	pathogen-related protein	1.94428e-135	0.7755		1.75003
AC202335_13.3	receptor-like protein kinase	2.0906e-24	0.7029	-	1.74941
AC165275_9.5	nadp-dependent alkenal double bond reductase p1-like	0	0.8625	-	1.74933
AC149578_45.4	auxin-induced protein	4.2285e-32	0.885		1.74764
AC152964_13.4	g-type lectin s-receptor-like serine threonine-protein kinase rlk1-like	0	0.747	EC:2.7.11.0	1.73858
CR962135_24.4	hypothetical protein MTR_7g061300	3.58684e-73	0.83		1.73815
AC160516_65.4	ribosomal protein s15	4.25566e-66	0.89	-	1.7376
AC155803_55.5	elongation factor 1-alpha	0	0.866	EC:3.6.4.3	1.7372
AC151520_14.4	---NA---				1.73573
AC146758_37.4	cysteine-rich receptor-like protein kinase	1.78277e-86	0.667	EC:2.7.7.49; EC:2.7.11.0	1.73572
CT571262_32.5	cysteine-rich receptor-like protein kinase	0	0.753	EC:2.7.11.0	1.73436
AC146760_6.5	hypothetical protein MTR_3g083510	1.22711e-32	1		1.73385
CU024880_92.4	rna-directed dna partial	1.86703e-28	0.779	EC:2.7.7.7	1.73278
AC202511_13.3	sgt1 suppressor of g2 allele of skp1	5.49622e-36	0.8189		1.73096
AC135160_50.5	f-box family protein	1.37423e-41	0.754		1.72418
CR955010_14.4	pentatricopeptide repeat-containing protein	1.00687e-45	0.7571		1.7234
AC174311_37.4	tyrosine dopa decarboxylase	0	0.583		1.72193
CT485795_25.5	probable beta-d-xylosidase 6-like	7.12339e-66	0.6159	-	1.72057
AC146789_71.4	gag pol polyprotein	0	0.8505	EC:3.1.26.4; EC:2.7.7.49; EC:3.4.23.0	1.72036
CR931741_28.4	cinnamyl alcohol dehydrogenase	0	0.9	-	1.71847
AC151598_69.5	tubby-like f-box protein 7-like	0	0.7935	EC:3.1.4.0	1.7158
CT485798_34.5	aaa-type atpase like protein	2.53456e-32	0.8635	EC:3.6.1.3	1.71074
CT009749_21.4	non-ltr retroelement reverse related	2.68503e-31	0.743		1.70954
AC146692_24.5	ribonuclease h protein at1g65750-like	5.84015e-23	0.6975		1.70679
AC202325_23.4	peptidyl-prolyl cis-trans isomerase cyp40	5.99912e-169	0.8335	EC:5.2.1.8	1.7063
AC140544_6.5	myb transcription factor	0	0.85	-	1.70397
CT963108_63.5	---NA---				1.70071
AC148820_17.5	coatomer subunit zeta-3	0	0.778	EC:2.7.11.0; EC:2.7.7.49; EC:3.4.23.0	1.69886
AC158497_8.4	hypothetical protein MtrDRAFT_AC158497g8v2	2.62965e-45	0.875		1.69801
AC160841_27.4	tir-nbs-lrr resistance protein	0	0.7355	EC:3.6.1.15	1.6964
AC163384_17.5	hypothetical protein MTR_7g078620	4.41399e-28	0.965		1.69143
AC159089_21.4	---NA---				1.6833
CR931743_10.5	dna double-strand break repair rad50 atpase-like isoform x3	1.63959e-108	0.6933		1.68211
CR956631_53.5	ap2 b3-like transcriptional factor family protein	1.25528e-145	0.671		1.68097
AC198005_16.4	protein	1.57859e-86	0.8945	-	1.67612
CT954231_27.5	polypeptide with a gag-like domain-containing protein	2.16132e-39	0.7625		1.67547
AC174302_3.4	somatic embryogenesis receptor kinase	0	0.8245	EC:2.7.10.0	1.67515
AC152936_23.5	par1 protein	4.51302e-138	0.826		1.67316
AC157979_8.5	disease resistance-like protein	0	0.7215	EC:3.6.1.15	1.67129
AC183371_14.5	psbp domain-containing protein chloroplastic-like	3.13661e-153	0.8975	-	1.66999
AC156827_20.5	hypothetical protein MTR_6g029300	8.74555e-52	1		1.66948
AC119414_19.4	replication protein a 70 kda dna-binding subunit	1.33871e-62	0.7555	-	1.66736
AC133341_51.5	arginyl-trna synthetase	5.24834e-61	0.6733	EC:6.1.1.19	1.66709
AC148815_41.5	hypothetical protein MTR_3g020030	3.90326e-48	0.956		1.66385
AC137819_18.4	ethylene-responsive transcription factor	2.38672e-129	0.77	-	1.66332
AC203542_13.3	cysteine-rich receptor-like protein kinase	1.84844e-59	0.6315	EC:2.7.7.0	1.66109
AC157506_57.5	hypothetical protein MTR_2g025300	3.08016e-15	0.86		1.65519
AC166314_23.4	hypothetical protein MTR_5g063220	4.13017e-15	0.9		1.6541
AC183501_48.5	hypothetical protein MTR_6g089970	3.54065e-11	1		1.6515
CU459040_7.3	pectin acetylesterase	4.18543e-77	0.7245	-	1.65049
AC186295_7.4	hypothetical protein MTR_2g019810	0	0.678		1.64937
AC140029_25.5	hypothetical protein MTR_1g025390	1.20228e-09	0.94		1.64764
AC135415_60.5	defensin fusion	1.30015e-74	0.635		1.64636
AC137832_67.5	abc transporter b family member	9.21993e-55	0.8475	EC:3.6.3.44	1.64628
CR956368_26.5	glutamine synthetase i	2.36944e-38	0.7925	EC:6.3.1.2	1.64445
AC151711_17.4	3-ketoacyl- synthase	7.11507e-76	0.496	EC:2.3.1.0	1.63985
CR931730_31.4	rna-directed dna polymerase (reverse transcriptase) ribonuclease h	0	0.9355	EC:3.1.26.4; EC:2.7.7.49; EC:3.4.23.0	1.63753
AC125481_3.5	cinnamyl alcohol dehydrogenase	0	0.8925	-	1.63666
AC127018_37.4	dead-box atp-dependent rna helicase 10-like	1.28247e-136	0.84	-	1.6359
AC130806_68.4	serine palmitoyltransferase	3.67685e-29	0.8425		1.63442
AC183753_16.4	gras family transcription factor	0	0.7015	-	1.63219
AC146865_31.5	uncharacterized isomerase bh0283-like	1.44195e-38	0.8715	-	1.63188
CR932958_30.4	hypothetical protein MTR_5g084640	4.57758e-99	0.9467		1.63131
AC175090_48.4	domain containing protein	1.06247e-37	0.6875	-	1.62781
AC203542_27.3	ribonuclease h protein at1g65750-like	1.40826e-38	0.685	EC:2.7.7.49	1.62571
AC154036_33.4	hypothetical protein MTR_3g064410	6.41157e-30	0.8485		1.62418
AC124218_29.5	late embryogenesis abundant protein	2.65558e-140	0.572		1.62024
AC174372_22.5	protein	0	0.5295		1.61942
AC145109_17.5	protein complex coatmer beta subunit	4.62204e-40	0.8215	EC:2.4.1.34	1.61913
AC140030_44.5	disease-resistance protein	4.92854e-17	0.715	-	1.61837
AC172743_13.4	hypothetical protein MTR_2g104040	7.9645e-83	0.6945	-	1.61695
CT030177_2.4	probable e3 ubiquitin-protein ligase ari7-like	0	0.799	-	1.61664
AC156628_30.5	hypothetical protein MTR_4g006380	1.18773e-55	0.8095		1.61203
AC148916_49.4	rna-directed dna polymerase (reverse transcriptase) ribonuclease h	0	0.9075	EC:3.1.26.4; EC:2.7.7.49; EC:3.4.23.0	1.61021
AC126785_29.4	hypothetical protein MTR_5g035260	5.29298e-66	0.86		1.60927
AC126790_61.5	rna-directed dna polymerase (reverse transcriptase) ribonuclease h	0	0.907	EC:3.1.26.4; EC:2.7.7.49; EC:3.4.23.0	1.60909
AC144930_2.4	hypothetical protein MTR_4g065480	3.1695e-74	0.6313		1.60842
AC155889_16.4	hypothetical protein MTR_2g007160	1.12824e-22	1		1.60819
CU012056_52.5	hypothetical protein MTR_3g105460	7.92658e-25	0.7665	-	1.60742
AC174348_10.4	self-incompatibility protein	2.07464e-121	0.644		1.60704
AC124960_64.4	cyclin-like f-box	1.27601e-110	0.6685		1.60296
AC148404_48.5	atp-dependent dna helicase pif1	4.74507e-25	0.8405	-	1.59978
AC126782_17.5	ribosomal protein	4.60667e-41	0.832	-	1.59932
AC199760_14.4	auxilin-like protein	8.02141e-174	0.8325	EC:3.4.21.0	1.59795
AC149208_50.5	---NA---				1.59724
AC202356_6.3	protein ida-like protein	8.55726e-35	0.7758	-	1.59708
AC202345_12.4	type i inositol- -trisphosphate 5-phosphatase 11-like	0	0.8005	EC:3.1.3.36	1.59573
CT027665_42.4	hypothetical protein MTR_5g044470	2.83913e-137	0.6533		1.594
AC162439_28.4	at5g11700 t22p22_90	1.65289e-111	0.8015	-	1.58955
AC146651_16.4	urease accessory protein g	2.66712e-180	0.959	-	1.58933
AC124214_38.4	---NA---				1.58893
AC186679_33.4	hypothetical protein MTR_5g079000	1.0113e-13	0.82		1.58862
CU326388_19.4	cytochrome p450	0	0.7635	EC:1.14.13.0	1.58795
CU012056_44.5	hypothetical protein MTR_3g105560	1.68612e-122	1		1.58779
CR931730_6.4	epidermal patterning factor-like protein	1.10178e-35	1		1.58707
AC203542_33.3	transcription factor perianthia	3.11826e-49	0.673	-	1.58699
AC149546_22.4	f-box lrr-repeat protein	0	0.609		1.58542
AC129090_21.4	phospholipase ddhd1-like	5.64774e-46	0.766	EC:3.1.1.32	1.58216
AC150440_33.4	hypothetical protein MtrDRAFT_AC150440g16v2	8.62095e-52	1		1.57889
AC146788_37.4	homeobox-leucine zipper protein athb-22	2.27764e-32	0.83	-	1.57873
AC145027_17.5	cc-nbs-lrr resistance protein	1.12881e-19	0.8017	-	1.57755
AC150841_8.4	alpha-amylase subtilisin inhibitor	2.63352e-84	0.7085	-	1.57613
AC151806_25.5	f-box lrr-repeat protein 15-like	0	0.7195		1.57592
AC163324_38.4	CCP	3.6575e-20	1	-	1.57486
CT963115_20.5	aspartic proteinase nepenthesin-1	0	0.7965	EC:3.4.23.0	1.57298
AC151711_29.4	3-ketoacyl- synthase	2.18464e-107	0.7215	EC:2.3.1.0	1.57253
CU137659_13.3	hypothetical protein MTR_5g097050	8.11323e-39	0.9114	-	1.57244
AC130200_40.4	---NA---				1.57242
AC150703_37.4	rna-directed dna polymerase (reverse transcriptase) ribonuclease h	0	0.915	EC:3.1.26.4; EC:2.7.7.49; EC:3.4.23.0	1.57213
CU013517_26.4	1-aminocyclopropane-1-carboxylate synthase	0	0.904	EC:2.6.1.0; EC:4.4.1.14	1.57208
CU302333_12.4	hypothetical protein MTR_5g042720	2.63905e-48	0.86		1.57142
AC147496_43.4	f-box lrr-repeat protein	0	0.597		1.5689
AC202495_20.3	ripening-related protein	4.7704e-124	0.9265	EC:3.6.1.0	1.56881
AC174282_22.4	uncharacterized loc101218044	0	0.6495		1.568
AC144730_17.4	ovarian otubain	2.29375e-28	0.8445	EC:2.7.11.0	1.56551
AC148486_39.5	eukaryotic translation initiation factor 5b	2.47686e-88	0.8867	-	1.5654
CT963114_34.4	protein srg1-like	0	0.834	EC:1.14.11.0	1.56506
AC203552_8.3	phytosulfokine receptor	1.28187e-113	0.6475	-	1.56429
AC148527_20.4	duf246 domain-containing protein	0	0.8715	-	1.56292
AC137552_42.4	nbs-lrr resistance protein	7.09237e-34	0.965	-	1.56089
AC175048_1.4	---NA---				1.55998
CR932957_47.4	hypothetical protein MTR_5g044130	4.93666e-41	0.955		1.55979
AC158736_36.5	---NA---				1.55732
CT030180_30.5	rubisco methyltransferase family protein	2.85702e-86	0.713	-	1.55592
CT571263_39.4	f-box protein skip19	8.4849e-18	0.7744	-	1.55392
AC122165_33.4	pectinesterase inhibitor	7.55662e-127	0.566	EC:3.1.1.11	1.55171
CT025156_25.4	far1-related protein	3.9711e-54	0.718	-	1.55135
AC148651_44.5	sulfate transporter	4.57249e-134	0.6675	-	1.54713
AC182817_26.4	protein binding	0	0.68	-	1.54674
AC144504_29.4	serine hydroxymethyltransferase	0	0.7155	EC:2.1.1.0; EC:2.1.2.1	1.54594
CT963112_32.4	b3 domain-containing protein rem20	1.02175e-67	0.662		1.54514
AC152423_10.4	sulfate transporter	3.01028e-69	0.576		1.54487
AC147428_34.5	hypothetical protein MTR_3g109850	3.96976e-09	1		1.54379
AC165446_3.4	nbs-containing resistance-like protein	9.13575e-27	0.796	-	1.54368
AC140032_2.4	lipoxygenase	0	0.8965	EC:1.13.11.12	1.54303
AC140914_80.5	hypothetical protein MTR_4g012580	7.20096e-29	0.845		1.54245
AC150843_19.5	hypothetical protein MtrDRAFT_AC147963g21v2	1.45451e-140	1		1.54026
AC147202_57.4	f-box protein	1.76075e-55	0.666	-	1.53993
AC173474_11.5	rna-directed dna polymerase (reverse transcriptase)	1.86752e-34	0.6055	EC:2.7.7.49	1.53856
AC147959_10.4	glucan -beta-glucosidase	0	0.849	EC:3.2.1.0	1.537
CT868696_7.4	u-box domain-containing protein	0	0.865	EC:2.7.10.2; EC:2.7.11.0	1.53699
AC175090_43.4	f-box family protein	5.30351e-107	0.744	-	1.53645
AC144389_21.5	d-arabinono- -lactone oxidase family protein	5.67859e-70	0.8445	EC:1.1.3.8; EC:1.1.3.37; EC:1.1.1.158	1.53586
AC146563_3.4	nac domain ipr003441	0	0.7635	-	1.52917
CT573076_24.5	hypothetical protein MTR_5g011880	0	0.884		1.52715
AC148816_28.4	hypothetical protein MtrDRAFT_AC148816g28v2	1.45207e-31	1		1.52588
AC203224_15.4	tir-nbs-lrr rct1-like resistance protein	0	0.812	EC:3.6.1.15	1.52528
AC135505_44.5	carbamoyl-phosphate synthase small chain	2.08749e-51	0.9305	EC:6.3.5.5	1.52376
AC148304_10.5	polynucleotidyl ribonuclease h fold	6.46195e-109	0.66	EC:2.7.7.49	1.52237
AC202311_23.4	probable galacturonosyltransferase-like 4-like	0	0.8325	-	1.52206
AC135315_42.4	hypothetical protein MTR_8g060970	3.43404e-22	0.7824	-	1.52157
AC169788_24.4	cysteine-rich receptor-like protein kinase	5.66247e-156	0.6845	EC:2.7.7.49	1.5199
CT025842_41.4	nitrate transporter -like	0	0.731	-	1.51989
AC146719_19.4	nodule-specific protein nlj70	0	0.7805	-	1.51785
AC187464_39.5	atp-dependent dna helicase pif1	1.00815e-20	0.903	-	1.51762
CT009749_35.4	cation h(+) antiporter 15-like	0	0.6985	-	1.51692
AC151425_18.5	hypothetical protein MTR_8g072580	3.76988e-40	1		1.51597
AC150977_22.5	---NA---				1.5148
AC153129_13.4	dna binding	0	0.744	-	1.51345
AC151726_8.5	albumin	2.5146e-95	0.666	-	1.51201
AC146551_38.4	hypothetical protein MTR_1g106670	0	1		1.50917
AC140022_18.4	pathogen-inducible trypsin-inhibitor-like protein	2.67625e-136	0.674	-	1.50886
AC136680_15.5	hypothetical protein MTR_1g042210	3.78995e-57	0.7044		1.50739
AC124960_58.4	cyclin-like f-box	1.05948e-26	0.7595		1.50643
AC149492_10.4	hypothetical protein MTR_2g064250	9.04341e-77	0.7933	-	1.50632
CT033764_3.4	indole-3-acetate beta-glucosyltransferase	2.56618e-53	0.804	EC:2.4.1.115	1.50424
AC174281_33.4	protein	2.11544e-76	0.6785		1.50196
AC126783_9.4	f-box lrr-repeat protein	4.49935e-130	0.6505	-	1.5015
AC147714_31.4	hypothetical protein MTR_2g054090	1.38541e-27	0.8564		1.50129
CR538723_25.4	auxin-induced protein 5ng4-like	0	0.7705	-	1.50011
CR936324_27.4	zinc finger mym-type protein	1.23328e-15	0.6905	-	1.49734
AC144345_13.5	polynucleotidyl ribonuclease h fold	1.81901e-102	0.6975	-	1.49434
AC124966_3.4	ribosomal protein	0	0.745	-	1.49403
AC137831_51.4	atp-dependent dna helicase pif1	4.13354e-63	0.858	-	1.49379
CT573339_32.4	cytochrome p450	8.50126e-39	0.8425	-	1.49331
AC148226_36.4	kinetochore protein nuf2	0	0.751	-	1.49225
AC153460_24.4	gdsl esterase lipase at1g29670-like	0	0.8695	-	1.4921
AC165277_20.4	ovarian otubain	4.06522e-35	0.715	-	1.49003
AC149495_1.4	f-box protein	0	0.709		1.48769
AC125480_24.5	polynucleotidyl ribonuclease h fold	4.40658e-122	0.666	EC:2.7.7.49	1.48716
CU234178_56.4	f-box only protein 30	0	0.9625	EC:6.3.2.19	1.48409
AC127429_46.4	burp domain-containing protein	0	0.773		1.47988
CR932959_6.5	hypothetical protein MTR_5g074980	8.40655e-18	1		1.47969
AC136974_51.4	receptor protein kinase-like protein	0	0.585	EC:2.7.10.0	1.47856
AC191602_2.3	cytochrome p450	0	0.8505	EC:1.14.13.88	1.47658
AC147178_60.4	receptor-like kinase	6.52103e-23	0.66	-	1.47457
CU234178_46.4	---NA---				1.47404
CR955010_5.4	secologanin synthase-like	0	0.839	-	1.47381
AC142096_13.4	iq motif and sec7 domain-containing protein 2	5.9805e-78	0.97		1.47334
AC151664_29.4	rna-directed dna polymerase (reverse transcriptase) ribonuclease h	9.06184e-26	0.9345	EC:3.1.26.4; EC:2.7.7.49; EC:3.4.23.0	1.47328
AC149305_46.4	---NA---				1.47283
AC148397_5.4	protein	9.44863e-53	0.86		1.47247
AC146705_7.5	auxin-induced protein	1.60606e-61	0.8955		1.47201
CR956631_19.5	ccp	9.95265e-40	0.96		1.47192
CR955012_27.5	atp-dependent dna helicase pif1	1.84839e-69	0.6925	-	1.47151
AC158736_4.5	o-acyltransferase wsd1-like	0	0.753	EC:2.3.1.20	1.46831
AC165446_11.4	protein	0	0.608	-	1.46745
AC158497_63.4	nb-lrr type disease resistance protein rps1-k-2	4.86164e-143	0.6895	-	1.46465
CR932962_27.5	hypothetical protein MTR_3g028330	8.63043e-31	0.8167	-	1.46399
AC153129_34.4	heat shock protein n-terminal domain-containing protein	0	0.673	-	1.4633
AC174346_26.5	cytochrome p450	2.77471e-39	0.8117	EC:2.7.7.49	1.46292
AC202478_11.3	zf-hd homeobox protein at4g24660-like	4.14446e-28	0.849	-	1.46149
CT030158_31.5	ovarian otubain	0	0.588	-	1.46063
CR931741_6.4	cinnamyl alcohol dehydrogenase	0	0.914	EC:1.1.1.255	1.46026
CU013524_16.4	peroxidase 46-like	8.56514e-180	0.8215	EC:1.11.1.7	1.46012
AC150245_36.5	protein	3.93859e-162	0.7825	EC:2.7.10.0	1.45995
AC147959_24.4	glucan -beta-glucosidase	0	0.8515	EC:3.2.1.0	1.45979
CT967314_26.4	ribosomal protein	1.056e-165	0.721	-	1.45821
AC202309_24.3	1-aminocyclopropane-1-carboxylate oxidase-like protein	4.39118e-19	0.7771		1.45749
CT573501_50.5	domain-containing receptor-like kinase	1.77031e-67	0.7195	EC:2.7.11.0	1.45678
AC140850_46.5	hypothetical protein MTR_7g031260	3.92242e-57	0.7		1.45626
CR954192_5.5	dehydrodolichyl diphosphate synthase 2-like	3.23429e-105	0.8245	-	1.45303
CU424490_24.3	toll interleukin receptor	2.78478e-147	0.7155	-	1.45232
AC152404_11.4	f-box protein skip19	0	0.6305		1.45072
CT961056_36.5	nac domain protein	7.22587e-30	1	-	1.45035
AC141436_46.4	ribonuclease h	2.78244e-19	0.5867		1.45014
AC187466_32.4	brassinosteroid insensitive 1-associated receptor kinase 1	0	0.7055	EC:2.7.11.0	1.4496
CR932962_50.5	coatomer subunit zeta-3	0	0.767	EC:2.7.11.0; EC:2.7.7.49; EC:3.4.23.0	1.44859
AC158498_50.4	methyltransferase family	9.37788e-45	0.6424		1.44643
CT033764_65.4	far1-related protein	6.61753e-56	0.7935	EC:2.3.1.0; EC:2.7.11.0	1.44508
CU013524_37.4	---NA---				1.44433
CR931742_25.5	nuclear transcription factor y subunit b-6	3.81099e-33	0.9333	-	1.44229
AC137701_39.4	histone-lysine n-methyltransferase suvr2	4.72188e-28	0.721	EC:2.1.1.43	1.44134
AC202368_2.3	gata transcription factor 9-like	5.83191e-104	0.736	-	1.44087
CT962507_28.4	nbs-lrr type disease resistance protein	0	0.642	-	1.43984
AC159089_20.4	ovarian otubain	1.44983e-16	0.8617		1.43977
AC174142_17.5	isoflavone reductase-like protein	0	0.849	EC:1.3.1.45	1.43749
AC149264_38.5	hypothetical protein MTR_2g025300	1.86451e-11	0.84		1.435
AC159534_45.4	ap2-like ethylene-responsive transcription factor plt2	2.52794e-141	0.7675	-	1.4327
AC161241_21.5	hypothetical protein MTR_1g083240	3.80004e-59	0.795	-	1.43211
AC148178_22.4	hypothetical protein MTR_1g050280	6.57371e-52	1		1.43093
AC144341_56.5	hypothetical protein MTR_3g021270	4.26408e-30	0.8938		1.43085
AC123547_16.5	protein	2.48955e-112	0.6375	-	1.43061
AC148239_33.5	protochlorophyllide-dependent translocon component chloroplastic-like	1.5007e-116	0.827	EC:1.14.13.122	1.43006
AC146558_12.5	vq motif-containing protein	8.68298e-167	0.874	-	1.42989
CU459040_16.3	receptor-like protein kinase feronia-like	0	0.6545	EC:2.7.11.0	1.42751
CT033768_30.4	protein gamete expressed 2-like	0	0.766	-	1.4273
CU151875_1.3	paired amphipathic helix protein sin3	1.02742e-150	0.6495		1.42675
CR962121_27.4	protein complex coatmer beta subunit	1.49427e-60	0.8585	EC:2.4.1.34	1.42446
AC126009_22.4	hypothetical protein MTR_7g086320	3.04244e-21	0.845		1.42375
AC158377_2.4	auxin-induced in root cultures protein 12	4.60543e-159	0.6535	-	1.42338
AC151740_67.4	cytokinin-o-glucosyltransferase	0	0.8145	EC:2.4.1.0	1.4231
AC136955_1.5	single myb histone	8.51843e-49	0.9	-	1.42135
AC121238_46.5	vesicle-associated membrane protein-associated protein a	5.33014e-45	0.654	-	1.42111
AC125389_64.5	tetratricopeptide repeat-containing protein	0	0.765		1.42103
AC144730_16.4	albumin	3.27933e-77	0.6805	-	1.41833
AC148242_22.4	auxin-induced protein 6b-like	2.43764e-61	0.8885		1.41665
AC137546_27.4	e3 ubiquitin-protein ligase ring1-like	2.02193e-53	0.636	-	1.41636
CR955010_6.4	receptor protein kinase-like protein	3.92539e-60	0.869	-	1.4148
CR955008_38.5	---NA---				1.41474
AC144760_35.5	hypothetical protein MTR_6g005680	3.67385e-63	1		1.41386
AC169089_62.4	ribosomal protein	2.47754e-38	0.8435	-	1.41189
AC155895_2.4	heat shock protein	0	0.8525	-	1.41176
AC145023_10.5	ulp1 protease family c-terminal catalytic domain containing protein	5.18054e-98	0.6045		1.41058
AC146747_51.4	heat shock transcription factor	1.62043e-08	0.69	-	1.41041
AC169788_39.4	ribonuclease h protein at1g65750-like	5.47415e-73	0.5125	-	1.40953
CU024879_22.4	c-1-tetrahydrofolate cytoplasmic-like	0	0.8	EC:1.5.1.5	1.40915
AC146864_17.4	ribosomal protein	8.67706e-132	0.8885	-	1.40783
AC153725_8.5	hypothetical protein MTR_1g063840	9.33988e-96	0.775		1.40721
AC144502_36.5	hypothetical protein MTR_4g081300	1.30067e-141	0.907		1.40601
CT962506_17.4	gras family transcription factor	3.98296e-68	0.8515	-	1.40518
AC146806_33.4	nbs-lrr resistance protein	0	0.789	-	1.40462
CU013532_18.4	hypothetical protein MTR_3g114390	2.80954e-16	0.905		1.40416
AC147482_59.4	lamin-like protein	2.91451e-87	0.805	-	1.40366
AC149131_16.4	hypothetical protein MTR_7g083760	7.84788e-51	1		1.40294
CU207210_10.3	hypothetical protein MTR_5g081360	4.38721e-53	0.7738		1.40212
CR931730_27.4	endo-1 4-beta-xylanase	4.50515e-84	0.7		1.40173
AC151816_16.4	atp-dependent dna helicase pif1	6.3854e-81	0.773	-	1.39894
AC169173_25.5	xylem serine proteinase 1-like	0	0.8415	EC:3.4.21.0; EC:1.3.1.74	1.39662
CT030180_36.5	hypothetical protein	0	0.5875		1.39542
AC174306_37.5	zf-4cxxc-r1 transcription factor and jumonji domain-containing protein	4.03072e-14	0.7343	-	1.39535
AC147501_27.4	rhicadhesin receptor	4.29133e-97	0.756	-	1.39303
AC163385_36.5	hypothetical protein MTR_2g048940	2.4844e-31	1		1.39272
AC119414_14.4	atp-dependent dna helicase pif1	0	0.7515	-	1.39192
AC152886_36.4	ribonuclease h	1.90265e-22	0.717		1.39126
AC202485_20.4	heparanase-like protein	1.89878e-51	0.5775	-	1.39068
AC203556_36.4	dead-box atp-dependent rna helicase 21-like	1.33269e-79	0.7925	-	1.38951
AC148226_38.4	cysteine desulfurase mitochondrial	5.81275e-162	0.592	-	1.38918
AC183501_37.5	arginyl-trna synthetase	1.03162e-28	0.94	EC:6.1.1.19	1.38785
AC160838_28.5	argonaute protein group	7.74201e-24	0.8545	-	1.3873
CT009508_73.4	far1-related protein	0	0.8695	EC:2.7.11.0	1.38638
AC155895_3.4	heat shock protein	0	0.824	-	1.38556
CU137661_21.4	atp-dependent dna helicase pif1	1.47407e-50	0.7995	-	1.38366
CR931732_33.4	receptor-like kinase	4.5223e-102	0.6315	-	1.38357
AC152422_26.5	replication factor-a protein 1 family protein	2.76419e-156	0.608	-	1.38349
AC202371_4.4	phytoene desaturase	8.6713e-142	0.93		1.38275
AC144805_25.4	---NA---				1.38138
AC165276_14.4	inactive beta-amylase 9-like	0	0.8105	EC:3.2.1.2	1.38091
AC146744_1.4	upf0496 protein 4-like	2.07265e-35	0.7614		1.38081
AC148820_18.5	ribulose bisphosphate carboxylase small chain 3a	0	0.7565	EC:4.1.1.39	1.38075
AC148237_13.4	zinc-binding protein	3.72798e-160	0.8915		1.38042
AC149269_14.5	6-phosphofructokinase 3-like	0	0.915	EC:2.7.1.11; EC:2.7.1.90	1.38014
CT025844_21.4	hypothetical protein MTR_5g010040	4.85166e-57	0.7043		1.37928
AC136472_32.4	auxin-induced protein 5ng4	2.59786e-68	0.823	-	1.37817
AC155886_14.4	digalactosyldiacylglycerol synthase	0	0.872	EC:2.4.1.241	1.37689
AC129091_50.5	dihydroflavonol-4-reductase	0	0.8215	EC:1.1.1.145	1.37583
AC148763_17.4	adipocyte plasma membrane-associated protein	0	0.7895	EC:4.3.3.2	1.37549
CU137664_13.3	glutathione s-transferase u10-like	4.27208e-147	0.745	-	1.3754
AC138579_2.4	imp dehydrogenase gmp related	2.54591e-33	0.7506	-	1.37426
AC123593_27.4	hypothetical protein MTR_4g071270	1.42399e-20	0.705		1.37377
AC140550_51.4	ribulose bisphosphate carboxylase small chain 3a	0	0.7425	EC:4.1.1.39	1.37356
AC149474_39.4	pyrophosphate-energized vacuolar membrane proton pump 1-like	9.68955e-49	0.738	EC:5.4.99.12; EC:3.4.21.0; EC:3.6.1.1	1.37155
AC148291_50.4	zf-hd homeobox protein at4g24660-like	3.9438e-25	0.8525	-	1.37021
AC148238_27.5	superkiller viralicidic activity 2-like 2-like	0	0.8935	-	1.36983
AC146744_38.4	organ-specific protein s2	0	0.651		1.36949
AC174328_41.5	isoliquiritigenin 2 -o-methyltransferase	2.05682e-39	0.817	EC:2.1.1.65; EC:2.1.1.154	1.36918
AC155100_2.4	hypothetical protein MTR_6g043630	0	0.6775		1.36904
CR936368_37.5	probable serine threonine-protein kinase kinx-like isoform x2	8.2234e-111	0.7725		1.3683
CU302338_13.3	transmembrane emp24 domain-containing protein	3.9464e-124	0.7	-	1.36745
CU024880_116.4	PREDICTED: putative uncharacterized protein encoded by LINC00596-like	2.90681e-25	0.807	-	1.36737
AC151822_32.5	hypothetical protein MTR_051s0002	1.71957e-43	0.742		1.36729
CU062624_2.3	hypothetical protein MTR_3g060380	1.07487e-92	0.865		1.36702
AC126008_53.4	hypothetical protein MTR_4g043460	2.13867e-16	0.7133		1.36694
AC146693_34.4	rna-directed dna polymerase (reverse transcriptase)	6.70035e-93	0.633	-	1.36542
AC139748_52.4	PREDICTED: uncharacterized protein LOC101505942	8.76906e-10	0.75		1.36401
CU024880_58.4	---NA---				1.36189
CR954194_10.4	resistance protein	1.8479e-140	0.8275	-	1.3596
CR962131_47.5	tether containing ubx domain for glut4	4.99831e-79	0.8015		1.35932
AC147714_28.4	rna-directed dna polymerase (reverse transcriptase) ribonuclease h	0	0.8905	EC:3.1.26.4; EC:2.7.7.49; EC:3.4.23.0	1.35921
AC203224_28.4	ran-binding protein	1.46531e-66	0.718		1.35747
AC140914_17.5	uncharacterized sugar kinase slr0537-like	1.4514e-33	0.8485	-	1.35699
AC153128_34.4	ribonuclease h protein at1g65750-like	6.28627e-125	0.54		1.35408
AC140026_34.4	protein fam32a-like	1.43184e-64	0.7705	EC:1.3.1.21	1.35164
AC123570_6.4	coiled-coil domain-containing protein isoform partial	8.05504e-172	0.782	-	1.35011
AC165446_58.4	hypothetical protein MTR_4g014100	2.11607e-14	1		1.34886
CU424494_11.4	cysteine proteinase inhibitor	1.24151e-67	0.6725	-	1.34825
AC174321_25.4	ribonuclease h protein at1g65750-like	0	0.5295	EC:2.7.7.49	1.34787
AC171619_17.4	transcription factor pcf5	0	0.689		1.34781
AC150787_28.4	spx domain-containing protein 2-like	3.23603e-46	0.733	-	1.34776
AC148242_27.4	auxin-induced protein	3.18403e-27	0.898		1.3477
AC122727_34.5	polynucleotidyl ribonuclease h fold	3.99693e-74	0.6265	-	1.34682
AC150442_24.4	desacetoxyvindoline 4-	0	0.7895	EC:1.14.11.20	1.34589
CR931810_52.4	polygalacturonase-1 non-catalytic subunit beta	7.39356e-60	0.8425		1.34547
CU024868_38.4	replication factor c subunit	0	0.875	-	1.34372
AC151673_38.4	transparent testa 12 protein	1.82557e-26	0.828	-	1.33816
AC187543_49.5	nad h-quinone oxidoreductase subunit	8.81853e-30	0.774	-	1.33778
AC148821_31.5	---NA---				1.33777
AC199760_12.4	pathogenesis-related genes transcriptional activator pti5-like	2.89441e-84	0.816	-	1.33763
AC147496_8.4	hypothetical protein MTR_3g048100	8.14245e-58	0.97		1.33637
AC151817_19.4	probable serine threonine-protein kinase at1g54610-like	0	0.8315	EC:2.7.11.23	1.33609
AC174344_34.4	polynucleotidyl ribonuclease h fold	3.22311e-91	0.786	-	1.33599
CU062477_12.4	low quality protein: uncharacterized loc101208061	0	0.8275	-	1.33597
AC140721_27.4	pyruvate decarboxylase isozyme 2-like	0	0.9245	EC:4.1.1.1	1.33589
AC151817_41.4	hypothetical protein MTR_8g099800	3.45992e-19	0.9333		1.33561
CR962123_27.5	uncharacterized loc101222282	1.23837e-129	0.574		1.33511
CR974443_24.5	estradiol 17-beta-dehydrogenase	2.13621e-78	0.6615	-	1.33435
AC136451_4.4	cytochrome p450 84a1-like	0	0.9275	-	1.33398
AC151459_6.5	gpi-anchored protein	0	0.6965	EC:3.1.4.46	1.33316
CU326394_5.4	ethylene-responsive transcription factor	5.72098e-29	0.7395	-	1.33237
AC146861_29.5	xanthine uracil vitamin c permease	1.54811e-89	0.825		1.33218
AC157502_35.5	hypothetical protein MTR_7g089240	2.90429e-35	0.875		1.33151
AC126013_26.4	hypothetical protein MTR_2g080970	3.06644e-34	0.8525		1.33045
CU137664_6.3	sphingoid base hydroxylase 2	1.45241e-176	0.899	EC:1.14.13.72	1.32982
CR955012_26.5	atp-dependent dna helicase pif1	2.72567e-40	0.7225	-	1.3297
AC147537_54.5	tether containing ubx domain for glut4	9.59399e-57	0.7705		1.3278
AC149268_9.5	non-ltr retrolelement reverse transcriptase-like related	0	0.6005	-	1.32664
AC135505_47.5	hypothetical protein MTR_7g112850	1.04785e-34	0.8685	-	1.32627
AC199470_11.3	albumin-2	0	0.7595	-	1.3248
AC199760_17.4	wuschel-related homeobox 9-like	0	0.6945	-	1.32442
AC153459_49.4	cysteine-rich receptor-like protein kinase	1.86984e-136	0.629	EC:2.7.11.0; EC:2.7.7.49; EC:3.4.23.0	1.32435
CU137655_25.3	aspartic proteinase-like protein 2-like	1.6069e-107	0.67	EC:3.4.23.0	1.32353
AC147178_57.4	dna-directed rna polymerase iii subunit rpc5	0	0.6745	EC:2.7.7.6	1.32297
AC165217_37.5	hypothetical protein MTR_6g034770	2.54346e-58	0.82		1.32245
AC202574_4.3	atp-dependent dna helicase pif1	1.48542e-36	0.6984	-	1.32172
AC146586_43.4	receptor-like protein kinase	6.61131e-153	0.8135	EC:2.7.11.0	1.32172
AC163385_5.5	endoplasmic oxidoreductin-1-like	0	0.8825	EC:1.8.4.0	1.32167
AC174305_30.4	atp-dependent dna helicase pif1	2.50798e-95	0.674		1.3215
AC161788_28.4	rna-directed dna polymerase (reverse transcriptase) ribonuclease h endonuclease exonuclease phosphatase	1.27384e-08	0.71	-	1.3212
AC148527_9.4	mads-box transcription factor	5.88802e-82	0.7835	-	1.31942
AC169174_19.4	ribonuclease h	4.26799e-35	0.5235		1.31598
AC150441_36.4	hypothetical protein MtrDRAFT_AC150441g9v1	2.72832e-11	0.66		1.31561
AC121242_22.4	atp-dependent dna helicase pif1	1.58739e-82	0.7035	-	1.31318
AC152423_24.4	auxin-responsive protein iaa29-like	8.42478e-119	0.6295	EC:2.4.1.144	1.31247
CT863710_24.4	pb-reticulocyte binding protein	0	0.8275		1.31034
AC155282_72.4	dna repair protein complementing xp-c cells-like	0	0.7105	-	1.31009
AC137826_22.4	hypothetical protein MTR_004s0025	2.93716e-47	1		1.30985
AC146574_54.4	ribosomal l18p l5e family protein	1.117e-61	0.7667		1.30864
CU459032_8.4	---NA---				1.30614
AC135798_8.4	---NA---				1.30473
AC170582_35.4	protease inhibitor seed storage ltp family protein	2.43302e-25	0.917	-	1.30425
CR962123_53.5	hypothetical protein MTR_5g056050	1.42181e-127	1		1.30298
AC152919_43.5	ceramide glucosyltransferase	0	0.7165	EC:2.4.1.80	1.30227
AC144513_41.5	f-box lrr-repeat protein 3-like	0	0.804	EC:6.3.2.19	1.30216
AC157349_43.5	heat shock 70 kda protein	2.82301e-63	0.6075	-	1.30128
AC174289_2.5	glycoside hydrolase family 28 protein	1.25938e-33	0.7825	EC:3.2.1.15	1.29974
AC135798_23.4	non-specific lipid-transfer protein 8-like	6.41419e-64	0.815	-	1.29951
AC149496_56.5	rna-directed dna polymerase (reverse transcriptase) ribonuclease h	0	0.9105	EC:3.1.26.4; EC:2.7.7.49; EC:3.4.23.0	1.29938
AC161241_31.5	dna (cytosine-5)-methyltransferase 3a	0	0.545		1.29908
CU013515_44.5	imp dehydrogenase gmp related	6.0096e-16	0.7833	EC:3.1.3.0	1.29836
AC145165_3.4	hypothetical protein MTR_3g086640	1.36132e-70	0.724		1.2981
CR956399_21.5	histone acetyltransferase	0	0.695	EC:2.3.1.48	1.2978
CU234178_18.4	---NA---				1.29673
AC157891_33.4	hypothetical protein MTR_7g092680	0	0.911		1.29571
AC202335_17.3	probable caffeoyl- o-methyltransferase at4g26220-like	1.09982e-25	0.9275	EC:2.1.1.104	1.29568
AC151520_47.4	cysteine-rich receptor-like protein kinase	0	0.602	EC:2.7.7.49	1.29536
AC162278_23.4	hypothetical protein MTR_5g041520	1.71106e-16	0.7363		1.29512
AC146864_37.4	nodule-specific cysteine-rich peptide 68	8.51691e-32	0.84	-	1.29485
CT573020_33.4	amp deaminase-like	1.55353e-18	0.89		1.29468
AC135799_32.5	---NA---				1.29402
AC162162_12.4	far1-related protein	3.35762e-90	0.7445	EC:4.3.3.2	1.29359
CU024880_26.4	killer cell immunoglobulin-like receptor precursor	2.87299e-55	0.8495	-	1.29341
CT963130_26.5	hypothetical protein MTR_3g032630	1.43692e-27	0.975		1.29279
AC146791_8.4	polynucleotidyl ribonuclease h fold	4.15095e-153	0.512		1.29237
AC151726_33.5	hypothetical protein MTR_3g034870	3.06105e-42	0.8035		1.29174
CU024897_8.4	---NA---				1.29057
AC169174_5.4	beta-amylase	0	0.865	EC:3.2.1.2	1.29036
AC148916_52.4	hypothetical protein MTR_7g050400	1.16491e-19	0.8975		1.2891
AC149578_14.4	auxin-induced protein 10a5-like	3.39439e-60	0.8955	-	1.28902
AC144564_59.4	---NA---				1.28827
AC157777_45.4	polynucleotidyl ribonuclease h fold	4.0281e-50	0.6444	-	1.28671
AC186135_14.5	lrr receptor-like serine threonine-protein kinase rpk2-like	0	0.682	EC:2.7.11.0	1.28605
CU302334_25.4	alba dna rna-binding protein	5.39084e-80	0.766	-	1.28557
AC157645_12.5	hypothetical protein MTR_1g019690	1.54926e-28	1		1.28531
CT485798_3.5	probable e3 ubiquitin-protein ligase herc2-like	0	0.7775		1.28527
AC149207_44.4	malate dehydrogenase	1.24946e-50	0.922	EC:1.1.1.37	1.28491
AC146331_54.5	serine partial	2.10754e-140	0.842	EC:4.1.1.0	1.28484
AC151523_45.4	hypothetical protein MTR_7g016860	2.26699e-22	0.8267		1.2848
AC147501_32.4	u5 small nuclear ribonucleoprotein 200 kda helicase-like	7.28057e-116	0.696	-	1.28474
AC135414_25.5	ubiquitin	2.28461e-47	0.699	-	1.28379
AC144431_18.4	eukaryotic translation initiation factor 3 subunit g-like	3.37848e-129	0.628	-	1.28287
AC122728_18.4	dehydration-responsive element binding protein 2	5.39034e-101	0.786	-	1.28216
AC182815_45.5	---NA---				1.28211
AC174329_27.5	hypothetical protein MTR_8g079840	0	0.8		1.28103
CU019604_14.4	14 kda proline-rich protein	1.68194e-66	0.805	-	1.28068
AC140721_14.4	germin-like protein subfamily 1 member	1.16666e-149	0.9315	-	1.27998
AY515253_34.4	hypothetical protein MTR_2g005980	1.22249e-45	1		1.27971
AC140104_7.5	cathepsin c	2.27361e-84	0.5655	-	1.27958
AC199763_9.4	endoglucanase e1	0	0.7	EC:3.2.1.0	1.27883
AC202316_6.3	---NA---				1.27872
AC141106_50.5	cysteine-rich receptor-like protein kinase	1.16671e-165	0.6435	-	1.27857
AC135798_65.4	polynucleotidyl ribonuclease h fold	6.53556e-54	0.6295	-	1.27828
AC161106_37.4	heat shock protein	7.29557e-28	0.7385	-	1.27781
AC174290_30.4	hypothetical protein MTR_4g064140	8.91191e-25	0.715		1.27715
AC146757_26.4	hypothetical protein MTR_7g024610	7.45874e-43	1		1.27682
AC148481_33.4	rna-directed dna polymerase (reverse transcriptase) ribonuclease h	0	0.911	EC:3.1.26.4; EC:2.7.7.49; EC:3.4.23.0	1.27654
AC135317_2.4	hypothetical protein MTR_1g072290	3.44332e-36	1		1.27653
CU024876_38.4	auxin-induced protein	3.46456e-57	0.889		1.27648
AC137828_52.5	reverse transcriptase-like partial	3.40955e-12	0.692	-	1.27639
CT033770_37.5	dna mismatch repair protein	0	0.6865	EC:3.6.1.3	1.27615
CT009651_10.4	hypothetical protein MTR_5g089980	1.24184e-39	1		1.27567
AC147875_40.4	zinc finger protein	7.82849e-31	0.595	-	1.2755
AC140720_22.4	vq motif-containing	1.09758e-123	0.67		1.27534
AC202485_18.4	transparent testa 12 protein	9.47558e-35	0.8565	-	1.27452
AC152937_22.4	nadh-plastoquinone oxidoreductase subunit 2	1.11001e-120	0.953	EC:1.6.5.3	1.27321
AC169075_34.5	pathogenesis-related protein 1b	4.16615e-111	0.761	-	1.27235
CU024876_8.4	auxin-induced protein x10a-like	1.28127e-55	0.8145	-	1.27173
AC174371_35.5	hypothetical protein MTR_4g119610	1.27707e-12	1		1.27146
AC140025_50.5	otubain	9.96673e-68	0.718		1.27124
AC169124_3.4	---NA---				1.27021
CU424495_17.3	protein fam48a	0	0.6315		1.27009
CU024897_40.4	serine threonine-protein kinase pbs1-like	5.06489e-77	0.9495	EC:2.7.10.2; EC:2.7.11.0	1.26967
AC125480_33.5	54s ribosomal protein mitochondrial-like	6.9732e-96	0.703	-	1.26826
AC126780_53.5	seed maturation protein pm36	6.87541e-164	0.8335		1.26825
AC174370_37.4	o-acyltransferase wsd1	6.58854e-118	0.7895	EC:2.3.1.20; EC:6.1.1.21	1.26818
AC124609_17.5	uncharacterized membrane	8.37244e-79	0.71		1.26613
AC155883_39.4	f-box lrr-repeat protein	1.55637e-57	0.748	-	1.26588
AC174294_13.4	transcription regulation protein	0	0.6915		1.26557
AC147741_54.4	f-box protein	0	0.5955	-	1.26538
AC146743_14.4	rna binding	0	0.7255	-	1.26524
AC149210_4.5	histone h2a	1.14936e-55	0.9925	-	1.26385
AC146631_18.4	---NA---				1.26375
AC158497_57.4	vacuolar processing enzyme-1a	0	0.7945	EC:3.4.22.0	1.26332
AC144344_7.5	scarecrow-like protein 14-like	3.1334e-48	0.6583	-	1.26316
AC123898_59.5	galactosylgalactosylxylosylprotein 3-beta-glucuronosyltransferase	6.72327e-116	0.675	-	1.26313
AC137670_18.5	hypothetical protein MTR_8g067030	4.8601e-110	0.7644	-	1.26289
AC127674_8.4	f-box lrr-repeat protein	5.89164e-82	0.68		1.26222
AC175048_34.4	---NA---				1.26194
CT963133_25.4	hypothetical protein MTR_3g069550	2.98376e-20	1		1.26171
AC130801_29.4	polypeptide with a gag-like domain-containing protein	6.43964e-60	0.8312		1.26089
AC148657_30.4	cysteine-rich receptor-like protein kinase	0	0.698	EC:2.7.11.0	1.26046
CT025837_39.4	cysteine-rich receptor-like protein kinase	0	0.6075	-	1.2595
AC172742_42.5	imp dehydrogenase gmp	4.60257e-66	0.825	-	1.25939
AC144341_8.5	cc-nbs-lrr resistance protein	0	0.7755	EC:3.6.1.15	1.25927
AC147405_61.4	far1-related protein	5.44732e-165	0.7015	-	1.25923
AC124218_24.5	hydroxyproline-rich glycoprotein	1.17738e-13	0.8567		1.25876
AC187543_2.5	btb poz domain-containing protein at3g22104-like	0	0.6845	-	1.25849
AC150785_19.4	hypothetical protein MTR_8g041090	1.22911e-22	1		1.25836
AC174301_5.4	hypothetical protein MTR_1g061770	1.72257e-36	0.8		1.25782
AC202333_10.4	mate efflux family protein dtx1-like	1.33946e-35	0.8495	-	1.25746
AC186194_38.4	---NA---				1.25664
AC202304_11.3	protein glutamine dumper 5-like	7.94216e-44	0.5863		1.25637
AC139526_57.4	cell differentiation protein rcd1-like protein	0	0.735	-	1.25619
CT573055_22.4	gdsl esterase lipase at2g04570-like	0	0.8875	-	1.25429
AC158497_52.4	receptor-like protein kinase hsl1-like	0	0.812	EC:2.7.11.0	1.2542
AC174312_25.5	uncharacterized tpr repeat-containing protein at1g05150-like	1.78388e-177	0.898	-	1.25253
AC148344_31.4	dna-directed rna polymerase	3.23495e-69	0.678	EC:2.7.7.6	1.25212
AC202321_16.4	uncharacterized loc101203503	0	0.838	-	1.25071
AC149210_22.5	hypothetical protein MtrDRAFT_AC149210g22v2	4.43609e-32	1		1.24986
AC157894_46.5	hypothetical protein MtrDRAFT_AC157894g41v2	9.6517e-39	1		1.24805
AC146705_11.5	auxin-induced protein	6.1698e-62	0.8955		1.24786
AC146705_14.5	auxin-induced protein	1.42865e-61	0.9075		1.24786
AC145156_83.5	hypothetical protein MTR_1g006090	1.28419e-38	0.98		1.24776
AC169515_36.5	glucose-6-phosphate dehydrogenase 2	0	0.8865	EC:1.1.1.49	1.24769
CR932964_25.4	hypothetical protein MTR_5g005970	1.31125e-12	0.71		1.24733
AC202595_4.4	---NA---				1.24437
AC152054_33.5	hypothetical protein MTR_3g008600	4.80674e-17	0.8		1.24427
AC148242_23.4	auxin-induced protein	3.54627e-38	0.886		1.2442
AC136451_7.4	hypothetical protein MTR_5g021350	3.79758e-16	1		1.24405
AC149578_36.4	auxin-induced protein	9.06294e-45	0.8995		1.24355
AC165219_6.4	cytochrome p450	2.83217e-21	0.6595	EC:6.3.2.1	1.24282
AC149212_7.5	upf0614 protein c14orf102-like	2.01754e-21	0.6138	-	1.24121
AC152347_10.5	protein tprxl-like	2.17117e-110	0.8305		1.23956
AC133572_3.5	glutaredoxin	6.98179e-70	0.816	-	1.2382
CU024880_35.4	---NA---				1.23814
AC122169_43.5	Defensin	4.87166e-17	1	-	1.23763
AC138448_4.5	hypothetical protein MtrDRAFT_AC151598g33v2	1.56276e-10	0.78		1.23694
AC148820_19.5	hypothetical protein MTR_7g071540	3.42631e-57	0.762		1.23628
AC148242_77.4	auxin-induced protein	2.477e-14	0.924		1.23475
AC165429_34.4	hypothetical protein MTR_8g101370	3.01297e-20	0.92		1.23457
AC149634_19.4	hypothetical protein MTR_1g025490	1.89944e-55	0.6789		1.23433
AC147875_42.4	imp dehydrogenase gmp related	4.86533e-66	0.7847		1.23432
AC152421_40.5	universal stress protein	1.68953e-118	0.6725	-	1.23418
AC159872_23.5	f-box lrr-repeat protein	5.79468e-60	0.7443	-	1.23354
AC167034_5.4	hypothetical protein MTR_6g006210	3.90208e-82	0.6457		1.23327
AC122726_14.5	u11 u12 small nuclear ribonucleoprotein 25 kda protein	5.62322e-80	0.895	-	1.23312
CT573051_19.4	cdpk-related protein kinase	0	0.8455	EC:2.7.10.0; EC:2.7.11.0	1.23308
AC152186_33.4	cysteine-rich receptor-like protein kinase	9.85204e-73	0.6845	-	1.23275
CT573027_5.4	glutaredoxin domain-containing cysteine-rich protein	3.02185e-161	0.689	-	1.23267
AC147001_30.5	ribonuclease h	5.24755e-07	0.65		1.23201
AC138527_22.4	serine carboxypeptidase family protein	4.23657e-19	0.792	-	1.2318
AC151668_54.4	f-box lrr-repeat protein	8.46492e-71	0.7095		1.23117
AC202341_8.4	rrna-processing protein fcf1 homolog	5.4956e-51	0.9025		1.23063
CT961058_28.4	nbs-containing resistance-like protein	0	0.641	-	1.23063
AC158736_25.5	hypothetical protein MTR_4g078130	1.09469e-11	0.8943		1.23014
CU013545_18.3	insulin receptor substrate 1-b-like	3.70531e-70	0.8915	-	1.22876
CU459035_7.3	zinc finger mym-type protein 1-like	0	0.868	-	1.22822
AC202465_3.3	peptidyl-prolyl cis-trans isomerase	4.62137e-21	0.8725	-	1.22815
AC167711_43.5	hypothetical protein MtrDRAFT_AC167711g43v2	0	1		1.22757
AC145027_19.5	structural constituent of ribosome	4.61331e-28	0.8565	-	1.22753
AC183787_19.4	hypothetical protein MTR_7g046750	6.92183e-27	0.9567		1.22693
AC173834_35.5	xanthine uracil vitamin c permease	1.14837e-105	0.8267		1.22628
AC126784_9.5	protein	0	0.6875		1.22555
CU024880_47.4	trna-dihydrouridine synthase	4.3519e-56	0.893	-	1.22546
AC165219_32.4	myb domain protein 3r-5	0	0.708	-	1.22505
AC195569_20.3	hypothetical protein	2.66686e-07	0.78		1.22492
AC135848_24.4	nodule-specific glycine-rich protein 1j	6.34625e-17	0.5633		1.22466
AC167710_2.4	wrky transcription factor	3.72898e-57	0.858	-	1.22462
AC121244_43.5	sar dna-binding protein-1	1.77255e-12	0.8456	EC:6.3.2.1	1.22461
CT030177_37.4	atp synthase subunit mitochondrial-like	5.29012e-72	0.7395	-	1.2243
AC146852_28.4	protein rdm1-like	1.75817e-112	0.84	-	1.22411
AC135160_49.5	hypothetical protein MTR_4g080230	1.26781e-19	0.97		1.22406
AC202467_22.3	pyruvate kinase	0	0.9495	EC:2.7.1.40	1.224
AC138016_42.4	far1-related protein	2.13452e-104	0.745	-	1.22387
AC126006_63.5	---NA---				1.22234
AC175311_29.4	flavin-containing monooxygenase yucca6-like	1.6746e-73	0.864	EC:1.14.13.8	1.22216
AC124217_24.4	dctp pyrophosphatase 1-like	2.22405e-93	0.856		1.22136
AC133780_17.4	lipid binding	1.24185e-75	0.6225	-	1.22115
CU302337_5.4	hypothetical protein MTR_5g098300	1.68589e-31	0.8445	-	1.22102
AC138016_1.4	selenoprotein t	1.15731e-134	0.77	-	1.22061
AC146569_49.4	---NA---				1.22058
CR931740_5.4	l-lactate dehydrogenase a-like	0	0.9235	EC:1.1.1.27	1.22008
CR962128_5.4	receptor-like protein kinase	4.02068e-48	0.6865	EC:2.7.11.0	1.21999
CU179635_4.3	gamma-glutamyltranspeptidase 1-like	0	0.8155	EC:2.3.2.2; EC:2.3.2.15	1.21947
AC142506_29.5	---NA---				1.21899
AC174305_15.4	myosin heavy chain kinase partial	5.89569e-61	0.8085	EC:2.7.11.7	1.21796
AC157778_10.4	---NA---				1.21749
AC202363_4.3	hypothetical protein MTR_8g101850	2.66759e-23	0.832	-	1.21737
AC144766_8.4	zinc finger ccch domain-containing protein 20-like	0	0.7355	-	1.21445
AC144731_58.4	hypothetical protein MTR_1g108730	2.18694e-20	1		1.2137
AC157981_6.5	probable serine threonine-protein kinase wnk11-like	0	0.92	EC:2.7.11.25	1.2136
AC150706_35.4	glucan endo- -beta-glucosidase 4-like	0	0.866	EC:3.2.1.0	1.21336
AC158502_38.4	hypothetical protein MtrDRAFT_AC158502g23v2	2.73865e-36	1		1.21335
CT963109_7.5	stigma-specific protein stig1	6.55126e-86	0.6647		1.2133
AC140031_7.4	germin-like protein subfamily 1 member	1.77283e-149	0.932	-	1.21304
AC152403_44.4	rna-directed dna polymerase (reverse transcriptase) ribonuclease h	0	0.535	EC:3.1.26.4; EC:2.7.7.49	1.21233
AC165431_16.5	mitochondrial 2-oxoglutarate malate carrier protein	3.41907e-35	0.8105	-	1.21191
AC148657_3.4	hypothetical protein MTR_6g057740	6.04081e-25	0.97	-	1.21159
CR932968_40.5	---NA---				1.21025
AC170582_34.4	hypothetical protein MTR_1g066290	5.83437e-18	0.7533		1.20989
AC174349_12.5	---NA---				1.20862
AC138171_32.4	rna-directed dna polymerase (reverse transcriptase) ribonuclease h	0	0.907	EC:3.1.26.4; EC:2.7.7.49; EC:3.4.23.0	1.20831
AC162277_30.5	rna-directed dna polymerase (reverse transcriptase) ribonuclease h	0	0.9065	EC:3.1.26.4; EC:2.7.7.49; EC:3.4.23.0	1.20831
CT009749_44.4	rna-directed dna polymerase (reverse transcriptase) ribonuclease h	0	0.8835	EC:3.1.26.4; EC:2.7.7.49; EC:3.4.23.0	1.20831
CT967304_24.4	cysteine-rich receptor-like protein kinase	1.59466e-43	0.7145	EC:2.7.7.49	1.20778
AC169086_32.5	domain-containing receptor-like kinase	1.36587e-39	1	-	1.20687
AC137828_7.5	ubiquitin ligase sinat3	0	0.9135	EC:6.3.2.19	1.20671
AC126783_36.4	hypothetical protein MTR_5g033140	1.88404e-77	0.87		1.20664
CT967319_8.4	serine mitochondrial-like	2.05252e-43	0.8495	EC:2.1.1.0; EC:2.1.2.1	1.2066
AC140773_16.4	bass family bile acid sodium (na+) symporter	1.25181e-24	0.8257	EC:3.4.23.0	1.20635
AC174333_33.4	polynucleotidyl ribonuclease h fold	1.62689e-37	0.6445	EC:2.7.11.0	1.20469
AC150980_7.5	acidic endochitinase	0	0.8145	EC:3.2.1.14; EC:3.2.1.17	1.2046
CR931735_5.4	glutamate dehydrogenase 2	0	0.9385	EC:1.4.1.3; EC:1.4.1.2	1.20433
CT009535_24.4	aspartyl protease family protein	0	0.842	EC:3.4.23.0	1.20415
CU024897_35.4	PREDICTED: uncharacterized protein LOC101513060	3.80729e-12	0.76		1.20397
AC149578_46.4	auxin-induced protein	2.20371e-57	0.909		1.20291
AC124215_43.4	---NA---				1.20264
AC174278_21.4	calmodulin binding protein	0	0.7675	-	1.20255
CT573504_13.5	swap surp domain-containing isoform 2	0	0.7155	-	1.20221
CR931728_47.5	histidyl-trna synthetase	1.25552e-35	0.819	-	1.20216
AC174311_30.4	---NA---				1.20073
AC137701_14.4	at3g04350 t6k12_3	0	0.8155	-	1.20033
AC119414_48.4	polynucleotidyl ribonuclease h fold	3.20476e-21	0.5167		1.19946
AC148775_18.5	cytokinin dehydrogenase 3-like	0	0.7955	EC:1.1.1.158; EC:1.5.99.12	1.19942
AC146759_13.4	polynucleotidyl ribonuclease h fold	2.32695e-56	0.7605	-	1.19922
AC151725_30.5	uncharacterized loc101218681	2.57289e-65	0.832	-	1.19916
AC202586_5.3	probable pectinesterase pectinesterase inhibitor 6-like	6.99028e-168	0.854	EC:3.1.1.11	1.19846
AC202475_24.4	self-incompatibility protein	3.74996e-90	0.5735		1.19833
AC153350_37.4	---NA---				1.19821
AC152964_3.4	dna binding	0	0.718	-	1.19739
AC202597_10.3	probable receptor-like protein kinase at1g67000-like	3.07738e-69	0.6635	EC:2.7.11.0	1.19705
AC145331_32.4	atp-dependent dna helicase pif1	0	0.6775	-	1.19601
AC148345_14.5	transparent testa 12 protein	1.68067e-36	0.8475	-	1.19528
AC124967_13.5	hypothetical protein MTR_4g124770	1.48749e-35	0.7015		1.19525
AC135102_56.4	replication protein a1-like protein	9.65572e-56	0.669	-	1.19522
AC161406_49.4	outer envelope protein chloroplastic-like	0	0.855	-	1.1934
AC148178_25.4	pentatricopeptide repeat-containing protein	7.88471e-31	0.738		1.19201
CT954252_8.4	f-box lrr-repeat protein at5g63520-like	1.21594e-105	0.6845		1.19196
AC135566_3.5	intron maturase isoform 1	0	0.7155	EC:2.7.7.49	1.19185
AC136840_49.5	srpbcc ligand-binding domain-containing protein	7.13412e-74	0.878	-	1.19135
AC152057_1.5	abc transporter b family member 19-like	0	0.7845	EC:3.6.3.44; EC:3.6.3.31	1.19124
AC140022_39.4	hypothetical protein MTR_6g078150	2.91032e-25	1		1.19069
AC171164_26.4	hypothetical protein MTR_5g067520	5.91875e-20	0.84		1.1905
AC202468_4.3	---NA---				1.19029
CU137662_2.3	protein early responsive to dehydration 15-like	7.18392e-94	0.722		1.18921
AC151664_28.4	rna-directed dna polymerase (reverse transcriptase) ribonuclease h	0	0.8945	EC:3.1.26.4; EC:2.7.7.49; EC:3.4.23.0	1.18898
CU137654_9.3	f-box protein interaction domain containing protein	5.94e-65	0.6711		1.18809
AC160841_31.4	---NA---				1.18793
CR538723_9.4	phosphatidylinositol-4-phosphate 5-kinase	0	0.7705	-	1.18765
CU075534_5.3	far1-related protein	9.0469e-36	0.8895	EC:2.3.1.0; EC:2.7.11.0	1.18749
AC146649_60.4	pentatricopeptide repeat-containing protein	1.17321e-13	0.5875		1.18641
AC148242_19.4	auxin-induced protein	6.83627e-57	0.925		1.18538
AC146705_44.5	auxin-induced protein x10a-like	6.50214e-52	0.9155	-	1.18487
CR936947_10.5	hypothetical protein MTR_5g085110	4.15892e-24	0.885		1.18275
CT963108_41.5	clp protease-related protein chloroplastic-like	4.51923e-159	0.807	-	1.18248
AC151598_66.5	hypothetical protein MTR_2g018170	1.9379e-52	0.867		1.18149
AC202352_7.4	hypothetical protein MTR_2g018170	3.00344e-54	0.8775		1.18149
CU179877_3.3	26s proteasome non-atpase regulatory subunit 12-like	5.66305e-11	0.6505	-	1.18007
AC147780_41.4	glucose-6-phosphate 1-dehydrogenase	2.06314e-14	1		1.17796
CT009568_55.4	atp-dependent zinc metalloprotease -like	0	0.8725	EC:3.4.24.0; EC:3.6.4.3	1.17669
CR936326_33.5	far1-related protein	4.8453e-91	0.6405	-	1.17659
CU459032_24.4	f-box lrr-repeat protein	0	0.6695		1.17625
AC149547_37.5	tether containing ubx domain for glut4	1.91803e-64	0.6975		1.17595
CU012050_19.4	ribosomal rna small subunit methyltransferase nep1-like	0	0.8305	EC:2.1.1.0	1.1743
CT573500_29.5	adiponectin receptor protein	0	0.879	-	1.17374
AC188991_6.3	agc isoform 1	0	0.897	EC:2.7.11.13	1.17373
AC150891_65.5	exosome complex exonuclease rrp4	9.69188e-44	0.8095	-	1.17363
AC152186_21.4	hypothetical protein MTR_1g075070	1.15863e-15	0.94		1.17322
AC146748_39.4	hypothetical protein MTR_3g094750	3.38774e-56	1		1.17243
AC135465_35.4	nucleic acid binding	6.36228e-96	0.812	-	1.17235
AC160841_23.4	---NA---				1.17225
CT962503_7.4	serine threonine protein kinase	0	0.742	EC:2.7.11.0	1.17214
AC137832_53.5	rna-directed dna polymerase (reverse transcriptase)	9.53742e-137	0.6375	EC:2.7.7.49	1.17107
AC202597_25.3	hat family dimerization domain containing protein	4.70966e-30	0.7805	EC:5.2.1.8	1.17101
AC154089_24.5	rna-directed dna polymerase	1.15309e-54	0.6145	-	1.17087
CT033768_5.4	hat family dimerization domain protein	4.53728e-39	1		1.17047
AC158504_37.4	sugar transport protein 14-like	0	0.8265	EC:1.3.1.74	1.16982
AC140023_24.5	hypothetical protein MTR_8g101370	5.42829e-28	1		1.16848
AC144405_12.4	zinc finger ccch domain-containing protein 24-like	2.27651e-100	0.658	-	1.16712
CR931809_12.5	---NA---				1.16579
AC153350_2.4	skp1-like protein	8.09508e-15	0.7935	-	1.16553
AC169178_25.5	zinc transporter at3g08650-like	0	0.9095	-	1.16488
AC140544_24.5	hypothetical protein MTR_7g011110	1.59921e-33	1		1.16484
CR962130_38.4	lysine histidine transporter-like 8-like	7.37752e-143	0.845	-	1.16448
AC147008_32.5	far1-related protein	1.07345e-40	0.8542	EC:2.7.7.0; EC:2.7.11.0	1.16433
AC174372_19.5	hypothetical protein MTR_6g089470	1.99656e-52	0.96		1.16431
AC148344_40.4	dna-directed rna polymerase	0	0.705	EC:2.7.7.6	1.16303
AC203224_14.4	tir-nbs-lrr rct1-like resistance protein	1.97418e-90	0.7795	EC:3.6.1.15	1.16291
CR931734_8.4	f-box wd-40 repeat-containing protein at5g21040-like	0	0.784	-	1.16181
AC149641_34.4	---NA---				1.16137
AC163385_32.5	eukaryotic translation initiation factor 3 subunit c	1.2807e-89	0.7515	-	1.1613
AC148155_34.4	hypothetical protein MTR_4g043450	2.3297e-28	0.7905		1.16046
AC145372_50.4	hypothetical protein MTR_2g045440	1.01544e-08	1		1.1595
AC134049_17.4	hypothetical protein MTR_5g037570	3.71793e-89	0.9483		1.15891
CT025840_65.4	hypothetical protein MTR_5g041580	1.89946e-11	1		1.15816
AC146752_51.4	cysteine-rich receptor-like protein kinase	5.48855e-69	0.6285	EC:2.7.7.49	1.15767
AC126012_35.5	---NA---				1.15735
AC140720_50.4	ribulose bisphosphate carboxylase small chain 3a	0	0.7475	EC:4.1.1.39	1.15712
AC169176_34.4	20s proteasome beta subunit pbb2	4.41514e-175	0.9765	EC:3.4.25.0	1.15707
AC127018_43.4	---NA---				1.15661
AC149269_63.5	hypothetical protein MtrDRAFT_AC158502g25v2	3.10792e-61	0.618		1.15644
CR932968_17.5	pyruvate decarboxylase isozyme 2-like	0	0.9235	EC:4.1.1.1	1.15624
CT967306_3.4	protein sensitive to proton rhizotoxicity 1-like	0	0.6865	-	1.15509
AC152404_3.4	---NA---				1.15492
CT573504_7.5	adenylyltransferase and sulfurtransferase mocs3-like	0	0.864	EC:2.7.7.0	1.15357
AC147497_40.5	rna-directed dna polymerase (reverse transcriptase) ribonuclease h	0	0.8865	EC:3.1.26.4; EC:2.7.7.49; EC:3.4.23.0	1.15313
AC172741_43.5	hypothetical protein MTR_2g065710	4.0908e-30	0.675		1.15242
CT962504_16.4	probable pre-mrna-splicing factor atp-dependent rna helicase-like	0	0.8805	-	1.15128
AC126783_6.4	armadillo repeat only 4	0	0.784	-	1.15098
AC151665_6.4	alpha-l-fucosidase 2-like	0	0.836	EC:3.2.1.63	1.1497
AC171619_21.4	polypeptide with a gag-like domain-containing protein	1.89932e-67	0.729		1.14942
CT025840_77.4	hypothetical protein MTR_5g041840	7.63056e-38	0.91		1.14794
CT030245_26.5	---NA---				1.14692
AC140022_22.4	pathogen-inducible trypsin-inhibitor-like protein	6.49364e-153	0.7395	-	1.14643
AC171164_29.4	hypothetical protein MTR_2g012740	8.83363e-32	1		1.14599
AC151816_49.4	---NA---				1.14542
AC141114_35.4	hypothetical protein MTR_7g092490	3.79792e-43	1		1.14381
AC174327_5.5	zinc finger ccch domain-containing protein	0	0.713	-	1.14379
AC159535_25.4	cytochrome p450-like protein	9.49121e-51	0.8275	-	1.14339
AC147434_75.5	hypothetical protein MTR_1g079880	3.22021e-23	0.9025		1.14257
AC156629_33.5	tmv resistance protein n-like	0	0.7385	EC:3.6.1.15	1.1423
CT954272_21.4	hypothetical protein MTR_5g019240	2.02603e-12	0.7425		1.1423
AC144517_26.4	serpin-zx	6.55561e-58	0.78	-	1.1417
AC173290_31.4	hypothetical protein MTR_2g006900	5.53533e-43	0.86	-	1.14154
CR931739_47.4	non-ltr retroelement reverse related	9.54293e-21	0.805	EC:2.7.11.0; EC:2.4.1.0; EC:2.7.7.49; EC:3.4.23.0	1.14126
CU137655_14.3	hypothetical protein MTR_5g071950	1.89822e-31	1		1.14102
AC149546_32.4	zinc finger ccch domain-containing protein 6-like	0	0.6455	-	1.14064
AC151527_16.4	ethylene-responsive transcription factor	1.18746e-113	0.6625	-	1.1402
AC169177_35.4	bass family bile acid sodium (na+) symporter	2.34581e-23	0.8	EC:3.4.23.0	1.14
AC139601_19.4	mesoderm induction early response protein isoform 1	0	0.8115		1.13971
AC149634_17.4	cysteine proteinase	2.04232e-71	0.7343	-	1.13917
AC171499_23.5	myosin xi-2	4.99618e-18	0.81		1.13902
AC153430_27.5	---NA---				1.13848
AC195566_6.4	coatomer subunit zeta-3	0	0.7755	EC:2.7.11.0; EC:2.7.7.49; EC:3.4.23.0	1.13732
AC147001_28.5	histone h2a	2.66358e-71	0.958	-	1.13498
AC146748_11.4	4-alpha- chloroplastic amyloplastic-like	0	0.875	EC:2.4.1.25	1.13463
CT573502_1.5	peroxisomal acyl- oxidase 1a	0	0.929	EC:1.3.99.3; EC:1.3.3.6	1.13273
AC155100_17.4	alpha-1 6-xylosyltransferase	4.06566e-22	0.68	-	1.13271
CT963094_26.4	hypothetical protein MTR_5g045730	5.09635e-07	0.8		1.13264
AC138131_15.4	---NA---				1.13209
AC149050_12.4	vq motif-containing protein	1.58786e-108	0.64	-	1.13199
AC145512_33.4	rna-directed dna polymerase (reverse transcriptase) ribonuclease h	0	0.911	EC:3.1.26.4; EC:2.7.7.49; EC:3.4.23.0	1.1305
AC203530_5.3	receptor-like protein kinase	0	0.657		1.12967
CT954230_52.5	rna-directed dna polymerase (reverse transcriptase) ribonuclease h	0	0.8945	EC:3.1.26.4; EC:2.7.7.49; EC:3.4.23.0	1.12875
CU326394_7.4	protein phosphatase methylesterase 1-like	0	0.8975	EC:3.1.1.1	1.12784
AC135565_48.5	atp-dependent dna helicase pif1	1.25311e-76	0.6575	-	1.12769
CU062422_15.3	hypothetical protein MTR_8g016950	1.06683e-25	0.885		1.1276
CU041253_30.4	ribonuclease p protein subunit p25	3.85569e-81	0.944	-	1.1275
AC159872_46.5	f-box family protein	2.76249e-56	0.738	-	1.12739
AC138017_35.4	6-phosphofructokinase 3-like	0	0.896	EC:2.7.1.11	1.12739
CT009749_42.4	coatomer subunit zeta-3	0	0.7785	EC:2.7.11.0; EC:2.7.7.49; EC:3.4.23.0	1.12638
AC160957_15.4	nbs-lrr resistance protein	0	0.779	-	1.1253
CR962130_21.4	serine threonine-protein kinase ctr1-like	0	0.8605	EC:2.7.10.0; EC:2.7.12.1; EC:2.7.11.0	1.12486
CU013530_23.4	conserved domain partial	2.29382e-55	0.6672		1.12097
AC155895_6.4	calcium-transporting atpase plasma membrane-type-like	0	0.8815	EC:3.6.3.8	1.12028
AC147741_2.4	lob domain-containing protein 41-like	0	0.716		1.12011
AC147501_42.4	fatty acid 2-hydroxylase-like	8.26111e-174	0.88	-	1.11993
AC171499_4.5	hypothetical protein MTR_8g063110	3.07814e-49	0.825		1.11988
AC174310_17.5	rrp12-like protein	5.03362e-132	0.7585		1.11913
AC199761_12.3	af424599_1at3g15040 k15m2_18	6.52017e-117	0.617		1.11648
AC146590_55.4	cytochrome p450	1.45876e-31	0.7595	-	1.11604
CU459036_10.3	hypothetical protein MTR_5g030650	4.58402e-24	0.95		1.11435
AC157894_44.5	rna-directed dna polymerase (reverse transcriptase) ribonuclease h	3.7488e-73	0.6983	EC:3.1.26.4; EC:2.7.7.49	1.11124
AC151725_44.5	rna-directed dna polymerase (reverse transcriptase) ribonuclease h	0	0.8735	EC:3.1.26.4; EC:2.7.7.49; EC:3.4.23.0	1.10961
AC148775_44.5	---NA---				1.10959
AC146793_30.4	hypothetical protein MTR_7g057110	1.04638e-34	0.92		1.10874
AC139744_52.4	hypothetical protein MTR_005s0020	1.30448e-59	1		1.1085
AC146583_19.5	60 kda chaperonin	1.32985e-25	0.8733	-	1.10833
AC149209_31.4	hypothetical protein MTR_5g077280	7.82629e-112	0.707		1.10771
CU013542_2.5	hypothetical protein MTR_3g034120	3.5816e-14	1		1.10726
AC174353_25.5	xyloglucan endotransglucosylase hydrolase	0	0.913	EC:3.2.1.0; EC:2.4.1.207	1.10623
AC145767_64.4	rna-directed dna polymerase (reverse transcriptase) ribonuclease h	0	0.897	EC:3.1.26.4; EC:2.7.7.49; EC:3.4.23.0	1.10591
AC142143_26.4	hypothetical protein MTR_8g069280	7.50664e-36	0.84		1.10238
AC135796_17.5	hypothetical protein MTR_5g017420	1.94917e-14	0.98		1.10221
AC149032_33.5	otubain	3.07853e-92	0.6895		1.10219
AC149208_46.5	hypothetical protein MtrDRAFT_AC149208g46v2	6.43937e-44	1		1.10219
AC174348_37.4	rna-directed dna polymerase (reverse transcriptase) ribonuclease h	0	0.938	EC:3.1.26.4; EC:2.7.7.49; EC:3.4.23.0	1.10143
AC152067_14.4	early nodulin-93-like	1.54031e-50	0.9065	-	1.10112
AC137702_5.5	imp dehydrogenase gmp related	5.97258e-39	0.78		1.10094
AC202522_15.3	ap2 erf and b3 domain-containing transcription repressor tem1-like	0	0.746	-	1.10058
AC150244_14.4	hypothetical protein MtrDRAFT_AC150244g14v2	1.99478e-24	1		1.09757
AC145165_42.4	hypothetical protein MTR_7g078380	3.29193e-20	0.715		1.09752
CU137661_12.4	gtp-binding protein erg-like	2.96103e-137	0.7035	-	1.0974
AC146744_32.4	constans	5.93486e-58	0.7405	-	1.09554
CU457808_20.3	---NA---				1.09511
AC149805_27.4	tlc atp adp transporter	1.35642e-65	0.8535	-	1.09405
AC161405_16.4	adp-ribosylation factor-like protein	6.19709e-131	0.9775	-	1.0939
CR962130_23.4	lysine histidine transporter-like 8-like	0	0.833	-	1.09034
AC183303_5.4	white-brown-complex abc transporter family	0	0.878	EC:3.6.3.44	1.08925
AC135801_9.5	hypothetical protein MTR_5g013200	2.93938e-16	0.97		1.08451
CR962128_32.4	alpha-expansin 4	1.24315e-103	0.91	-	1.07634
AC202360_9.4	aspartate aminotransferase	1.52233e-34	0.9515	EC:2.6.1.1; EC:2.6.1.5; EC:2.6.1.57; EC:2.6.1.9	1.07483
AC188382_43.4	breast carcinoma amplified	0	0.869	-	1.07328
AC174299_12.4	breast carcinoma amplified	0	0.8045	-	1.06383
AC146565_5.4	11 protein	3.09974e-44	0.7767	-	1.0569
AC145156_97.5	nadh dehydrogenase subunit	1.08868e-17	0.7		1.04691

## Sheet: P20DOWN
Gene ID	Annotation	Minimum E-value	Mean similarity	Enzyme codes	Expression ratio
AC147010_26.4	hypothetical protein MtrDRAFT_AC150891g56v2	8.05976e-36	0.9185		-0.0389518
CR936945_57.5	helicase-like protein	9.49014e-95	0.7785	-	0.199155
AC169667_9.4	rna-directed dna polymerase (reverse transcriptase) ribonuclease h	0	0.9015	EC:3.1.26.4; EC:2.7.7.49; EC:3.4.23.0	0.203986
AC202580_4.3	---NA---				0.243965
AC153352_48.4	far1-related protein	4.66097e-149	0.912	EC:2.3.1.0; EC:2.7.11.0	0.246622
AC157893_8.4	far1-related protein	0	0.907	EC:2.3.1.0; EC:2.7.11.0	0.246622
AC147496_12.4	nbs-type resistance protein rgc2	3.27434e-51	0.732		0.274192
AC202370_14.3	aspartyl-trna synthetase	9.32846e-72	0.873	EC:2.7.11.0; EC:2.7.7.49	0.279858
AC145767_66.4	verticillium wilt disease resistance protein	9.36068e-17	0.86	-	0.283274
AC150877_24.4	rna-directed dna polymerase (reverse transcriptase) ribonuclease h	0	0.911	EC:3.1.26.4; EC:2.7.7.49; EC:3.4.23.0	0.288077
CU062495_2.3	s6 rnase	2.72989e-158	0.5515	EC:3.1.27.1	0.293844
CU075534_5.3	far1-related protein	9.0469e-36	0.8895	EC:2.3.1.0; EC:2.7.11.0	0.300382
AC122728_53.4	rna-directed dna polymerase (reverse transcriptase) ribonuclease h	0	0.822	EC:3.1.26.4; EC:2.7.7.49; EC:3.4.23.0	0.335447
AC153005_9.5	pectinesterase	0	0.913	EC:3.1.1.11	0.335667
AC137831_24.4	protein	0	0.6315	-	0.35861
AC133862_7.4	ribosomal protein	1.05387e-14	0.8844	-	0.364339
CT963132_33.4	far1-related protein	0	0.6505	-	0.367366
AC158497_60.4	mo25 family protein	6.55592e-36	0.83		0.367617
AC163897_16.4	f-box protein skip24	1.43066e-27	0.8143		0.370523
AC155895_23.4	ubiquitin	0	0.71	EC:6.3.2.19	0.377747
AC145331_13.4	cysteine-rich receptor-like protein kinase	5.61066e-12	0.768	-	0.384515
AC155101_42.5	pentatricopeptide repeat-containing protein	0	0.789		0.39191
AC169514_26.5	---NA---				0.39365
AC144515_26.5	s-adenosylmethionine-dependent methyltransferase domain-containing protein	0	0.838		0.394077
CU184734_1.4	defensin-like protein	6.70802e-26	0.91	-	0.394969
CU302334_17.4	atfp4-like protein	1.56587e-41	0.66		0.397305
AC151526_42.5	---NA---				0.405683
AC147714_29.4	hypothetical protein MTR_3g026860	2.40292e-26	0.938		0.405892
AC158504_41.4	far1-related protein	0	0.822	EC:2.3.1.0; EC:2.7.11.0	0.407142
AC164249_79.5	hat family dimerization domain containing protein	0	0.7195	-	0.408622
AC137995_41.4	saccharopine dehydrogenase	2.48531e-65	0.756	-	0.412227
CR378662_29.4	nadh-plastoquinone oxidoreductase subunit 4	1.12738e-34	0.864	EC:1.6.5.3	0.417034
CR954194_29.4	polynucleotidyl ribonuclease h fold	1.71714e-57	0.7063		0.420333
AC137702_41.5	---NA---				0.420899
AC145109_1.5	---NA---				0.423302
AC174331_34.4	zinc cchc-type	2.95507e-59	0.6138		0.423901
AC202476_1.3	imp dehydrogenase gmp	1.62008e-37	0.8005	-	0.427669
AC140068_17.5	o-methyltransferase	0	0.8455	-	0.432062
AC199762_2.3	PREDICTED: uncharacterized protein LOC100814876	1.25531e-17	0.545		0.433142
CU424494_13.4	hypothetical protein MtrDRAFT_AC158465g10v2	5.52545e-09	0.76		0.436187
AC169124_32.4	serine threonine-protein phosphatase 7 long form homolog	3.57531e-68	0.6825	-	0.437233
AC135229_5.5	probable disease resistance protein at5g66900-like	0	0.8035	-	0.437803
AC161788_20.4	---NA---				0.438674
AC202325_6.4	hypothetical protein MTR_1g110370	8.16726e-14	0.7725		0.439669
AC183777_48.4	far1-related protein	1.76176e-84	0.7625	-	0.439907
AC152054_42.5	f-box protein	5.87411e-59	0.6295		0.441148
AC140773_3.4	hypothetical protein MTR_2g021490	6.63979e-38	0.775		0.442163
AC183501_7.5	f-box family protein	2.90845e-65	0.7909	EC:6.1.1.19	0.443212
AC154035_13.5	gag-pol polyprotein	0	0.634	EC:2.7.7.49	0.446801
AC153352_21.4	probable pre-mrna-splicing factor atp-dependent rna helicase-like	0	0.9595	-	0.448567
AC203551_7.4	zinc finger protein	6.55697e-28	0.6825	-	0.450042
AC146559_31.4	gdsl esterase lipase	4.1403e-106	0.8065	EC:3.1.1.1	0.453016
AC148345_34.5	---NA---				0.454788
AC146712_4.4	hypothetical protein MTR_015s0002	1.68237e-19	1		0.455374
AC140035_51.4	abc transporter c family member 4-like	2.81636e-147	0.74	-	0.456545
AC202466_11.4	receptor-like protein kinase	1.50858e-123	0.8095	-	0.458366
AC155891_15.5	hypothetical protein MTR_2g044960	4.67849e-49	0.7215		0.462322
CR955009_37.5	phd finger protein male sterility 1-like	2.712e-62	0.746	EC:2.1.1.0	0.463616
AC174466_10.4	ribulose bisphosphate carboxylase small chain 3a	0	0.761	EC:4.1.1.39	0.464391
AC169177_37.4	receptor-like protein kinase	0	0.8225	-	0.47119
AC138453_24.4	flavanone 3-hydroxylase	0	0.942	EC:1.14.11.9; EC:1.13.11.0	0.473823
AC167711_49.5	hnh nuclease	4.83477e-82	0.776	-	0.473952
AC160925_42.4	sugar transport protein 10-like	0	0.8365	-	0.474071
AC136954_35.5	atp-dependent dna helicase pif1	3.87316e-47	0.702	-	0.476343
CR936945_43.5	receptor-like protein kinase	1.39169e-78	0.566	-	0.4766
AC141108_9.4	zinc finger protein	0	0.711	-	0.477041
AC144930_32.4	spfh domain band 7 family protein	9.24663e-28	0.9775	-	0.477188
AC119414_42.4	flavonol synthase flavanone 3-hydroxylase	5.77012e-105	0.671	EC:1.14.11.0	0.480663
CT025842_27.4	hypothetical protein MTR_5g038130	3.62358e-33	0.98		0.48198
AC158373_5.5	ca2+ and calmodulin-dependent protein kinase	0	0.9075	EC:2.7.11.17	0.482939
AC145156_51.5	nadph:quinone oxidoreductase	3.83494e-97	0.7115	-	0.484271
AC150705_10.5	hypothetical protein MTR_8g074530	0	0.8015		0.484734
AC202470_17.4	ulp1 protease family c-terminal catalytic domain containing protein expressed	6.22158e-119	0.862	-	0.485675
AC146554_61.5	f-box protein	0	0.6415		0.486987
AC169182_43.5	abc transporter g family member 31-like	1.13291e-61	0.7445	EC:2.7.11.0	0.49111
AC138453_47.4	spfh domain band 7 family protein	1.5399e-65	0.95	-	0.491639
AC135103_32.4	upf0496 protein at4g34320-like	1.62011e-55	0.8265		0.493932
AC150446_49.5	core-2 i-branching beta- -n-acetylglucosaminyltransferase family protein isoform 2	8.88555e-92	0.6855	-	0.494471
AC161401_30.4	rna-directed dna polymerase (reverse transcriptase)	1.17628e-128	0.661	EC:2.7.7.49	0.495352
AC153725_26.5	indole-3-acetic acid-induced protein arg7-like	7.41245e-85	0.788	EC:4.3.1.0	0.49564
AC138015_52.4	endonuclease exonuclease phosphatase	1.65766e-66	0.509	-	0.497629
AC155282_66.4	cingulin-like isoform x1	0	0.714		0.498431
AC151822_36.5	gag pol polyprotein	0	0.8215	EC:3.1.26.4; EC:2.7.7.49; EC:3.4.23.0	0.500715
AC168148_11.4	disease resistance protein rfl1	5.08942e-132	0.711	-	0.501509
AC138465_25.5	transcription factor bhlh25	5.78852e-67	0.689		0.503028
CT009615_14.4	cyclin b1	0	0.7275	-	0.508636
AC195564_1.3	hypothetical protein MTR_7g046020	2.21388e-47	0.735		0.509349
AC148775_43.5	esterase lipase thioesterase	0	0.8505	-	0.509773
AC137994_40.4	receptor-like protein kinase	0	0.786	-	0.51019
AC155889_24.4	ribosomal protein	1.64572e-51	0.75	-	0.51034
CT573028_38.5	dehydrogenase reductase sdr family member on chromosome x-like	1.18288e-139	0.8125	-	0.511926
AC202310_20.4	phosphatidylinositol-4-phosphate 5-kinase	0	0.8265	EC:2.7.1.68	0.512296
AC152447_31.4	aluminum-activated malate transporter 9-like	0	0.8055	-	0.512507
AC162161_23.5	stem 28 kda glycoprotein	0	0.7935	EC:3.1.3.2	0.514954
AC122166_11.4	gdsl esterase lipase	3.47421e-53	0.73	EC:2.7.7.49	0.516211
AC153725_12.5	spoc domain transcription elongation factor s-ii isoform 1	1.06381e-40	0.6985	-	0.519339
AC174349_34.5	subtilisin-like protease	1.11486e-19	0.8953	EC:3.4.21.0	0.519866
AC136451_36.4	hypothetical protein MTR_5g021250	9.24097e-12	1		0.520547
AC171265_42.5	c2h2 zinc finger protein	8.24096e-52	0.8692	-	0.521003
AC140547_18.4	aquaporin nip1-2	0	0.8915	-	0.521567
AC174318_42.4	tom1-like protein 2-like	0	0.7665	-	0.521765
AC139842_4.5	sulfate transporter	0	0.8035	-	0.524022
CT009653_34.4	phosphoribosylformylglycinamidine cyclo-ligase	6.9272e-144	0.8565	EC:6.3.3.1	0.524589
AC144388_28.5	uncharacterized crm domain-containing protein chloroplastic-like	0	0.8235	-	0.528873
AC161403_31.4	ark3	0	0.7335	EC:2.7.11.0	0.529407
AC138526_10.5	elongation factor ts	4.75463e-116	0.7825	-	0.529998
AC154090_38.4	hypothetical protein MTR_4g132230	2.17374e-33	0.8233		0.533169
AC146750_10.4	polygalacturonase inhibitor protein precursor	2.514e-147	0.66		0.534854
CT573020_4.4	transposon mariner sub-class	1.47029e-179	0.648	-	0.535672
AC152053_39.5	hypothetical protein MTR_5g064560	2.78249e-07	0.87		0.535675
CT025156_34.4	gras family transcription factor	6.25228e-94	0.823		0.536373
CU459040_5.3	mads box transcription factor	7.07619e-36	0.99	-	0.536635
AC174350_5.5	cytochrome p450	0	0.8615	EC:2.7.7.49	0.538312
AC153125_5.5	two-component response regulator arr9-like	1.51794e-125	0.836	-	0.538391
CU013524_7.4	disease resistance response like protein	7.85848e-135	0.7425		0.540638
AC159534_38.4	pyrimidine-specific ribonucleoside hydrolase riha	5.72242e-71	0.741	-	0.541572
AC119409_38.4	epidermis-specific secreted glycoprotein ep1-like	1.49632e-36	0.8365		0.541619
CR954190_6.5	rna-directed dna polymerase hmg-i and hmg- dna-	1.11762e-45	0.824	EC:2.7.7.49	0.544018
CT573504_30.5	lim and calponin domains-containing protein	4.97938e-92	0.6593		0.544503
AC152054_10.5	helicase-like protein	1.95857e-70	0.6345	-	0.546032
AC202597_4.3	probable receptor-like protein kinase at1g67000-like	1.59066e-73	0.8405	EC:2.7.11.0	0.547327
AC137079_42.5	cytochrome p450	9.48799e-94	0.917	-	0.547624
AC121233_53.5	rj2 protein	0	0.7345	EC:3.6.1.15	0.549799
AC202371_21.4	rna-directed dna polymerase (reverse transcriptase) ribonuclease h	6.56205e-34	0.667	-	0.552084
AC149636_46.5	hypothetical protein MTR_4g070560	2.28661e-19	0.9		0.553381
AC174329_26.5	ribosomal protein s14	9.29832e-19	0.921	-	0.55392
AC196764_6.3	atp synthase subunit a chloroplastic	1.11032e-14	0.6984		0.554118
AC121237_58.5	paired amphipathic helix protein sin3	1.38526e-125	0.6805		0.55529
AC135416_59.4	Polymerase	5.46729e-36	0.915		0.557139
AC163897_8.4	hat family dimerization domain containing protein	4.00565e-136	0.7605	-	0.55819
AC202487_1.3	hat family dimerization domain containing protein	4.87303e-93	0.706	-	0.55819
AC152919_7.5	probable pectinesterase 53-like	0	0.906	EC:3.1.1.11	0.558417
AC140030_21.5	nucleolar gtp-binding protein 2-like	0	0.8475	-	0.55893
AC150980_33.5	Chitinase	8.38353e-14	1	EC:3.2.1.0	0.559802
AC137828_13.5	pentatricopeptide repeat-containing protein	3.73491e-31	0.89	-	0.560127
AC149576_29.4	---NA---				0.560591
CU137666_29.3	cell division cycle-associated 7-like protein	1.52367e-174	0.69	-	0.560881
AC138129_38.4	far-red impaired partial	4.04648e-104	0.6175	EC:1.2.1.50	0.561348
AC123570_30.4	receptor-like protein kinase	0	0.7785	EC:2.7.11.0	0.562868
AC140022_37.4	polypeptide with a gag-like domain-containing protein	1.48792e-41	0.7645		0.564658
CT025838_32.5	ring-h2 finger protein atl46-like	7.36406e-166	0.7435	-	0.565847
AC155099_45.4	eukaryotic peptide chain release factor subunit 1-3-like	9.17064e-32	0.7655	-	0.566615
AC121236_11.5	hypothetical protein MTR_2g025220	5.66853e-40	0.99		0.566785
AC140027_43.5	replication factor-a protein 1 family protein	9.69248e-38	0.6462	-	0.56692
AC155100_32.4	---NA---				0.568894
AC140024_39.5	serine threonine protein kinase	0	0.743	-	0.570725
AC158372_38.4	1-aminocyclopropane-1-carboxylate oxidase-like protein	1.56079e-136	0.8365	EC:1.14.11.0	0.571774
AC202354_5.4	f-box fbd lrr-repeat protein	5.52042e-106	0.7175	-	0.573849
AC134522_9.4	translationally controlled tumor protein	6.07633e-108	0.955	-	0.574677
AC186200_17.4	checkpoint serine threonine-protein kinase isoform 1	9.13499e-153	0.8255	-	0.5751
CR954196_28.5	cytochrome p450	0	0.8585	-	0.575816
CU459038_13.4	nbs-lrr resistance protein	0	0.7605	-	0.576107
AC145329_28.4	hypothetical protein MTR_7g109270	2.99453e-37	1		0.577783
AC144459_23.5	pentatricopeptide repeat-containing protein	6.74126e-45	0.6169	-	0.579792
AC146709_32.5	rhamnogalacturonate lyase	0	0.771	-	0.579811
AC155882_19.4	stress regulated protein	0	0.8865	-	0.582674
AC152349_41.5	---NA---				0.58299
AC162276_12.4	cyclin-dependent protein kinase regulator pho80	3.79774e-134	0.8845	-	0.583423
AC163897_23.4	gdsl esterase lipase at3g26430-like	0	0.8575	EC:3.2.1.51	0.583539
AC169515_29.5	glutaredoxin	5.4529e-93	0.859	EC:2.3.1.0	0.584067
AC138452_34.4	hypothetical protein MTR_8g041510	4.92808e-45	0.73		0.584118
AC157891_30.4	pra1 family protein f2-like	5.14524e-134	0.6931		0.584917
AC146590_32.4	hypothetical protein MTR_8g038080	5.16041e-105	0.785		0.585878
AC174362_23.4	ribosomal protein s18	9.74745e-53	0.899	-	0.58694
AC148289_9.5	vicilin 47k	0	0.8715	-	0.588001
AC147008_27.5	cc-nbs-lrr resistance protein	0	0.699	-	0.58935
AC152184_45.5	hypothetical protein MtrDRAFT_AC152184g31v2	3.13945e-38	0.98		0.589614
AC135162_2.4	cytochrome p450	0	0.828	-	0.590551
AC202311_21.4	calcium-transporting atpase plasma membrane-type-like	1.8136e-24	0.8755	EC:3.6.3.8	0.59177
CT009652_33.4	(+)-delta-cadinene synthase isozyme a	0	0.792	-	0.593443
AC142222_15.5	early nodulin-like protein	3.73871e-132	0.7775	-	0.593947
CU062660_3.3	f-box lrr-repeat protein	0	0.617		0.594325
AC140547_21.4	aquaporin nip1-2	0	0.887	-	0.594571
AC156629_33.5	tmv resistance protein n-like	0	0.7385	EC:3.6.1.15	0.595849
AC153350_8.4	vacuolar iron transporter 1-like	7.82038e-148	0.9135	-	0.596236
AC148406_35.5	protein notum homolog	1.81009e-88	0.7515		0.598473
AC146630_1.4	unknown	4.69483e-88	0.8495	-	0.599157
AC149131_35.4	pinus taeda anonymous locus 0_14360_01 genomic sequence	9.92249e-28	0.772		0.599513
AC144503_10.4	hypothetical protein MTR_4g005790	7.36711e-120	0.8725		0.600202
AC202371_17.4	membrane-bound dehydrogenase domain protein	2.14636e-133	0.708	EC:4.1.1.39	0.603023
AC151424_31.5	resistance protein	0	0.635	-	0.603797
AC124951_34.5	uncharacterized loc101205581	3.89977e-40	0.8755		0.603843
AC152176_54.4	ccp	3.40232e-32	0.721	-	0.60514
CT990605_3.5	atp-dependent dna helicase pif1	1.66896e-46	0.7595	-	0.606366
AC149581_42.5	pti1-like tyrosine-protein kinase at3g15890-like	2.68225e-111	0.8465	EC:2.7.10.2; EC:2.7.11.0	0.60649
AC144504_23.4	nadh-plastoquinone oxidoreductase subunit 4	4.06664e-27	0.9575	EC:1.6.5.3	0.606872
CR936327_17.4	tir-nbs-lrr rct1-like resistance protein	6.86693e-146	0.8615	EC:3.6.1.15	0.609263
CR931810_56.4	lysm domain receptor-like kinase 3-like	0	0.757	EC:2.7.11.0	0.610618
CR936945_48.5	receptor-like protein kinase	0	0.746	-	0.611049
AC124970_33.4	chloroplast chlorophyll a b binding protein	1.34924e-47	0.702	-	0.611087
AC149039_45.4	hypothetical protein MTR_2g044690	9.90343e-36	0.711		0.611339
AC155888_33.4	inactive poly	1.11434e-69	0.6043		0.612757
AC147008_81.5	cc-nbs-lrr resistance protein	0	0.7395	-	0.613495
AC152447_23.4	elongation factor mitochondrial-like	3.18479e-63	0.7845	-	0.615097
AC152407_45.4	cc-nbs-lrr resistance protein	3.40571e-159	0.7205	-	0.617218
AC125368_47.5	---NA---				0.61833
AC165446_20.4	macrophage migration inhibitory factor homolog	1.25881e-46	0.7865	-	0.618737
AC125482_44.4	uncharacterized n-acetyltransferase ycf52-like	4.52584e-137	0.8045	-	0.61926
AC165446_10.4	nbs-containing resistance-like protein	0	0.693	-	0.621838
AC198007_9.3	casp-like protein vit_07s0104g01350-like	5.98139e-33	0.8317	-	0.625751
AC150842_5.5	pentatricopeptide repeat-containing protein	0	0.8405		0.625927
AC137831_51.4	atp-dependent dna helicase pif1	4.13354e-63	0.858	-	0.626863
CU013531_10.4	far1-related protein	0	0.635	-	0.627062
CT025838_9.5	hypothetical protein MTR_5g034620	5.51156e-19	0.98		0.627998
AC165943_38.5	tir-nbs-lrr rct1-like resistance protein	0	0.7965	EC:3.6.1.15	0.628532
AC202345_30.4	cysteine-rich receptor-like protein kinase 29-like	0	0.727	-	0.628858
AC202333_11.4	mate efflux family protein dtx1-like	1.99725e-138	0.849	-	0.628874
AC152407_44.4	disease resistance protein rfl1	6.29093e-41	0.812	-	0.629027
AC183304_12.4	---NA---				0.629316
AC126779_3.5	#NAME?	0	0.9065	EC:2.7.10.0	0.629667
AC202483_1.3	metal-nicotianamine transporter ysl3	0	0.852	-	0.629836
AC151725_51.5	btb poz domain-containing protein at3g56230-like	0	0.762	-	0.630371
AC145512_46.4	resistance protein	0	0.6555	-	0.631007
AC149805_33.4	metal-nicotianamine transporter ysl2	0	0.852	-	0.63223
AC135396_58.5	disease resistance-like protein	0	0.7625	EC:3.6.1.15	0.632993
AC174355_38.4	coatomer subunit zeta-3	0	0.777	EC:2.7.11.0; EC:2.7.7.49; EC:3.4.23.0	0.633152
CR954195_42.4	myb domain protein 9	0	0.693	-	0.633249
AC151459_9.5	temperature-induced lipocalin	7.48136e-135	0.895	-	0.633444
CU207210_12.3	rop guanine nucleotide exchange factor 1-like	0	0.836	-	0.633852
AC130800_65.4	cytochrome p450 89a2-like	0	0.8475	-	0.634408
AC146711_30.4	geminivirus rep-interacting motor	0	0.815	-	0.636068
AC147006_49.4	oxidoreductase transition metal ion binding protein	2.96702e-111	0.841		0.636458
AC135316_21.5	agamous-like mads-box protein agl80-like	5.93615e-172	0.706	-	0.636717
AC174364_1.4	polyribonucleotide nucleotidyltransferase	2.8115e-36	0.7778	EC:2.7.7.8	0.637763
AC155893_34.4	zinc cchc-type	2.68592e-141	0.664	-	0.638332
CT571264_60.4	hypothetical protein MTR_5g008170	1.50797e-27	0.86		0.63844
CR936948_38.4	atp-dependent dna helicase pif1	8.46534e-81	0.71	-	0.638994
AC135102_46.4	protein brushy	1.39173e-32	0.7844	EC:3.1.1.11	0.639013
AC174306_34.5	ring finger protein	2.95004e-88	0.7931	-	0.639631
AC202568_16.3	small ubiquitin-related modifier 2-like	4.76241e-61	0.686	-	0.639931
AC126792_42.4	nogo-b receptor-like	1.7903e-172	0.731	-	0.640482
AC202313_8.3	---NA---				0.640818
CR936328_42.4	serine threonine protein phosphatase 6 regulatory ankyrin repeat subunit c	0	0.588		0.641322
AC173288_26.5	photosystem i reaction center subunit vi	3.67707e-74	0.8985	-	0.642162
CT025844_13.4	hypothetical protein MTR_5g010060	1.00509e-30	1		0.64265
AC147178_21.4	at3g50680 t3a5_60	4.93957e-99	0.8195	-	0.642907
AC159090_13.4	tir-nbs disease resistance-like protein	2.60144e-93	0.7145	-	0.642959
AC149269_61.5	nbs resistance protein	3.71606e-27	0.8305	EC:3.6.1.15	0.643476
AC122171_30.5	serine threonine protein phosphatase pp1	0	0.9195	EC:3.1.3.16	0.643829
AC167958_23.4	e3 ubiquitin-protein ligase rglg2-like	0	0.839	-	0.644052
CT868738_23.4	ribulose bisphosphate carboxylase small chain 3a	0	0.7505	EC:4.1.1.39	0.64439
AC154034_7.5	probable purple acid phosphatase 20-like	0	0.819	EC:3.1.3.2	0.645753
AC174146_16.4	solute carrier family 22 member	0	0.777	-	0.646467
AC163897_26.4	probable cysteine chloroplastic-like	0	0.912	EC:2.5.1.47	0.647099
AC122170_33.4	verticillium wilt disease resistance protein	1.0141e-13	0.9275	-	0.647432
CU024879_26.4	s-locus-specific glycoprotein s6	0	0.7435	EC:2.7.11.0	0.647459
AC149131_41.4	hypothetical protein MTR_7g083890	5.96302e-41	1		0.647645
AC148971_35.4	kaempferol 3-o-beta-d-galactosyltransferase-like	1.77492e-59	0.7485	-	0.648101
AC156828_18.4	f-box protein pp2-b1	1.01503e-87	0.674		0.648495
CT573051_12.4	hypothetical protein MTR_5g017740	3.92996e-38	1		0.64926
AC148968_27.4	hypothetical protein MTR_2g021200	1.49576e-102	0.678		0.649587
AC145470_3.4	serine threonine protein	0	0.818	EC:2.7.11.0	0.65016
AC159962_24.4	carbonic anhydrase	0	0.93	EC:4.2.1.1	0.651415
AC175686_39.5	cysteine-rich polycomb-like protein	8.20245e-54	0.9076		0.651474
AC195569_15.3	ubiquitin-like-specific protease	5.71096e-61	0.8092	-	0.651963
AC146585_35.5	subtilisin-like protease	0	0.7955	EC:3.4.21.0	0.652981
CR932968_40.5	---NA---				0.653611
AC140913_24.4	hypothetical protein MTR_5g009790	2.12533e-30	1		0.653669
AC149207_46.4	cyclin-like f-box	3.69586e-35	0.824		0.654793
AC144730_20.4	far1-related protein	8.54965e-81	0.8595		0.654947
CR932964_13.4	heat shock protein	2.62429e-174	0.637	-	0.655877
AC139745_14.5	chitinase 10-like	0	0.9125	EC:3.2.1.14	0.65757
AC137079_37.5	cytochrome p450	1.85154e-122	0.748	-	0.657591
AC137602_13.5	two-component response regulator arr12-like	9.26446e-119	0.71	-	0.657695
AC163324_12.4	late embryogenesis abundant protein	5.57529e-44	0.672		0.659071
AC202469_30.3	alpha beta-hydrolases family protein isoform 2	0	0.8525		0.659304
AC122728_27.4	hypothetical protein MTR_3g102150	2.25671e-58	0.937		0.659955
AC146557_16.4	ovate protein	3.48582e-91	0.701	-	0.660212
AC148239_18.5	ethylene-responsive transcription factor	2.5638e-27	0.98	-	0.661647
AC169174_14.4	protein	1.88784e-178	0.7995	-	0.662939
AC134522_25.4	probable pectinesterase pectinesterase inhibitor 21-like	0	0.807	EC:3.1.1.11	0.663179
AC121236_47.5	---NA---				0.663307
AC130806_65.4	hypothetical protein MTR_001s0006	0	0.9775		0.663477
AC140104_1.5	adagio protein 3-like	0	0.9145	EC:6.3.2.19	0.664688
AC174340_33.5	monoglyceride lipase	0	0.837	EC:3.1.1.23	0.665009
CU302337_12.4	methyltransferase-related protein	1.4715e-55	0.7905	-	0.665741
AC155897_3.5	amidase 1-like	0	0.833	EC:6.3.5.0; EC:3.5.1.4	0.666009
AC146705_26.5	glycine-rich rna-binding protein 2	9.24458e-78	0.8675	-	0.666408
CR932961_33.4	---NA---				0.666556
AC152886_3.4	transcription factor bhlh96-like	0	0.755	-	0.666927
AC166743_32.5	mannan endo- -beta-mannosidase	0	0.8035	EC:3.2.1.0; EC:1.6.5.3	0.667093
AC160837_39.4	hypothetical protein MTR_8g039860	1.50694e-14	0.72		0.667772
CU179894_12.4	hypothetical protein MTR_5g092980	7.84613e-19	1		0.66787
AC160837_44.4	mitochondrial inner membrane protease subunit	3.40902e-46	0.642	-	0.66822
AC149134_45.5	f-box fbd lrr-repeat protein	0	0.637	-	0.669489
AC146790_36.4	peroxidase	0	0.846	EC:1.11.1.7	0.669499
AC157348_26.4	bnr asp-box repeat family protein	0	0.883		0.669594
AC150703_31.4	probable caffeoyl- o-methyltransferase at4g26220-like	5.75454e-158	0.85	EC:2.1.1.104	0.670935
AC147006_59.4	hypothetical protein MTR_2g088380	6.93815e-26	0.93		0.671119
AC171778_31.4	probable ubiquitin-conjugating enzyme e2 25-like	4.08646e-17	0.56		0.672265
AC172743_38.4	signal recognition particle 54 kda protein 2-like	0	0.8705	EC:3.6.1.15	0.672714
CU457808_14.3	cytochrome p450 85a-like	0	0.905	-	0.672955
AC134822_10.5	o-acyltransferase wsd1	0	0.748	EC:2.3.1.20	0.672977
AC137602_39.5	hypothetical protein MTR_7g117000	2.92294e-33	0.865	-	0.673066
AC135311_9.4	trypsin inhibitor	5.21592e-58	0.736	-	0.673699
AC144617_18.5	2-oxoglutarate-dependent dioxygenase	0	0.723	EC:1.13.11.0; EC:1.14.11.0	0.674127
CT863710_45.4	glucosyltransferase	0	0.691	EC:2.4.1.0	0.674131
AC144726_4.5	squamosa promoter-binding protein	2.95873e-52	0.716	-	0.675194
CR936328_61.4	protein fam91a1-like	0	0.8215		0.675255
AC144727_52.4	delta-1-pyrroline-5-carboxylate synthetase	1.14844e-28	0.8557	EC:2.7.11.0; EC:2.7.7.49; EC:1.2.1.41; EC:3.4.23.0; EC:2.7.2.11	0.675375
AC151526_6.5	bah and coiled-coil domain-containing protein	0	0.7765	-	0.675592
AC152403_46.4	resistance protein	0	0.68	-	0.675834
AC148764_13.5	phosphopantothenoylcysteine decarboxylase	9.77398e-62	0.721	EC:4.1.1.36	0.676216
CT009652_46.4	---NA---				0.676301
AC135231_31.4	protein gar2-like	0	0.673		0.676909
AC122165_27.4	protein tic 20- chloroplastic-like	1.87485e-100	0.902	-	0.676937
AC137065_25.4	nadh-plastoquinone oxidoreductase subunit 1	1.49128e-90	0.7805	EC:1.6.5.3	0.677444
AC147014_16.5	phosphopantothenoylcysteine decarboxylase	2.03752e-150	0.7535	EC:4.1.1.36	0.677551
CU137666_10.3	probable disease resistance protein at5g66900-like	0	0.757	-	0.678938
AC119409_29.4	177 protein	5.38699e-116	0.88		0.679576
CT573501_24.5	elongation factor g	2.25291e-98	0.5714		0.680375
AC149268_9.5	non-ltr retrolelement reverse transcriptase-like related	0	0.6005	-	0.68068
AC135102_60.4	hypothetical protein MTR_2g028610	8.0702e-176	0.688	EC:2.1.1.0	0.680811
AC152937_9.4	sodium calcium exchanger	0	0.861	-	0.681465
AC144721_57.4	hypothetical protein MTR_8g013710	9.20574e-25	1		0.681652
AC158173_11.4	resistance protein	1.48869e-117	0.6895	EC:3.6.1.15	0.681857
AC174285_41.4	nbs-lrr resistance protein	0	0.781	EC:1.11.1.7; EC:3.6.1.15	0.682207
AC171164_28.4	disease resistance-like protein	0	0.74	EC:3.6.1.15	0.682837
AC174323_47.4	abc transporter b family member	0	0.8785	-	0.682903
CU302331_15.3	imp dehydrogenase gmp related	0	0.6535		0.683046
AC148762_12.5	60s ribosomal protein	0	0.771	-	0.683304
AC140774_38.5	hypothetical protein MTR_1g035030	6.18756e-53	0.7633		0.683772
AC202331_10.4	probable serine threonine-protein kinase at1g18390-like	1.02061e-35	0.72	EC:2.7.11.0	0.683975
AC174373_4.5	molybdenum cofactor sulfurase	0	0.7805	-	0.684217
AC173288_14.5	cytoplasmic dynein light	1.58237e-60	0.9225	-	0.684736
AC139748_51.4	vacuolar cation proton exchanger 3	3.38315e-26	0.74		0.684789
CR962129_30.5	pentatricopeptide repeat-containing protein chloroplastic-like	8.14959e-177	0.802	-	0.68528
AC138016_32.4	upf0481 protein at3g47200-like	4.13666e-134	0.568		0.685656
AC146549_45.4	ribulose bisphosphate carboxylase small chain 3a	0	0.743	EC:4.1.1.39	0.685693
AC149268_19.5	tet3_arath ame: full=tetraspanin-3	2.53541e-180	0.893	-	0.685698
AC148406_44.5	n-alpha-acetyltransferase auxiliary subunit-like	1.19236e-32	0.7995		0.68606
CU137655_15.3	---NA---				0.686185
CR931734_20.4	upf0481 protein at3g47200-like	1.20216e-150	0.7095		0.686593
AC146557_24.4	plant synaptotagmin	6.91449e-28	0.84		0.686757
AC165432_31.4	regulator of nonsense transcripts-like protein	0	0.6225		0.687178
AC148764_3.5	phosphopantothenoylcysteine decarboxylase	2.58446e-150	0.758	EC:4.1.1.36	0.687343
AC162277_35.5	---NA---				0.687516
AC165943_7.5	reticulon-like protein b12-like	1.16353e-133	0.834	EC:3.4.19.0	0.687533
AC135316_27.5	atp-dependent dna helicase pif1	0	0.708	-	0.687881
CU062421_20.3	hypothetical protein MTR_7g068180	8.92328e-70	0.7825		0.687916
AC122726_9.5	cysteine proteinase	0	0.908	-	0.689015
AC147000_8.5	hypothetical protein MTR_4g097030	2.64372e-106	0.765	-	0.690545
AC174323_34.4	3-beta hydroxysteroid dehydrogenase isomerase family protein	1.54544e-26	0.858	-	0.690551
AC150444_24.5	ribonuclease h	4.6304e-110	0.6735	EC:3.1.26.4	0.690918
CU459031_25.3	ribulose bisphosphate carboxylase small chain 3a	0	0.7475	EC:4.1.1.39	0.69265
AC159145_33.4	70 kda peptidyl-prolyl isomerase	3.55195e-42	0.768	-	0.692895
AC169980_18.4	serine threonine-protein kinase chloroplastic-like	2.03418e-168	0.874	EC:2.7.11.0	0.692961
AC122728_7.4	n-hydroxycinnamoyl benzoyltransferase	0	0.8475	EC:2.3.1.0; EC:3.1.26.4	0.693906
AC202495_10.3	multidrug resistance protein abc transporter family	6.70693e-68	0.88	EC:3.1.3.0; EC:1.3.1.74	0.694261
CU137662_19.3	dna-binding related protein	1.4358e-84	0.665	-	0.694408
AC170799_3.5	cation proton exchanger	3.07176e-79	0.7321	EC:2.3.1.0; EC:3.1.26.4; EC:2.7.7.49	0.694956
AC174332_41.5	abc transporter b family member	0	0.8855	EC:3.6.3.44	0.695016
AC145329_7.4	hypothetical protein MTR_7g109420	2.68715e-57	0.678		0.695699
AC146332_31.4	casparian strip membrane protein 5-like	9.88581e-59	0.7563	-	0.697937
AC130275_49.5	zn cd p -type atpase	0	0.812	EC:3.6.3.46	0.698236
AC170582_12.4	protease inhibitor seed storage ltp family protein	1.34623e-78	0.8635	-	0.69876
AC165431_42.5	hypothetical protein MTR_8g086480	3.25727e-40	0.7475		0.699061
AC146632_4.5	embryo defective 2752	2.26452e-62	0.905	-	0.699762
AC203563_6.3	shikimate kinase-like protein	1.96723e-45	0.814	EC:2.7.1.71	0.700968
CT963109_6.5	c globular	2.01627e-110	0.554		0.701378
CT954272_21.4	hypothetical protein MTR_5g019240	2.02603e-12	0.7425		0.701556
AC202358_10.3	hypothetical protein MTR_1g039490	4.01699e-21	0.946	-	0.701673
AC159147_15.5	gag pol polyprotein	0	0.8225	EC:3.1.26.4; EC:2.7.7.49; EC:3.4.23.0	0.702183
AC144725_56.4	CCP	1.0867e-35	1	-	0.702539
CT485795_15.5	f-box lrr-repeat protein	7.99752e-31	0.7325		0.703342
AC137603_21.4	probable plastid-lipid-associated protein chloroplastic-like	0	0.8475	-	0.703577
AC149306_58.5	two-component response regulator-like prr73	0	0.6865	-	0.70361
AC160925_33.4	sugar transport protein 10-like	8.39491e-82	0.755	-	0.704278
AC169126_15.4	f-box protein	0	0.673		0.704641
AC148718_5.4	chromodomain helicase-dna-binding protein	1.09427e-161	0.7015	-	0.705344
CT863711_31.5	probable glutathione s-transferase gstu6-like	3.14967e-163	0.7695	EC:2.5.1.18	0.706028
CU024875_36.4	7-methylxanthosine synthase 1-like	0	0.723	EC:2.1.1.0	0.706156
AC140022_3.4	kunitz-type trypsin inhibitor alpha chain	9.38032e-147	0.744	-	0.706226
AC144727_32.4	pentatricopeptide repeat-containing protein at1g08070-like	0	0.637	-	0.70634
CU457782_22.3	subtilisin-like protease-like	3.06812e-113	0.736	EC:3.4.21.0	0.708384
AC136506_47.4	---NA---				0.708394
AC150384_10.4	d-alanine--d-alanine ligase	0	0.8725	EC:6.3.2.4	0.710049
AC203530_11.3	receptor-like protein kinase	0	0.707	-	0.710079
AC157350_34.4	pentatricopeptide repeat-containing protein	6.29143e-144	0.7975		0.710688
AC174318_45.4	cytochrome p450	3.49211e-133	0.8285	-	0.711865
AC195571_3.4	embryo defective 2752	1.03787e-62	0.906	-	0.712762
AC202579_15.3	probable adp-ribosylation factor gtpase-activating protein agd13-like	3.68037e-108	0.854	-	0.713468
AC174298_14.5	cytochrome p450 90b1-like	4.03759e-42	0.8675	-	0.71389
AC174343_7.4	ribosomal protein	5.68426e-106	0.7475	-	0.713988
AC127167_48.4	heat shock protein	0	0.7785	EC:3.6.1.15	0.714192
CT961058_1.4	nbs-containing resistance-like protein	0	0.7155	-	0.714242
AC152186_32.4	adipocyte plasma membrane-associated protein	6.12565e-47	0.663	-	0.714332
AC139601_17.4	uncharacterized loc101221288	0	0.908		0.714956
CR962134_21.5	gibberellin-regulated protein 12-like	4.20475e-61	0.796		0.714962
CT573077_18.4	upf0481 protein at3g47200-like	0	0.8465		0.715744
AC135465_35.4	nucleic acid binding	6.36228e-96	0.812	-	0.716593
AC157779_37.5	gdsl esterase lipase	6.61442e-67	0.6713	-	0.717623
AC151424_6.5	glycogenin glucosyltransferase	0	0.852	EC:2.4.1.186	0.718406
AC146332_15.4	b-type cyclin	7.64913e-58	0.7345	-	0.718492
AC141107_4.4	magnesium-protoporphyrin ix monomethyl ester	0	0.917	EC:1.14.13.81	0.719717
AC202518_24.3	histone h2a	1.8421e-54	0.987	-	0.719996
AC149303_19.4	heavy metal transport detoxification superfamily protein	3.833e-30	0.9215	-	0.720057
AC124966_42.4	hydroquinone glucosyltransferase-like	7.04615e-44	0.794	EC:2.4.1.0	0.720219
AC202494_14.3	abc transporter-like protein	0	0.8985	-	0.720636
AC147715_10.5	rho gdp-dissociation inhibitor 1-like	4.17501e-151	0.836	-	0.720822
AC137065_18.4	web family protein at1g75720-like	1.89749e-148	0.7545		0.720938
CR932968_35.5	sulfate transporter	0	0.659		0.72152
AC140914_76.5	far1-related protein	0	0.8365	EC:2.7.11.0	0.722667
AC142526_15.4	protein	2.91321e-60	0.7025		0.722717
AC135796_17.5	hypothetical protein MTR_5g017420	1.94917e-14	0.98		0.722754
AC174321_6.4	hypothetical protein MTR_1g025340	0	0.7195		0.723338
CT025156_18.4	hypothetical protein MTR_3g021190	2.13298e-22	0.726		0.723376
AC138016_10.4	beta-glucosidase g1	0	0.7395	EC:3.2.1.0	0.723657
CU062661_1.3	nascent polypeptide-associated complex subunit beta	2.34185e-47	0.783	EC:3.6.1.15	0.725553
AC166899_20.4	ein3-binding f-box protein 1-like	0	0.8195	-	0.725679
CT571260_23.5	gibberellin-regulated protein 12-like	5.5105e-60	0.797		0.725719
AC151426_14.5	f-box protein at1g55000-like	2.988e-172	0.824	-	0.726317
AC146789_13.4	isoflavone synthase 1	0	0.776	EC:1.14.13.87	0.726648
AC203552_3.3	metal-nicotianamine transporter ysl2	0	0.8735	-	0.727633
CT961058_28.4	nbs-containing resistance-like protein	0	0.641	-	0.728095
CT573052_49.5	pentatricopeptide repeat-containing protein chloroplastic-like	0	0.8225	-	0.728348
AC202570_22.3	---NA---				0.729377
AC146692_22.5	hypothetical protein MTR_5g088890	1.89314e-18	0.95		0.729964
AC130799_14.5	potassium channel kat3-like	0	0.8075	-	0.730004
AC148404_50.5	atp-dependent dna helicase pif1	3.01186e-107	0.689	-	0.731057
CU179920_19.3	sentrin-specific protease	0	0.7035	-	0.731065
AC149808_2.4	ethylene-responsive transcription factor shine 3-like	2.13678e-128	0.754	-	0.731168
AC133864_63.4	resistance protein	0	0.724	-	0.731788
CR936325_10.5	duf246 domain-containing protein at1g04910-like	0	0.788	-	0.731906
CR931807_34.5	rna-directed dna polymerase (reverse transcriptase)	6.73589e-38	0.7265	EC:2.7.7.6; EC:2.7.11.0; EC:2.7.7.49	0.732417
AC144343_3.4	germin-like protein	1.45041e-53	0.609		0.732607
AC202514_8.3	8-amino-7-oxononanoate synthase	4.61488e-71	0.8	-	0.733476
AC145329_22.4	myb-like transcription factor	0	0.7325	-	0.733753
AC173287_5.4	apo protein chloroplastic-like	0	0.8895	-	0.734279
AC171618_36.5	udp-glycosyltransferase 79b6-like	2.58664e-27	0.834	EC:3.1.27.1; EC:2.4.1.0	0.734717
AC148762_4.5	myb family transcription factor-like protein	0	0.761	-	0.73548
CR931740_44.4	histidine triad nucleotide-binding protein 3-like	4.00734e-51	0.747	EC:3.6.2.1; EC:2.7.7.5	0.73552
CU151874_1.3	macrophage migration inhibitory factor homolog	2.70777e-73	0.8795	-	0.735725
CT009545_10.5	psbp domain-containing protein chloroplastic-like	0	0.8505	-	0.736846
AC202488_27.3	b3 domain-containing protein	7.09563e-101	0.7795	-	0.736908
AC186676_43.5	hypothetical protein MTR_7g093380	5.99546e-29	0.872	-	0.737034
AC161569_38.5	transmembrane protein	0	0.8665	-	0.737202
AC202363_1.3	hypothetical protein MTR_4g009130	2.36002e-15	1		0.737557
AC147498_13.5	hypothetical protein MTR_6g009680	1.13463e-19	0.95		0.737651
CU459031_19.3	structural constituent of ribosome	3.36646e-36	0.7625	-	0.738524
AC140774_3.5	cytochrome p450	0	0.794	-	0.738659
AC146333_42.4	serine carboxypeptidase-like 45-like	0	0.819	EC:3.4.16.0	0.738891
AC149212_16.5	resistance protein	3.02885e-24	1	EC:3.6.1.15	0.739086
AC171498_24.4	benzoyl coenzyme a benzyl alcohol benzoyl transferase	0	0.8055	EC:2.3.1.0	0.741132
AC135465_18.4	nifu-like protein chloroplastic-like	2.26468e-129	0.881	-	0.741198
AC158737_5.4	probable atp synthase 24 kda mitochondrial-like	1.12932e-159	0.8935	-	0.741715
AC187464_40.5	atp-dependent dna helicase pif1	1.26313e-25	0.8394	-	0.741885
AC173288_9.5	hypothetical protein MTR_2g101870	0	0.835	-	0.742452
CU457782_9.3	---NA---				0.742697
AC146856_24.5	60s ribosomal protein l26-1-like	4.8856e-76	0.97	-	0.742699
AC140031_21.4	rna polymerase ii-associated protein	1.33615e-35	1		0.742758
AC171498_5.4	hypothetical protein MTR_7g114840	3.42309e-50	0.855		0.742932
AC149128_31.4	atp-dependent zinc metalloprotease ftsh chloroplastic-like	0	0.891	EC:3.4.24.0; EC:3.6.4.3	0.743141
AC146649_31.4	o-methyltransferase omt2	0	0.854	-	0.744715
AC162278_24.4	cytochrome p450 83b1-like	1.6575e-28	0.8845	-	0.744777
AC146331_55.5	atp-dependent dna helicase pif1	0	0.8175	-	0.744974
CT573077_46.4	nadh dehydrogenase subunit d	2.26117e-23	0.7941		0.745192
AC146693_34.4	rna-directed dna polymerase (reverse transcriptase)	6.70035e-93	0.633	-	0.745448
AC119412_38.5	transmembrane emp24 domain-containing protein p24delta9-like	1.13032e-136	0.88	-	0.74552
AC138465_22.5	hypothetical protein MTR_5g061570	1.62444e-12	0.685		0.745788
AC153350_18.4	f-box protein	1.05215e-30	0.594	-	0.746455
AC152421_38.5	---NA---				0.747158
AC135100_21.5	transcription factor bhlh147-like	8.49239e-119	0.7825		0.747174
AC146561_27.4	sigma factor sigb regulation protein rsbq	0	0.9435	EC:3.1.1.1; EC:3.1.1.3	0.747871
AC174342_27.5	histone h2a	9.5634e-68	0.7845	-	0.748218
AC202476_6.3	f-box protein pp2-b1	0	0.7485		0.748345
AC136504_32.5	hypothetical protein MTR_8g075180	4.68541e-23	0.8525		0.74895
AC135605_38.5	rna-directed dna polymerase (reverse transcriptase) polynucleotidyl ribonuclease h fold	5.91234e-27	0.7567	-	0.74903
AC153725_11.5	rna polymerase sigma factor	0	0.7325	-	0.749043
AC174353_32.5	bifunctional dethiobiotin synthetase -diamino-pelargonic acid mitochondrial-like	0	0.783	EC:2.6.1.62	0.749258
AC130808_55.5	auxin-induced protein 5ng4	1.46854e-38	0.811	-	0.749963
AC146548_40.5	abc transporter a family member 7-like	0	0.9185	EC:3.6.1.3	0.749985
AC136139_26.5	cytochrome b6 f complex subunit n	3.69391e-27	0.897	-	0.750321
CR954188_3.4	thymus-specific serine protease	0	0.8575	-	0.750553
AC144343_62.4	adenosine 3 -phospho 5 -phosphosulfate transporter	0	0.896	-	0.750677
AC122722_7.4	tir-nbs-lrr resistance protein	0	0.7395	-	0.75078
AC155100_28.4	---NA---				0.750823
CT033771_7.4	long chain acyl- synthetase 4-like	0	0.908	-	0.751125
AC155880_40.5	legume beta domain	0	0.59	-	0.751771
AC187543_50.5	nerolidol linalool synthase	3.49756e-35	0.96	-	0.751869
AC151822_23.5	at1g65900 f12p19_7	0	0.816		0.752411
CT967305_6.4	ultraviolet-b-repressible protein	3.03955e-77	0.792	-	0.752559
AC135566_6.5	choline ethanolamine kinase	0	0.8405	EC:2.7.1.32; EC:2.7.1.82	0.75278
AC144517_11.4	at5g37830 k22f20_70	0	0.9175	EC:3.5.2.9	0.753179
AC159538_19.4	myb-like transcription factor	1.16624e-35	0.6645	-	0.754085
AC152184_19.5	phosphatidylinositolglycan-related protein	9.46198e-35	0.9085	EC:2.4.1.198	0.754544
CR956399_17.5	serpin-zx	9.88982e-103	0.768	-	0.754828
AC174288_23.4	serine threonine-protein kinase cbk1-like	0	0.934	EC:2.7.11.0	0.756387
CU179636_8.3	heat shock protein	8.54419e-99	0.6775		0.756573
AC140547_31.4	---NA---				0.757974
AC156628_29.5	imp dehydrogenase gmp related	1.47177e-60	0.6883		0.758827
AC138012_3.5	hypothetical protein MTR_5g074110	1.22621e-28	1		0.759201
CR931738_44.5	hypothetical protein MTR_5g009710	8.36775e-20	0.87		0.75948
AC144726_33.5	f-box protein skip23	4.17607e-35	0.9065	-	0.759517
AC140026_53.4	imp dehydrogenase gmp	1.68311e-32	0.7539	-	0.760021
CT009545_21.5	syntaxin-32-like	6.49691e-159	0.8485	-	0.761114
CU013531_23.4	plastocyanin chloroplast	2.34385e-95	0.856	-	0.761232
AC148916_44.4	h+-transporting two-sector alpha beta central related	6.48433e-16	0.6745	EC:2.7.7.0	0.762832
AC151619_27.4	atp-dependent dna helicase pif1	2.00368e-135	0.7445	-	0.762911
AC202308_20.3	chloroplast-targeted copper	2.27647e-57	0.832	-	0.762942
AC146721_16.4	atp sulfurylase 2-like	0	0.9145	EC:2.7.7.4; EC:2.7.7.27	0.763619
AC147179_6.4	phosphoglycolate phosphatase-like	0	0.907	EC:3.1.3.18; EC:3.1.3.41	0.763625
AC160516_67.4	wiscott-aldrich c-terminal	1.37943e-47	0.816		0.76382
AC170581_30.4	nb-lrr type disease resistance protein	2.99758e-110	0.8325	-	0.763881
CU326394_15.4	lyr family of fe s cluster biogenesis protein	9.57241e-61	0.8405	-	0.764574
AC122165_13.4	protein	2.15841e-61	0.6705		0.764822
AC146566_12.4	hypothetical protein MTR_3g028240	2.29065e-19	0.8275		0.764963
AC148817_35.4	spx domain-containing membrane protein at4g22990-like	0	0.868	-	0.765194
AC144430_60.4	imp dehydrogenase gmp related	1.92953e-24	0.71		0.765387
AC174298_3.5	phosphatidylinositol transfer protein pdr17	0	0.8615	-	0.765623
CT025838_16.5	mitochondrial rho gtpase	0	0.767	-	0.766008
AC174301_46.4	hypothetical protein MTR_1g061910	5.08807e-47	1		0.766024
AC159705_27.5	gag-pol polyprotein	0	0.754	EC:2.7.7.49	0.766254
AC126783_3.4	ribose-phosphate pyrophosphokinase mitochondrial-like	0	0.8845	EC:2.7.6.1	0.766384
AC124951_28.5	---NA---				0.766553
AC183923_21.4	eukaryotic translation initiation factor 4e	1.36042e-165	0.868	-	0.766573
AC146570_45.4	piriformospora indica-insensitive protein 2-like	0	0.8005	-	0.768704
CT025844_5.4	40s ribosomal protein s10-like protein	0	0.7335	-	0.769014
AC139708_15.5	calcium-binding mitochondrial carrier protein s -2-like	0	0.886	-	0.769167
AC149305_23.4	biotin carboxyl carrier protein of acetyl- carboxylase	6.27534e-146	0.7375	EC:6.4.1.2	0.769544
AC148607_16.4	cytochrome p450	0	0.819	EC:1.3.3.9	0.769881
AC135413_15.5	calcium-binding protein cml42	1.13142e-97	0.7425	-	0.769943
AC151483_27.4	cysteine-rich receptor-like protein kinase	1.92957e-177	0.573	-	0.77029
AC151520_32.4	matrix metalloproteinase	1.41239e-38	0.784	-	0.770478
AC202367_7.4	extended synaptotagmin-2	3.70211e-38	0.526		0.770767
AC140023_6.5	phospholipase a2-like protein	3.63411e-111	0.7845	EC:3.1.1.4	0.7709
AC202355_1.4	atp synthase delta chloroplastic-like	1.50285e-145	0.824	-	0.771234
AC126779_9.5	cytochrome p450 71d8-like	0	0.823	-	0.771612
AC144483_39.5	hypothetical protein MTR_4g124870	4.85386e-26	0.89		0.772214
AC174312_8.5	r2r3-myb transcription factor	5.35111e-171	0.795	-	0.773552
AC148346_12.5	kinase protein with adenine nucleotide alpha hydrolases-like isoform 1	0	0.742	EC:2.7.11.0	0.773913
AC191599_2.4	camp-regulated phosphoprotein 19-related protein isoform 1	3.07223e-62	0.8595	-	0.774691
AC161406_34.4	protein slowmo homolog 2-like	1.41946e-133	0.8535		0.774751
AC147014_32.5	phosphopantothenoylcysteine decarboxylase	4.61681e-139	0.769	-	0.775293
CR954195_44.4	---NA---				0.775592
CU326391_16.4	remorin-like isoform x2	6.48447e-29	0.8525		0.776057
AC146777_6.5	nadh dehydrogenase	0	0.9065	-	0.776833
AC202370_6.3	hypothetical protein MTR_4g065150	0	0.803	EC:3.2.1.55	0.777112
CU024875_24.4	hypothetical protein MTR_3g116920	0	0.812		0.777323
AC157757_9.5	cation proton exchanger	0	0.736	-	0.777985
AC140068_30.5	protein lurp-one-related 7-like	2.05908e-125	0.68	-	0.778316
AC144388_21.5	uncharacterized loc101208528	9.85827e-174	0.686	-	0.778571
AC165446_38.4	tir-nbs-lrr resistance protein	0	0.7875	-	0.778785
AC202380_11.3	probable peptide transporter at1g52190-like	3.59408e-62	0.6895	-	0.778918
AC155897_33.5	mannosylglycoprotein endo-beta-mannosidase-like	2.06621e-123	0.8975	EC:3.2.1.152	0.779041
AC137836_26.5	photosystem i reaction center subunit n	1.9961e-101	0.847	-	0.77916
CT009655_16.4	early nodulin-like protein 18	4.92614e-139	0.8135	-	0.779581
AC157981_1.5	histone-lysine n-methyltransferase suvr4	3.32076e-102	0.742	EC:2.1.1.43	0.779756
AC202570_11.3	g-type lectin s-receptor-like serine threonine-protein kinase rlk1-like	0	0.6505	-	0.779873
AC175311_15.4	set domain protein	1.91503e-29	0.939	EC:2.1.1.43	0.779917
AC148917_20.5	14-3-3-like protein d-like	0	0.9305	-	0.780981
AC166707_12.4	ethylene-responsive transcription factor erf062-like	0	0.6345	-	0.781011
CU457808_11.3	kinesin-like protein	5.29311e-130	0.702	-	0.781237
AC137670_15.5	---NA---				0.781257
AC138448_13.5	---NA---				0.782135
CR932966_52.4	molybdenum cofactor synthesis family protein	3.10388e-66	0.8635	-	0.782414
AC130810_16.4	protein faf- chloroplastic-like	0	0.576		0.782492
AC202304_8.3	protease 4-like	0	0.802	EC:3.4.21.0	0.782842
CT573216_12.5	transcription factor bhlh086-like	0	0.698	-	0.783132
CU207236_16.3	photosystem i reaction center subunit chloroplastic-like	4.09273e-113	0.8405	-	0.783528
AC138014_45.5	structural maintenance of chromosomes protein	1.1243e-31	0.9133	EC:3.6.1.15	0.783993
AC123547_6.5	transcription factor bhlh35-like	1.31803e-161	0.8555	EC:1.3.1.74	0.784181
AC149805_34.4	dna polymerase theta-like	0	0.7345	EC:2.7.7.7	0.78451
AC157350_33.4	pentatricopeptide repeat-containing protein	8.1677e-62	0.8285		0.784889
AC171618_43.5	udp-glycosyltransferase 79b6-like	0	0.7925	EC:3.1.27.1; EC:2.4.1.0	0.785034
AC123975_27.5	gibberellin 2-beta-dioxygenase 8-like	0	0.819	EC:1.13.11.0; EC:1.14.11.15	0.785443
CT967319_26.4	ferritin- chloroplastic-like	7.80816e-159	0.866	EC:1.16.3.1	0.785505
AC155897_44.5	hus1 protein	0	0.8605		0.786137
CT868737_16.4	cellulose synthase	0	0.7805	EC:2.4.1.12	0.786175
AC162278_28.4	PREDICTED: uncharacterized protein LOC101504571	0	0.746		0.786361
CR936328_12.4	phosphatidylglycerol phosphatidylinositol transfer	2.08796e-97	0.7145		0.787106
CR382279_27.5	nhl domain-containing protein	0	0.714	-	0.787407
AC148293_6.5	3-oxo-5-alpha-steroid 4-dehydrogenase	0	0.7835	-	0.787826
AC149135_47.4	pentatricopeptide repeat protein	7.63077e-95	0.6729		0.787998
AC121237_21.5	sec-independent protein translocase protein tata e-like protein	7.26422e-154	0.7905	-	0.788739
CT025843_13.4	cyclin dependent kinase inhibitor	1.44903e-128	0.6925	-	0.788784
AC157983_1.4	f-box kelch-repeat protein at1g55270-like	0	0.9225		0.788873
AC202509_9.3	e3 ubiquitin-protein ligase	1.3842e-168	0.837	-	0.789072
AC124962_41.4	inositol-tetrakisphosphate 1-kinase 2-like	0	0.884	EC:2.7.1.159; EC:2.7.1.134	0.790132
CT571262_16.5	cysteine-rich receptor-like protein kinase	0	0.758	EC:2.7.11.0	0.791147
CT025534_15.4	integral membrane protein hemolysin- isoform 1	0	0.723		0.791213
AC145330_40.4	calmodulin	1.93338e-46	1	-	0.791765
AC185135_4.4	calmodulin	3.58402e-101	0.9915	EC:1.3.1.74	0.791765
CU302342_13.4	ovarian otubain	3.77488e-135	0.6195		0.792619
AC148406_43.5	protein notum homolog	0	0.9095		0.792656
AC144731_10.4	---NA---				0.792792
AC198007_6.3	rna-directed dna polymerase (reverse transcriptase)	7.8325e-13	0.88	EC:2.7.7.49	0.793089
AC149489_22.4	transcription factor bhlh68	0	0.7565	-	0.793332
AC122722_50.4	hypothetical protein MTR_6g087880	1.94322e-52	0.6685		0.793697
AC144721_1.4	cysteine-rich receptor-like protein kinase	0	0.8625	EC:2.7.11.0	0.793727
AC186199_4.5	peroxiredoxin q	2.69747e-129	0.9045	EC:1.11.1.7; EC:1.11.1.15	0.794217
AC137819_22.4	calcium sensing chloroplastic-like	0	0.861	-	0.794247
CU062421_18.3	cysteine-rich receptor-like protein kinase	1.78672e-54	0.7037	-	0.794788
AC137825_19.4	burp domain-containing protein	0	0.7833		0.794887
AC199763_23.4	coatomer subunit zeta-3	0	0.7645	EC:2.7.11.0; EC:2.7.7.49; EC:3.4.23.0	0.79577
AC157983_23.4	dead-box atp-dependent rna helicase 37-like	0	0.816	-	0.795844
AC202591_29.3	hypothetical protein MTR_1g038360	1.79368e-39	1		0.796755
AC171168_5.5	cytochrome b6-f complex iron-sulfur subunit	9.87515e-137	0.866	EC:1.10.9.1; EC:1.10.2.2	0.797484
AC150846_38.4	unknown	3.04986e-55	0.7795		0.79768
AC161863_13.5	basic blue	1.31539e-83	0.8365	-	0.798076
AC141111_62.4	histone-lysine n-methyltransferase atxr2	2.34094e-93	0.6125		0.798477
AC152184_49.5	pentatricopeptide repeat-containing protein	5.85223e-27	0.6989		0.798572
AC152053_11.5	acetyl-coenzyme a synthetase	0	0.8305	-	0.798684
AC147741_6.4	ribulose bisphosphate carboxylase small chain 3a	1.28386e-119	0.914	EC:4.1.1.39	0.798757
AC152186_33.4	cysteine-rich receptor-like protein kinase	9.85204e-73	0.6845	-	0.798762
AC126786_16.4	glyceraldehyde-3-phosphate dehydrogenase	0	0.9545	EC:1.2.1.13	0.799099
AC150703_29.4	regulator of vps4 activity in the mvb pathway-like protein isoform 1	7.17356e-39	0.865		0.799424
AC146563_23.4	hypothetical protein MTR_6g084250	7.46507e-54	1		0.799478
CU459037_8.3	serine carboxypeptidase	8.4826e-15	0.81	-	0.799812
AC149805_16.4	metal-nicotianamine transporter ysl2	0	0.863	-	0.799967
AC146564_30.4	cox viia-like protein	7.20082e-44	0.93	EC:1.9.3.1	0.79998
AC159872_50.5	cysteine-rich receptor-like protein kinase	5.27754e-33	0.6767	EC:2.7.7.49	0.80023
AC119415_61.5	nac domain-containing protein	0	0.6442	-	0.801509
CT009568_57.4	phosphatidylinositol 4-kinase	3.36779e-114	0.8025	EC:2.7.1.67	0.801743
AC171168_26.5	hypothetical protein MTR_1g024480	1.33386e-28	0.9475		0.801816
CT737180_38.5	nuclear transcription factor y subunit c-4-like	4.99e-84	0.738	-	0.80182
AC161863_40.5	transmembrane emp24 domain-containing protein p24delta3-like	6.52665e-116	0.897	-	0.802204
AC127169_28.5	pathogenesis-related protein pr-1-like	3.12871e-104	0.8085	-	0.802769
AC126013_15.4	chlorophyll a-b binding protein chloroplastic-like	0	0.968	-	0.803434
AC148397_5.4	protein	9.44863e-53	0.86		0.804416
AC121244_54.5	hypothetical protein MTR_4g070900	1.51269e-21	1		0.80571
AC158501_35.4	progesterone 5-beta-reductase	3.14459e-26	0.845	EC:1.3.1.3; EC:1.1.1.145	0.80578
AC150844_24.4	membrane-anchored ubiquitin-fold protein	2.28409e-30	0.916		0.805956
AC141112_37.4	uncharacterized loc101207357 isoform 1	3.56675e-89	0.8355	-	0.806032
AC135463_27.5	uncharacterized crm domain-containing protein chloroplastic-like	0	0.778	EC:2.3.1.24	0.80609
AC146308_9.5	pentatricopeptide repeat-containing protein at2g13600-like	2.21707e-160	0.721	-	0.806639
AC136840_20.5	probable pectinesterase pectinesterase inhibitor 21-like	0	0.757	EC:3.1.1.11	0.806891
AC146333_41.4	cytochrome p450	7.7828e-110	0.6155	EC:2.7.7.49	0.807257
AC146853_34.4	hypothetical protein MTR_3g014680	0	0.7645		0.807415
AC203560_22.3	verticillium wilt disease resistance protein	3.20116e-28	0.874	-	0.807648
AC152053_26.5	ethylene-responsive transcription factor rap2-11-like	2.90409e-152	0.763	-	0.807657
CT010504_10.4	protein suppressor of gene silencing 3-like	0	0.776	-	0.808775
CT954229_25.4	f-box protein skip19	0	0.6695		0.809258
AC203546_20.3	inositol transporter 1-like	0	0.8295	-	0.809517
AC196856_5.4	rab6-interacting golgin-like isoform x2	5.13368e-83	0.965	-	0.809866
CT573052_50.5	protein	1.17206e-158	0.6675		0.810301
AC126783_14.4	glutamate--glyoxylate aminotransferase 2	0	0.9415	EC:2.6.1.44; EC:4.4.1.14; EC:2.6.1.2; EC:2.6.1.4	0.81145
CU459032_2.4	pentatricopeptide repeat-containing protein	1.28656e-24	0.9367	-	0.812366
AC203553_1.4	nac domain protein	7.18851e-172	0.7995	-	0.81242
CR931809_20.5	ovarian cancer-associated gene 2 protein	2.86324e-155	0.803	-	0.812533
CR931734_16.4	alcohol dehydrogenase-like 7-like	0	0.8655	EC:1.1.1.284	0.812577
AC149581_13.5	alpha-l-fucosidase 1-like	0	0.8385	EC:3.2.1.51	0.813821
CU012050_18.4	nac domain-containing protein	0	0.757	-	0.815198
AC146705_41.5	dna repair protein rad50	0	0.818	-	0.815964
AC147364_20.5	probable 1-deoxy-d-xylulose-5-phosphate chloroplastic-like	0	0.9335	EC:2.2.1.7	0.816009
AC146746_12.5	protein kinase family protein	0	0.834	EC:2.7.11.0	0.81625
AC146548_14.5	protein kinase chloroplastic-like	0	0.8115	EC:2.7.10.2; EC:2.7.11.0	0.816284
CU424494_2.4	membrane bound o-acyl transferase	8.30146e-17	0.64	-	0.816501
CR956399_57.5	coiled-coil domain-containing protein	2.45494e-78	0.819	-	0.81719
AC202569_6.4	ubiquitin family protein expressed	3.07076e-58	0.715		0.817241
AC144721_12.4	zinc finger-like protein	8.99486e-102	0.922	-	0.817282
AC202311_5.4	bsd domain-containing protein	0	0.708		0.817716
CT963093_16.4	annexin-like protein	0	0.831	-	0.817846
CU302289_16.3	nucleic acid binding	0	0.766	-	0.818193
AC150846_36.4	chlorophyll a-b binding protein chloroplastic-like	3.77328e-158	0.9065	-	0.818211
CT573401_15.4	ino80 complex subunit c	9.97184e-91	0.912		0.818697
AC146307_16.4	clp protease-related protein chloroplastic-like	2.16113e-39	0.9033		0.819654
AC169173_19.5	subtilisin-like protease-like	0	0.796	EC:3.4.21.0	0.819728
AC147963_14.4	hypothetical protein MTR_1g083660	8.23178e-32	1		0.819795
AC134322_19.5	ferredoxin i	1.05589e-93	0.79	-	0.819924
AC149803_17.5	thioredoxin-like chloroplastic-like	1.89516e-140	0.883	EC:1.8.4.0	0.821561
AC202306_3.4	60s ribosomal protein l27a-3-like	2.13973e-102	0.932	-	0.821761
CR956619_13.5	protein iq-domain 1-like	0	0.7035		0.821776
AC202496_1.4	glyoxylate reductase	2.1872e-73	0.9065	EC:1.1.1.26	0.821874
AC121237_10.5	uncharacterized membrane	0	0.8425	-	0.821917
CT009568_22.4	cell wall vacuolar inhibitor of fructosidase 2-like	2.05942e-112	0.763	EC:3.1.1.11	0.821943
CU179636_10.3	ninja-family protein afp3	5.27597e-78	0.7705	-	0.822149
AC127674_14.4	5-enol-pyruvylshikimate-phosphate synthase	1.66243e-168	0.9545	EC:2.5.1.19	0.822257
AC141115_45.5	ribosome biogenesis protein tsr3 homolog	0	0.7805	-	0.822319
CR931739_46.4	hypothetical protein MTR_3g008910	3.28488e-22	0.745		0.822339
CU062660_8.3	golgi-body localization protein domain isoform partial	0	0.833	-	0.822341
CT573354_34.5	trna-dihydrouridine synthase a-like	0	0.8975	-	0.82261
AC159872_52.5	ribosomal protein	1.61234e-36	0.7375	-	0.82272
AC152054_32.5	histone-lysine n-methyltransferase suvr4	6.23668e-21	0.815	EC:2.1.1.43	0.822793
CT967319_5.4	40s ribosomal protein s4-like	0	0.9745	-	0.822809
AC157894_3.5	protein notum homolog	0	0.8725		0.823092
AC135317_10.4	mrna-binding protein	0	0.911	-	0.823372
AC140544_46.5	nac domain protein	0	0.6685	-	0.823461
CT573420_16.4	at4g17010 dl4535w	4.92133e-112	0.8155	-	0.823825
AC126779_34.5	protein da1-related 1-like	0	0.88	-	0.825556
AC202498_12.3	d-xylose-proton symporter-like chloroplastic-like	5.63704e-22	0.8475	-	0.825568
CT025839_56.5	lectin-domain containing receptor kinase	1.24041e-52	0.8455	EC:2.7.11.0	0.825856
AC171618_47.5	trans-resveratrol di-o-methyltransferase-like	0	0.7905	-	0.825907
AC198006_7.4	gpi-anchored protein	5.87465e-82	0.709	-	0.826027
AC152421_30.5	probable acyl-activating enzyme 2-like	0	0.8625	EC:6.2.1.26	0.826149
CR954192_11.5	dehydrodolichyl diphosphate synthase 2-like	9.3184e-100	0.8745	-	0.826209
AC187543_48.5	dag protein	3.00403e-163	0.859	-	0.826455
AC165275_4.5	gaba receptor-associated	1.72028e-56	0.9775	-	0.82668
AC146555_40.5	---NA---				0.826807
AC159535_25.4	cytochrome p450-like protein	9.49121e-51	0.8275	-	0.827471
AC138579_2.4	imp dehydrogenase gmp related	2.54591e-33	0.7506	-	0.827523
AC149490_21.4	ovarian otubain	2.0306e-125	0.767	-	0.827596
AC186679_26.4	hypothetical protein MTR_2g033380	2.37005e-37	0.815		0.828174
AC202478_9.3	alpha beta-hydrolases superfamily protein	0	0.8775	-	0.828256
CR378662_6.4	eukaryotic translation initiation factor 2 subunit alpha-like	0	0.929	-	0.828665
AC152919_44.5	uncharacterized trna rrna methyltransferase slr0955-like	0	0.831	-	0.828996
AC144726_30.5	chloroplastic group iia intron splicing facilitator chloroplastic-like	4.82782e-175	0.7325	-	0.829008
AC202316_14.3	tgacg-sequence-specific dna-binding protein tga- -like	0	0.7825	-	0.829713
AC149802_34.5	succinate dehydrogenase 6	1.9427e-81	0.854	-	0.830783
CT571264_52.4	f-box family protein	0	0.6435		0.831039
AC151725_35.5	peroxidase 2	8.71352e-92	0.8255	EC:1.11.1.7	0.831248
AC155895_22.4	uncharacterized membrane protein at1g06890-like	0	0.864	-	0.831427
AC148651_7.5	peroxidase 17-like	0	0.901	EC:1.11.1.7	0.832058
AC159706_8.5	ice binding	0	0.7985		0.832093
CU179894_26.4	calcium-dependent protein kinase 9-like	0	0.8745	EC:2.7.11.17	0.832283
AC174345_28.4	hypothetical protein MTR_3g089520	1.15678e-40	0.9667		0.832515
CU179907_16.4	acylamino-acid-releasing enzyme	0	0.8045	EC:3.4.21.0	0.833236
AC165432_15.4	zinc finger ccch domain-containing protein	0	0.6875	-	0.833278
AC159706_27.5	probable e3 ubiquitin-protein ligase xbos32-like	0	0.7935	-	0.834622
CT033767_5.4	hypothetical protein MTR_5g035610	1.35295e-26	1		0.834714
AC202306_5.4	protein transparent testa 12-like	0	0.8445	-	0.835005
CT573505_23.4	verticillium wilt disease resistance protein	5.45947e-36	0.93	-	0.835235
AC169178_21.5	kh domain-containing protein at2g38610-like	0	0.95	-	0.836315
AC146571_24.4	hypothetical protein MTR_7g113270	0	0.6835	-	0.836651
AC119415_14.5	iaa-amino acid hydrolase ilr1-like 5-like	0	0.8305	EC:3.5.1.32	0.836781
CR940309_35.4	thioesterase superfamily protein	4.02e-115	0.645		0.836849
CT033764_60.4	cytochrome p450 83b1-like	0	0.8135	EC:1.14.13.0	0.837163
AC138016_37.4	chlorophyll a-b binding protein chloroplastic-like	0	0.942	-	0.837234
AC171167_31.5	heat shock protein	2.3445e-42	0.9155	-	0.837949
CT573077_47.4	glutamate-gated kainate-type ion channel receptor subunit 5	5.36894e-126	0.773		0.838086
AC144481_6.4	pleckstrin homology domain-containing family a member	8.39607e-92	0.83	-	0.838205
AC135801_11.5	small nuclear ribonucleoprotein f	4.46342e-48	0.978	-	0.838221
AC150706_16.4	ubiquitin-conjugating enzyme cop10	7.50893e-120	0.8595	EC:6.3.2.19	0.838523
AC146631_32.4	probable protein phosphatase 2c 52-like	0	0.8935	-	0.838761
AC146651_16.4	urease accessory protein g	2.66712e-180	0.959	-	0.839885
AC202487_9.3	gdsl esterase lipase	3.55997e-57	0.82	EC:3.1.1.1; EC:3.2.1.51	0.839905
AC202518_19.3	histone h2a	1.06293e-14	0.9975	-	0.840233
AC202515_13.3	squalene synthase 2	0	0.9235	EC:2.5.1.21	0.841242
AC152406_27.4	cytochrome p450	0	0.8835	EC:1.3.3.9	0.841301
AC152424_2.4	probable basic-leucine zipper transcription factor e-like	2.07419e-179	0.659		0.841557
AC148405_8.5	atp synthase subunit b chloroplastic-like	1.20151e-143	0.8055	-	0.841627
AC141115_22.5	heavy metal-associated isoprenylated plant protein 26-like	7.54255e-96	0.9105	-	0.842317
CT571261_16.5	homeobox-leucine zipper protein athb-13-like	0	0.8605	-	0.842963
AC139747_37.4	anthranilate synthase alpha	1.92259e-139	0.6475	EC:4.1.3.27	0.842995
CU137663_6.3	serine threonine-protein kinase ctr1-like	0	0.796	EC:2.7.12.1; EC:2.7.11.25	0.843016
AC144592_86.4	hypothetical protein MTR_2g066270	2.56868e-35	0.9		0.843209
AC141107_57.4	aladin-like	0	0.8115	-	0.843266
CR931739_11.4	21 kda protein	5.27584e-123	0.8685	EC:3.1.1.11	0.843626
CT967302_30.4	protein disulfide-isomerase ddb_g0275025-like	0	0.797	-	0.843799
AC155891_7.5	phosphatase methylesterase 1	1.33345e-48	0.8145		0.844835
CT030191_11.4	CCP	2.66889e-48	0.82	-	0.845241
AC144517_28.4	beta-ureidopropionase	0	0.9035	EC:3.5.1.6	0.845544
CT033770_27.5	rab proteins geranylgeranyltransferase component a	2.18085e-86	0.7159	EC:1.1.99.1; EC:4.1.2.10	0.84574
AC144405_29.4	rna-directed dna polymerase (reverse transcriptase) ribonuclease h	0	0.911	EC:3.1.26.4; EC:2.7.7.49; EC:3.4.23.0	0.846083
AC202491_7.3	probable alpha-amylase 2-like	6.61818e-75	0.8525	EC:3.2.1.60; EC:3.2.1.1	0.846316
AC157894_2.5	probable peptide nitrate transporter at1g59740-like	0	0.8475	-	0.846561
AC157894_19.5	low temprature induced-like protein	7.55549e-19	0.955	-	0.846955
CU024880_129.4	---NA---				0.848546
AC147008_67.5	helicase-like protein	3.78414e-30	0.97	-	0.848558
AC123572_15.4	ring finger protein	0	0.833	-	0.849363
AC149580_19.5	lipoxygenase	0	0.911	EC:1.13.11.12	0.849399
AC195567_25.3	chlorophyll a-b binding protein cp24 chloroplastic-like	1.89065e-169	0.922	-	0.849421
AC139841_26.4	histone h2b	1.12189e-59	1	-	0.849692
AC197464_13.4	1-aminocyclopropane-1-carboxylate deaminase-like	0	0.909	EC:4.4.1.15; EC:3.5.99.7	0.850189
CR954198_9.4	ferritin- chloroplastic	2.39069e-168	0.874	EC:1.16.3.1	0.850327
CU019606_19.4	zinc cchc-type	7.31883e-62	0.7485	-	0.850389
AC147011_26.4	abc transporter i family member 20-like	0	0.873	EC:3.6.3.28	0.851272
AC148446_10.4	abc transporter g family member 8-like	0	0.8295	-	0.851383
AC147363_12.4	molybdopterin synthase catalytic subunit	3.51934e-137	0.863	-	0.851977
CU179894_19.4	geranyl-diphosphate synthase	0	0.728	-	0.852045
AC202586_3.3	21 kda	1.53257e-117	0.7975	EC:3.1.1.11	0.852083
AC165438_54.5	uncharacterized loc101216222	1.39804e-89	0.8365		0.852407
AC157891_47.4	transcription factor hbp-1b -like	0	0.8345	-	0.852528
CT025840_35.4	mterf domain containing identical	0	0.8225	-	0.853525
AC123899_27.4	amino acid dehydrogenase family protein	0	0.903	EC:1.5.1.5; EC:3.5.4.9	0.853539
AC202357_11.4	subtilisin-like protease	0	0.797	EC:3.4.21.0	0.853601
AC126781_2.5	macrophage migration inhibitory factor homolog	9.04598e-77	0.8555	EC:3.2.1.51	0.853632
AC160516_71.4	aldo keto reductase	5.19768e-46	0.958	-	0.853741
CT954236_30.5	dof zinc finger	0	0.741	-	0.854481
AC174316_24.5	fructose-bisphosphate aldolase	2.24679e-128	0.947	EC:4.1.2.13	0.855993
AC167711_51.5	glucan endo- -beta-glucosidase	0	0.8655	EC:3.2.1.39	0.856042
AC153725_31.5	hypothetical protein MTR_1g063810	5.52833e-22	1		0.856125
CT009492_10.4	40s ribosomal protein s9-2-like	4.85561e-127	0.977	-	0.856411
AC147961_14.5	btb poz ankyrin repeat protein	0	0.876	-	0.856566
AC169076_17.5	tubulin beta chain	0	0.993	-	0.856725
AC147537_27.5	hypothetical protein MTR_4g028230	6.99798e-31	1		0.856886
AC124956_13.4	uncharacterized loc101206859	1.09416e-96	0.8275	-	0.857083
AC142222_28.5	transcription factor-like protein dpb-like	1.44618e-125	0.8665	-	0.857084
AC174303_36.5	serine carboxypeptidase	1.03156e-155	0.863	EC:3.4.16.0	0.85732
AC202334_4.4	subtilisin-like protease-like	3.85484e-122	0.729	EC:3.4.21.0	0.857644
CR936328_26.4	calcineurin-like metallo-phosphoesterase-like protein	0	0.8365	-	0.858236
AC157537_34.4	myosin-h heavy chain-like	0	0.8865	-	0.858701
CT027662_33.5	cytochrome b6 f complex subunit n	2.70293e-34	0.911	-	0.858718
AC202371_39.4	rna-binding protein nob1	4.48784e-65	0.8935	-	0.858897
CR936325_43.5	far1-related protein	1.66096e-43	0.746	-	0.858948
AC202357_19.4	deoxycytidylate deaminase	2.85117e-61	0.961	EC:3.5.4.12	0.859376
AC137602_42.5	calcium-binding mitochondrial carrier protein	0	0.819	-	0.859394
AC150311_23.4	grf1-interacting factor 1-like	5.96398e-86	0.785	-	0.859756
CT485795_28.5	mads-box transcription factor 27-like	5.22519e-29	0.9015	EC:1.3.1.74	0.859946
AC148607_51.4	leucine-rich repeat receptor-like protein kinase pxl2-like	0	0.828	EC:2.7.11.24; EC:1.3.1.74	0.861033
AC152185_37.5	phytochrome b	0	0.9355	-	0.861042
AC169124_35.4	---NA---				0.861631
AC145222_58.4	atp binding	0	0.8045	-	0.861787
AC148348_11.4	pentatricopeptide repeat-containing protein at2g15690-like	0	0.8855		0.861807
AC141922_8.5	protein creg1	2.56408e-61	0.925	-	0.861908
AC135798_69.4	myosin xi-f	0	0.945	-	0.862488
CR932964_5.4	2-hydroxyisoflavanone dehydratase	0	0.792	-	0.86266
AC186643_51.4	bromodomain protein	4.39688e-155	0.5765	-	0.863776
CT967303_30.4	peptidyl-prolyl cis-trans isomerase	1.91845e-42	0.7075	EC:5.2.1.8	0.863842
AC192328_2.4	ubiquitin thioesterase otubain-like	0	0.867	EC:3.4.19.0	0.863866
AC087771_17.4	udp-n-acetylglucosamine transferase subunit alg14 homolog	1.79749e-30	0.8213	-	0.864889
AC161569_4.5	5 -nucleotidase sure	0	0.8175	EC:3.1.3.2; EC:3.1.3.5	0.864995
AC165438_24.5	hypothetical protein MTR_8g106530	2.53243e-130	0.7905		0.865148
CT963134_25.5	probable nitronate monooxygenase-like	0	0.8895	EC:1.1.1.205; EC:1.13.11.0; EC:1.13.12.16	0.865695
AC170582_3.4	glutathione s-transferase gst	9.13506e-136	0.8415	EC:2.5.1.18	0.866248
AC148342_19.4	---NA---				0.866412
AC122729_17.5	histone h3	3.28155e-75	0.914	-	0.86672
CT963092_10.4	histone acetyltransferase	0	0.7015	EC:2.3.1.48	0.867
AC119415_10.5	peroxidase 5-like	0	0.83	EC:1.11.1.7	0.867565
AC159089_8.4	microtubule-associated protein 1b-like	5.24094e-161	0.6215	-	0.867667
AC143341_10.4	1-acyl-sn-glycerol-3-phosphate acyltransferase 2-like	0	0.895	EC:2.3.1.51	0.869212
CR936364_51.4	sirtuin 2	0	0.8655	-	0.869378
AC202516_13.4	drought responsive element binding protein 1	6.1475e-79	0.7255	-	0.869536
CT573504_5.5	gdp-l-galactose phosphorylase 1-like	0	0.8685	EC:2.7.7.22	0.86979
AC149208_21.5	ring u-box superfamily protein isoform 1	1.04609e-52	0.776	-	0.870914
AC202595_14.4	integrase core domain containing protein	1.00079e-55	0.5755	-	0.871254
AC150799_12.5	hydroperoxide lyase	0	0.8675	EC:4.2.1.92	0.871737
AC150846_19.4	cupin domain-containing protein	2.14903e-65	0.885	-	0.872495
AC137701_5.4	leucine-rich repeat receptor-like protein kinase pxl1-like	0	0.8335	EC:2.7.11.24; EC:1.3.1.74	0.872702
AC135102_25.4	trm112-like protein at1g78190-like	7.22869e-70	0.898	-	0.872929
AC122168_20.5	protein	0	0.807		0.872957
CT009528_46.4	glutamyl-trna amidotransferase subunit chloroplastic mitochondrial-like	0	0.857	EC:6.3.5.7	0.873536
AC202319_15.4	pentatricopeptide repeat-containing protein	3.69768e-73	0.72		0.873621
AC141111_15.4	serine--glyoxylate aminotransferase-like	0	0.9565	EC:2.6.1.45	0.873774
AC160516_28.4	ribulose- -bisphosphate carboxylase oxygenase large subunit	0	0.9855	EC:4.1.1.39	0.874131
AC187543_22.5	flavoprotein wrba	4.88975e-144	0.869	-	0.874837
AC125368_22.5	zinc finger protein zat11-like	5.42223e-118	0.75	-	0.874936
CR933104_12.5	12-oxophytodienoate reductase	0	0.902	-	0.87524
AC166093_21.4	purple acid phosphatase 15-like	0	0.9045	EC:3.1.3.2	0.875351
CU062622_2.3	translation factor sui1	2.738e-74	0.9495	-	0.875845
AC183923_9.4	pith domain-containing protein 1-like	4.17988e-135	0.936		0.876532
AC149580_16.5	lipoxygenase	0	0.7885	EC:1.13.11.12	0.877385
AC161404_6.5	transcription factor bhlh123-like	0	0.7035		0.877479
AC202360_8.4	probable receptor-like protein kinase at1g80640-like	0	0.867	EC:2.7.11.0	0.878269
CU179637_9.3	isocitrate dehydrogenase	0	0.9315	EC:1.1.1.41	0.878286
AC159873_18.5	probable receptor-like serine threonine-protein kinase at5g57670-like	0	0.863	EC:2.7.11.0	0.87843
AC139356_32.4	---NA---				0.878842
AC157507_17.5	sphingolipid delta -desaturase des1-like	0	0.9235	-	0.879733
AC141106_6.5	actin depolymerizing factor-like protein	2.83105e-98	0.9555	-	0.880566
AC122165_45.4	bifunctional purine biosynthesis	0	0.9145	EC:2.1.2.3; EC:3.5.4.10	0.880792
AC174298_31.5	pyridine nucleotide-disulfide oxidoreductase domain-containing protein 2-like	0	0.8715	-	0.881296
AC126783_39.4	copper methylamine oxidase-like	0	0.9485	EC:1.4.3.21	0.882723
AC202518_17.3	lactoylglutathione lyase family protein	1.12054e-88	0.861	-	0.883999
CU013516_21.5	coatomer subunit zeta-3	0	0.7475	EC:2.7.11.0; EC:2.7.7.49; EC:3.4.23.0	0.885004
AC166046_1.5	dehydration-responsive element-binding protein 3-like	2.52252e-100	0.7935	-	0.886425
AC135604_27.4	hypothetical protein MTR_5g056400	2.4578e-08	0.98		0.886503
AC146558_15.5	histone h4	6.94898e-50	1	-	0.887205
AC140551_61.5	hypothetical protein MtrDRAFT_AC140551g61v2	2.67203e-44	0.877		0.887457
AC126010_25.4	---NA---				0.887973
CR955004_13.4	malate glyoxysomal	0	0.9165	EC:1.1.1.37	0.888022
AC155803_62.5	calcium-dependent protein kinase	0	0.9035	EC:2.7.11.17	0.888234
AC202362_4.3	calcium-dependent protein kinase	0	0.8015	EC:2.7.11.0	0.888234
AC146560_43.5	hypothetical protein MTR_6g005300	4.99115e-74	0.965		0.888274
AC134242_43.5	glycine-rich rna binding protein	5.5975e-54	0.952	-	0.888879
AC162440_38.5	heat shock protein 70 -interacting	0	0.808	-	0.889145
AC149491_27.4	wd40 domain-containing protein	0	0.7455		0.8892
AC202341_8.4	rrna-processing protein fcf1 homolog	5.4956e-51	0.9025		0.8897
AC144503_21.4	d-3-phosphoglycerate chloroplastic-like	0	0.8995	EC:1.1.1.95	0.891244
CR954195_11.4	histone h3	1.10223e-91	0.9975	-	0.891249
AC150779_31.4	hypothetical protein MTR_1g068580	4.93995e-47	0.887		0.892172
AC150779_25.4	histone h2b	9.02674e-55	1	-	0.892582
AC202579_1.3	senescence-associated protein	2.23209e-50	0.83		0.89265
AC154391_9.5	epoxide hydrolase	0	0.933	-	0.892723
CR956392_5.4	gata transcription factor 12-like	0	0.6675	-	0.892852
AC202487_10.3	protein grpe	1.68362e-37	0.895	-	0.893197
CU179811_13.4	laccase-4-like	0	0.8375	EC:1.10.3.2; EC:1.10.3.3	0.893613
AC124967_17.5	saur family protein	2.75006e-84	0.7525	-	0.893789
AC187466_8.4	iaa-amino acid hydrolase ilr1-like protein	0	0.847	-	0.894058
AC153350_35.4	ell-associated factor eaf	0	0.772		0.894215
AC151824_21.4	transcription factor tcp7-like	3.09664e-97	0.673	-	0.894533
AC135848_5.4	nadh-plastoquinone oxidoreductase subunit 4	1.33167e-38	0.901	EC:1.6.5.3	0.89478
AC136139_5.5	nadh dehydrogenase	2.40147e-39	0.9365	-	0.895128
AC146720_24.5	ubiquitin carrier protein	1.70399e-111	0.95	EC:6.3.2.19	0.895183
AC155100_29.4	light harvesting chlorophyll a b-binding protein	2.77865e-142	0.8205	-	0.895482
AC146789_61.4	amino acid binding	4.86351e-56	0.9365	-	0.896128
CT009651_17.4	hypothetical protein MTR_5g089960	1.02799e-31	1		0.896368
AC155101_29.5	chloroplast processing peptidase-like	0	0.8315	-	0.898956
AC144406_58.5	hypothetical protein (mitochondrion)	2.11913e-36	0.8633		0.899586
CR954188_32.4	protein	5.01126e-134	0.8535	-	0.902439
AC202594_15.3	lipoxygenase	0	0.806	EC:1.13.11.12	0.903172
AC135605_36.5	cysteine synthase	4.50416e-159	0.8765	EC:2.5.1.47	0.907081
AC152936_25.5	mitochondrial uncoupling protein 1-like	0	0.94	-	0.908988
AC148293_12.5	amidophosphoribosyltransferase chloroplastic-like	0	0.924	EC:2.4.2.14	0.910113
AC159706_38.5	acyl- n-acyltransferases superfamily protein isoform 2	3.55027e-31	0.9115	-	0.910475
CT963108_44.5	dna-binding protein escarola-like	2.02485e-122	0.8	-	0.910649
AC202518_1.3	histone h2b	7.32337e-68	0.985	-	0.910797
AC165276_13.4	acyl carrier protein 1	2.3141e-68	0.877	-	0.911291
AC148968_42.4	glutamine synthetase	0	0.955	EC:6.3.1.2	0.911415
AC145753_36.5	---NA---				0.911557
AC119415_8.5	nascent polypeptide-associated complex subunit alpha-like protein 2-like	2.76099e-108	0.885	EC:3.6.3.8	0.911888
AC136449_22.5	caffeoyl- 3-o- partial	0	0.9835	EC:2.1.1.104	0.913068
AC174362_67.4	hypothetical protein MTR_5g067940	6.30846e-28	0.815	-	0.913782
AC126006_26.5	aspartic proteinase nepenthesin-1-like	0	0.903	EC:3.4.23.0	0.916036
CR955009_18.5	60s ribosomal protein l34-like	1.17826e-60	0.98	-	0.916681
AC145156_28.5	hypothetical protein GlmaxMp64 (mitochondrion)	1.25412e-12	0.97		0.917031
AC146755_8.4	hypothetical protein MTR_1g100800	9.76319e-167	0.796		0.917393
AC146757_63.4	pyruvate dehydrogenase (acetyl-transferring) mitochondrial-like	0	0.936	EC:2.7.11.2	0.919377
AC138087_4.4	40s ribosomal protein s30	3.68788e-35	0.9795	-	0.919846
AC148971_39.4	costars family	2.92897e-57	0.9285	-	0.920262
AC202570_6.3	nhp2-like protein 1-like	3.08256e-29	0.941	-	0.925485
CT030028_6.5	ras-related protein rab11a-like	1.61939e-163	0.9545	-	0.926688
CT573076_16.5	40s ribosomal protein s13-like	3.48021e-103	0.979	-	0.927903
AC146791_45.4	cytochrome b6 f complex subunit n	2.2987e-107	0.8445	-	0.931044
AC148651_41.5	peroxidase 17-like	0	0.921	EC:1.11.1.7	0.93141
AC160516_74.4	---NA---				0.948561
AC174362_47.4	unknown	1.94694e-54	0.9633	-	0.950351
CR954195_28.4	histone h3	1.10223e-91	0.9975	-	0.951735
