# Supplementary material for: Deciphering common and specific transcriptional immune responses in pea towards the oomycete pathogens Aphanomyces euteiches and Phytophthora pisi
Source: BMC Genomics. 2015 Aug 21;16(1):627. doi: 10.1186/s12864-015-1829-1 (PMC4546216; doi:10.1186/s12864-015-1829-1)
Supplement: Additional file 5: Table S3. — List of differentially expressed pea genes during interaction with A. euteiches and P. pisi. Microsoft Excel spreadsheet containing M. truncatula gene IDs (column A), annotation (column B), minimum E-value (the lowest E-value of the ten best hits, column C), mean similarity (the average similarity value of the ten best hits, column E) and enzyme code (column E) provided by Blast2GO. Ratio of the log2 expression between each treatment and the corresponded control samples is presented in column F to I. Genes are clustered based on their expression patterns as shown in Fig. 2. Sheets 2 and 3 represent the genes in sub-clusters 1b and 2a, respectively, which are mainly induced in response to both pathogens at 6 hpi. Sheets 1 and 4 represent the genes in sub-clusters 1a and 2b that are specifically induced in response to P. pisi and A. euteiches at 6 hpi, respectively. Sheets 6 and 7 represent the genes in sub-clusters 3b and 4a, respectively, which are induced in response to both pathogens at 20 hpi. Sheets 5 and 8 represent the genes in sub-clusters 3a and 4b that are specifically induced at 20 hpi in response to A. euteiches and P. pisi, respectively. (XLSX 280 kb) [file 12864_2015_1829_MOESM5_ESM.xlsx]

## Sheet: 1a, P6
Gene ID	Annotation	Minimum E-value	Mean similarity	Enzyme codes	P. pisi 20hpi	A. euteiches 20hpi	P. pisi 6hpi	A. euteiches 6hpi
AC121235_37.5	pre-rrna-processing protein esf1-like	6.03559e-180	0.664	-	1.01489	0.790377	1.74208	1.07142
AC121236_11.5	hypothetical protein MTR_2g025220	5.66039e-40	0.99		0.566785	0.645193	0.822373	0.694602
AC121237_58.5	paired amphipathic helix protein sin3	1.38526e-125	0.6805		0.55529	0.571756	1.53402	1.03551
AC121244_46.5	math domain-containing protein at5g43560-like	4.7445e-73	0.4975		1.00983	0.789715	1.56632	0.977501
AC121244_47.5	sec14 cytosolic factor	0	0.702	-	1.37136	1.33634	1.59662	1.24617
AC122170_34.4	hypothetical protein MTR_6g046390	2.85203e-27	0.906		1.15515	1.11397	1.57921	1.22891
AC123975_45.5	cobra-like protein	1.7412e-123	0.7535		0.870397	0.665241	0.925322	0.756425
AC124963_62.5	ribosomal protein	2.3455e-35	0.778	-	0.768677	0.864912	1.79177	1.27857
AC124972_13.5	myb transcription factor	0	0.576	-	1.09889	0.764023	1.76848	1.09061
AC125389_26.5	gras family transcription factor	1.00963e-141	0.8045		0.90338	0.917585	1.72875	1.1442
AC125478_21.4	protein phosphatase 2c	0	0.671		0.806216	0.668124	1.1083	0.842471
AC126007_55.4	pgpd14 isoform 1	4.3502e-27	0.8655	-	1.00658	0.956844	1.76796	1.17778
AC126015_32.4	---NA---				1.29015	0.804714	2.05919	1.38156
AC126783_10.4	flavin-containing monooxygenase yucca10-like	0	0.751	EC:1.14.13.8	1.03292	1.14175	1.75678	1.05628
AC127429_25.4	burp domain-containing protein	0	0.7835		0.920378	0.573056	1.32308	0.850138
AC130800_65.4	cytochrome p450 89a2-like	0	0.8475	-	0.634408	0.748513	1.08566	0.875321
AC130800_66.4	cytochrome p450 89a2-like	0	0.8125		0.557387	0.431476	1.06828	0.595202
AC130804_33.4	---NA---				0.229802	0.108079	1.72574	-0.026028
AC135229_35.5	rna-directed dna polymerase (reverse transcriptase)	4.86793e-15	0.7679	EC:2.7.11.0; EC:2.7.7.49	0.953439	1.30233	1.90906	1.40681
AC135234_64.5	f-box fbd lrr-repeat protein	0	0.5665		1.00338	0.716463	1.18815	0.61741
AC135604_43.4	exocyst complex component	4.0368e-51	0.822	-	1.05579	1.17186	1.73815	1.31537
AC136138_41.4	g-type lectin s-receptor-like serine threonine-protein kinase at4g27290-like	0	0.7905	EC:2.7.11.0	0.807993	0.661644	1.09811	0.815995
AC136504_35.5	---NA---				1.01045	0.911847	1.60651	1.08709
AC137079_4.5	(+)-delta-cadinene synthase isozyme a	3.12797e-91	0.787	-	1.03718	0.865134	1.54723	1.13185
AC137553_36.4	resistance protein mg13	0	0.697	-	1.07937	0.728437	1.70882	1.03925
AC137702_41.5	---NA---				0.420899	0.663924	1.11096	0.665008
AC137821_46.4	atp-dependent dna helicase pif1	5.10573e-165	0.694	-	1.18855	1.11288	1.56115	1.0085
AC137826_16.4	hypothetical protein MTR_004s0005	3.49752e-38	0.82		0.788246	0.649368	1.65347	0.749221
AC137986_43.4	transcription factor iiib 90 kda subunit-like	6.9962e-67	0.825	-	1.31225	0.933908	1.7119	1.03164
AC137995_5.4	nuclear factor nf-kappa-b p105 subunit	0	0.669		0.940794	1.00549	1.50997	1.16718
AC137996_60.5	vacuolar processing enzyme-1a	0	0.784	EC:3.4.22.0	0.61602	0.677885	1.04806	0.620054
AC138015_52.4	endonuclease exonuclease phosphatase	1.65766e-66	0.509	-	0.497629	0.697713	1.27107	0.855572
AC138527_16.4	hypothetical protein MTR_3g016080	2.53603e-30	0.845		0.819384	0.641778	1.56502	0.75986
AC139745_23.5	f-box protein skip23	5.35682e-27	0.861	-	1.00881	0.645169	1.5206	0.964174
AC140030_51.5	auxilin-like protein	9.9462e-45	0.848	EC:3.4.21.0	1.00928	1.04402	1.99809	1.16086
AC140031_9.4	ovarian otubain	1.02972e-57	0.809	EC:2.3.1.0; EC:2.7.11.0	3.60496	1.44267	4.02607	2.151
AC140035_51.4	abc transporter c family member 4-like	2.81636e-147	0.74	-	0.456545	0.595568	1.14002	0.748324
AC140546_9.5	pentatricopeptide repeat-containing protein at4g30700-like	0	0.7905	-	1.11636	0.895264	1.58635	1.06432
AC142223_65.5	serine threonine protein kinase srpk1	0	0.866	EC:2.7.11.0; EC:2.7.7.49	0.629823	0.982601	4.59556	0.912656
AC145329_29.4	protein ndr1-like	1.33538e-115	0.6507		1.1158	1.0594	1.56085	1.10058
AC146651_13.4	atp-dependent dna helicase pif1	1.32465e-145	0.7765	-	0.640558	0.940762	2.07762	0.869312
AC146744_2.4	hypothetical protein MTR_3g034690	7.59276e-97	0.7275	-	1.71331	1.24641	2.04409	1.30512
AC146785_53.5	beta-glucosidase 40-like	1.03496e-22	0.905	EC:3.2.1.0	1.09805	0.785977	2.1315	1.15833
AC146910_16.5	hypothetical protein MTR_6g026820	3.69343e-43	1		1.59333	1.22219	1.88375	1.20919
AC147001_12.5	kda class vi heat shock protein	1.4371e-137	0.82		1.01944	0.586479	1.09359	0.754756
AC147363_1.4	replication factor-a protein 1 family protein	1.83203e-84	0.6462		0.864428	1.07641	2.39502	1.27367
AC147406_53.5	u-box domain-containing protein	8.76914e-93	0.754	EC:6.3.2.19	0.796142	0.664333	0.979659	0.616761
AC147429_10.4	---NA---				1.11243	0.292312	1.41366	0.56537
AC147501_30.4	germin-like protein 2-1-like	9.64453e-135	0.843	EC:1.15.1.1	1.02604	0.797409	1.5368	1.15606
AC147780_40.4	---NA---				0.865131	1.05992	1.69133	1.13328
AC148171_60.4	rna-directed dna polymerase (reverse transcriptase) ribonuclease h	0	0.936	EC:3.1.26.4; EC:2.7.7.49; EC:3.4.23.0	1.15207	0.765983	4.09962	1.60554
AC148178_13.4	rpp4 candidate	1.16815e-140	0.715	EC:3.6.1.15	1.3577	0.871427	2.32952	0.98995
AC148217_36.5	beta-ketoacyl-acp synthase i	2.76914e-45	0.8785	EC:2.3.1.0	1.14916	0.785819	1.75655	1.22039
AC148227_45.5	agamous-like mads-box protein agl80	1.29357e-07	0.705	-	1.15526	0.816522	1.84547	0.854155
AC148483_1.4	protein tpx2-like isoform x2	1.62439e-47	0.7938		1.05701	1.12632	1.77599	1.02723
AC149040_52.5	hypothetical protein MTR_7g032600	2.35149e-47	0.92		1.60556	1.01926	1.93922	1.4046
AC149134_45.5	f-box fbd lrr-repeat protein	0	0.637	-	0.669489	0.685458	1.23444	0.960403
AC149207_46.4	cyclin-like f-box	3.69586e-35	0.824		0.654793	0.675285	1.09643	0.837223
AC149210_4.5	histone h2a	1.1444e-55	0.9925	-	1.26385	1.29944	1.54272	1.37144
AC149268_44.5	hypothetical protein MTR_4g060920	1.00696e-29	0.6		0.84271	0.822425	1.58586	0.97663
AC149806_28.5	ovarian otubain	3.79055e-91	0.8315	EC:2.7.11.0	1.06404	0.648606	1.81929	0.801992
AC150246_30.4	cullin-like protein1	0	0.8405	EC:3.4.22.0	0.650982	0.345322	1.46091	0.850113
AC150443_18.5	pentatricopeptide repeat-containing protein	0	0.807	-	0.98168	1.19022	1.57716	1.04881
AC150443_46.5	protein mei2-like 4-like	0	0.64	-	1.22607	1.05697	1.62361	1.22672
AC150566_36.4	ring-finger domain protein	3.0835e-40	0.924	EC:3.4.22.0	0.629025	0.722569	2.5775	0.697075
AC150777_35.5	---NA---				1.14369	1.19137	1.64173	0.996322
AC150779_27.4	auxin-induced protein 5ng4	0	0.8415	-	1.5531	1.1928	1.70538	1.22514
AC151458_16.4	jasmonate o-methyltransferase	0	0.8435	EC:2.1.1.141	1.26487	1.01772	1.54589	1.08212
AC151744_30.4	probable xyloglucan glycosyltransferase 5-like	4.89382e-70	0.8285	-	1.07924	0.725499	1.93204	0.856755
AC152054_10.5	helicase-like protein	1.95857e-70	0.6345	-	0.546032	0.680592	1.54281	0.892104
AC152158_42.5	f-box lrr-repeat protein	1.34972e-60	0.7294	-	0.847567	0.64314	2.4637	0.972694
AC152349_41.5	---NA---				0.58299	0.802878	1.16629	0.848797
AC152406_32.4	hypothetical protein MTR_2g089630	3.69257e-33	0.8315		1.2148	1.23141	1.80574	1.42748
AC152421_16.5	low quality protein: syntaxin-112-like	4.13773e-67	0.85	EC:1.10.3.1; EC:2.7.7.0	0.722498	0.753932	1.69808	1.17922
AC152499_32.5	hypothetical protein MTR_4g131880	6.57645e-69	0.6595		0.769768	0.590952	1.08649	0.821257
AC153003_23.5	hypothetical protein MTR_4g006850	2.82117e-62	0.8105	-	0.996603	0.927569	1.54128	1.02323
AC153125_5.5	two-component response regulator arr9-like	1.51138e-125	0.836	-	0.538391	0.503693	0.680964	0.426331
AC153352_48.4	far1-related protein	4.58348e-149	0.912	EC:2.3.1.0; EC:2.7.11.0	0.246622	0.509552	0.825032	0.329562
AC153460_15.4	hypothetical chloroplast rf2	1.76243e-31	0.774	-	1.00964	0.986471	1.58818	0.889187
AC155803_41.5	callose synthase 7-like	1.27321e-110	0.7315	EC:2.4.1.34	0.47388	0.494021	1.60621	0.911843
AC156828_50.4	cytochrome p450	2.48273e-40	0.776	-	0.900636	1.1827	1.74978	1.20562
AC157647_9.5	dna-directed rna polymerase subunit partial	1.58841e-35	0.8975	EC:2.7.7.6	0.927127	1.08594	1.75077	1.0198
AC157893_8.4	far1-related protein	0	0.907	EC:2.3.1.0; EC:2.7.11.0	0.246622	0.509552	0.825032	0.329562
AC157894_54.5	hypothetical protein MTR_2g037240	2.90168e-40	0.867		0.925149	0.851084	1.06499	0.641704
AC157983_34.4	nadh-cytochrome b5 reductase-like protein	6.58535e-51	0.5945	-	1.54835	1.58497	2.01185	1.71121
AC157985_31.4	ubiquitin carboxyl-terminal hydrolase family protein	0	0.8075	-	1.04943	1.35562	1.76745	0.860851
AC158373_5.5	ca2+ and calmodulin-dependent protein kinase	0	0.9075	EC:2.7.11.17	0.482939	0.713187	1.40708	0.960384
AC158377_37.4	tmv resistance protein n	3.44765e-77	0.8085	EC:2.4.1.12; EC:3.6.1.15	1.23553	1.04729	2.35802	1.19179
AC158497_9.4	pentatricopeptide repeat-containing protein at5g46100-like	1.33474e-57	0.7785		0.585604	0.743533	2.05194	1.15759
AC160242_20.5	ribulose bisphosphate carboxylase small chain 3a	0	0.7545	EC:4.1.1.39	0.883944	1.47715	2.8208	0.913114
AC160516_65.4	ribosomal protein s15	4.25566e-66	0.89	-	1.7376	0.781587	1.94769	0.974113
AC160925_42.4	sugar transport protein 10-like	0	0.8365		0.474071	0.446352	1.09862	0.55745
AC161034_35.5	serine threonine protein kinase endoribonuclease partial	0	0.6345		1.03691	1.44924	3.23372	2.14128
AC161399_59.5	pentatricopeptide repeat-containing protein	6.2073e-54	0.6367		0.814691	0.72472	0.957409	0.593831
AC161403_26.4	serine threonine protein kinase	0	0.716	EC:2.7.11.0	1.2366	1.2282	1.54491	1.20245
AC161404_25.5	---NA---				1.24426	1.08793	1.5068	1.17917
AC161569_34.5	hypothetical protein MTR_4g114840	3.04439e-27	0.814		1.30767	1.35524	2.00696	1.65255
AC163897_16.4	f-box protein skip24	1.43066e-27	0.8143		0.370523	0.72013	1.76954	0.6817
AC165135_8.5	hypothetical protein MTR_1g110360	6.58431e-130	0.5725		0.67477	0.667322	0.756439	0.647703
AC165430_26.5	g-type lectin s-receptor-like serine threonine-protein kinase at2g19130-like	0	0.7795	EC:2.7.11.0	1.21831	0.976466	1.73865	1.29659
AC165446_10.4	nbs-containing resistance-like protein	0	0.693	-	0.621838	0.691576	0.816564	0.704505
AC166237_34.5	transport membrane protein	0	0.84	EC:3.4.22.0	0.693159	1.11504	1.75748	1.03166
AC167403_5.4	---NA---				1.1371	1.01446	1.92275	1.20485
AC169177_37.4	receptor-like protein kinase	0	0.8225		0.47119	0.54342	1.16516	0.675314
AC170581_14.4	udp-glycosyltransferase 79b3-like	3.45936e-30	0.8665	EC:2.4.1.115	1.11078	0.628339	2.96942	1.1994
AC174142_4.5	isoflavone reductase-like protein	0	0.816		0.821305	0.576436	0.98457	0.716711
AC174281_7.4	f-box protein skip19	0	0.6505		0.874402	1.18053	1.76438	0.944794
AC174295_36.5	nbs-containing resistance-like protein	0	0.5955	-	1.18166	0.986411	1.52629	1.1662
AC174305_5.4	hypothetical protein MTR_4g039720	1.50162e-135	0.8835		1.07803	1.62594	2.80589	1.73592
AC174311_31.4	sugar transporter spinster transmembrane protein	4.06509e-32	0.8319	-	0.918233	0.649603	1.62996	0.8162
AC174314_19.4	---NA---				1.2515	1.23432	2.07766	1.36261
AC174323_3.4	upf0481 protein at3g47200-like	0	0.7345		0.947953	1.08083	1.54363	1.26316
AC174325_30.4	polypyrimidine tract-binding protein	3.67364e-23	0.883	EC:2.7.7.49; EC:2.7.11.0; EC:2.6.1.0	0.876087	0.65354	1.18318	0.863573
AC174327_41.5	hypothetical protein MTR_4g119060	1.88581e-18	1		0.596394	0.792251	2.37577	1.13395
AC174331_34.4	zinc cchc-type	2.95507e-59	0.6138		0.423901	0.644758	1.48422	0.700916
AC174336_36.4	act domain-containing protein	0	0.714	-	1.10619	1.23826	1.54905	0.902788
AC174346_15.5	#NAME?	3.52991e-32	0.865	EC:1.13.11.0	0.552516	0.637443	1.68678	0.958354
AC174346_38.5	non-s f-box protein	7.98178e-44	0.9655	-	0.571968	0.427307	0.734681	0.447058
AC174346_40.5	vacuolar processing enzyme-1a	0	0.81	EC:3.4.22.0	0.870465	1.23245	2.39711	1.08815
AC174351_36.4	crabs claw	1.3464e-23	0.8215		0.945656	0.6209	2.28979	0.831114
AC174355_9.4	defensin	6.02622e-48	0.815	-	1.4185	0.983285	1.56592	1.01914
AC174362_11.4	nadh-plastoquinone oxidoreductase subunit 4	0	0.9565	EC:1.6.5.3	1.21631	1.3413	1.56083	1.30399
AC175090_48.4	domain containing protein	1.06247e-37	0.6875	-	1.62781	1.16129	2.14028	0.970676
AC175311_21.4	pentatricopeptide repeat-containing protein	0	0.6865	-	0.976925	1.25687	1.84631	1.44765
AC175686_39.5	cysteine-rich polycomb-like protein	8.05729e-54	0.9076		0.651474	0.637603	1.33926	0.909561
AC182815_27.5	auxin-induced protein 5ng4	1.19702e-66	0.717	-	1.30277	1.46399	1.64986	1.23416
AC183304_11.4	germin-like protein	1.7768e-133	0.867	-	1.01002	1.12668	1.63445	1.22016
AC186047_30.4	---NA---				1.02837	1.02541	1.60008	1.28664
AC186134_6.4	far1-related protein	1.40664e-24	0.78	EC:2.3.1.0; EC:2.7.11.0	1.42585	1.21951	1.84084	1.26954
AC186137_45.4	cysteine-rich receptor-like protein kinase	3.64029e-72	0.6855	EC:2.7.11.0; EC:2.7.7.49; EC:3.4.23.0	0.74372	0.840537	1.56015	0.998694
AC186679_18.4	gibberellin 2-oxidase	5.74852e-78	0.758	EC:1.14.11.0	1.00639	1.05839	1.51318	1.05225
AC187464_33.5	atp-dependent dna helicase pif1	9.02916e-42	0.845	-	0.924104	0.980244	3.51556	1.00109
AC188991_24.3	heat shock protein	1.88513e-35	0.8355	EC:3.6.1.15	1.05978	0.621837	1.32737	0.830394
AC191599_7.4	r2r3-myb transcription factor	0	0.7415	-	1.09408	1.34434	2.43543	1.21912
AC195569_15.3	ubiquitin-like-specific protease	5.70276e-61	0.8092	-	0.651963	0.672992	0.970571	0.782485
AC195569_7.3	lipid transfer protein	4.09769e-78	0.7225	-	1.28807	0.961189	1.70192	1.30763
AC202343_3.3	glyoxylate reductase	3.88464e-54	0.8365	EC:1.1.1.237	0.600845	0.693554	2.01796	0.956916
AC202475_1.4	far1-related protein	4.73456e-51	0.6673		0.934519	0.942389	1.54892	0.865096
AC202498_26.3	hat family dimerization domain containing protein	9.36424e-17	0.797	-	2.14744	1.26183	3.269	1.7327
AC202499_4.4	pentatricopeptide repeat-containing protein at4g20090-like	4.05805e-174	0.7955		0.674699	0.61521	0.756197	0.664928
AC202517_3.4	hypothetical protein MTR_6g013770	2.34191e-118	0.7336	-	1.1959	1.11399	1.96734	0.892657
AC202568_21.3	70 kda peptidyl-prolyl isomerase	9.63926e-71	0.7925	EC:5.2.1.8	0.752284	0.981925	1.44365	0.615891
AC203547_4.3	udp-galactose transporter 6	3.08244e-78	0.915	-	1.13437	0.884297	1.80695	0.992486
CR538723_3.4	ethylene-responsive transcription factor erf012-like	5.4121e-101	0.7455	-	1.20317	1.06113	2.10189	1.28239
CR931807_17.5	cullin-like protein1	0	0.806	EC:3.4.22.0	1.40843	0.578423	4.86513	1.29041
CR931807_33.5	o-acyltransferase wsd1	6.67598e-125	0.771	EC:2.3.1.20; EC:6.1.1.21	0.74843	1.04104	1.66942	1.07012
CR931807_34.5	rna-directed dna polymerase (reverse transcriptase)	6.70678e-38	0.7265	EC:2.7.7.6; EC:2.7.11.0; EC:2.7.7.49	0.732417	0.656531	1.0344	0.706935
CR932957_41.4	hypothetical protein MTR_5g044300	0	0.712		1.32509	0.988491	1.86708	1.08918
CR932960_57.4	hypothetical protein MTR_3g036780	0	0.98		1.12594	1.02735	1.54919	1.01984
CR932968_44.5	zinc cchc-type	8.014e-153	0.696	-	1.11464	0.784516	1.58241	1.17557
CR936328_42.4	serine threonine protein phosphatase 6 regulatory ankyrin repeat subunit c	0	0.588		0.641322	0.658198	1.18014	0.820178
CR940310_36.4	organ-specific protein s2	0	0.6385		1.61109	1.1576	2.07531	1.52334
CR954193_30.4	zeaxanthin epoxidase	3.73054e-21	1		0.70466	0.521574	0.871121	0.647326
CR954196_28.5	cytochrome p450	0	0.8585	-	0.575816	0.608447	1.1781	0.864449
CR955011_34.4	hypothetical protein MTR_5g076570	2.2489e-20	0.86		0.658395	0.928343	3.10034	1.60188
CR956402_17.4	cc-nbs-lrr resistance protein	0	0.6575	-	0.80501	0.77062	1.51598	0.932038
CR956619_45.5	cullin-like protein1	0	0.8355	EC:3.4.22.0	0.717716	0.823297	2.245	1.29315
CR962132_10.4	zeaxanthin epoxidase	0	0.874	EC:1.14.13.90	0.745162	0.719987	0.894868	0.649403
CR974443_33.5	lcr-like protein	5.10714e-20	0.824		0.969038	1.10054	2.48754	1.46566
CT009528_39.4	60s ribosomal protein l22-2	1.44952e-66	0.86	-	1.19452	0.915049	1.59011	1.18514
CT030158_39.5	tyrosine dopa decarboxylase	7.8351e-128	0.5655		0.776891	0.731543	1.54871	1.05553
CT033769_14.4	far1-related protein	1.30945e-120	0.6895	-	0.937471	0.961638	1.90469	1.14309
CT485798_31.5	---NA---				1.3845	1.08168	1.8864	1.44832
CT573051_12.4	hypothetical protein MTR_5g017740	3.86041e-38	1		0.64926	0.664815	0.875937	0.746004
CT573051_36.4	peroxidase 10-like	4.34747e-136	0.827	EC:1.11.1.7	0.821716	1.02262	1.81566	1.29787
CT573076_24.5	hypothetical protein MTR_5g011880	0	0.884		1.52714	0.882933	1.95152	1.27044
CT573353_28.4	calmodulin	3.39872e-59	0.866	-	1.4276	1.26657	1.8635	0.708729
CT573501_2.5	methyltransferase family	0	0.63		0.800895	1.05103	1.62684	1.18461
CT573504_39.5	wrky transcription factor	6.51104e-34	0.7325	-	1.10041	1.08847	2.0833	1.3175
CT573507_3.5	sar dna-binding protein-1	0	0.939	-	1.3651	1.17786	1.5828	1.081
CT961059_22.4	---NA---				0.61478	0.724657	0.9035	0.585284
CT962503_38.4	nbs-containing resistance-like protein	0	0.8295	EC:3.4.22.0	0.561778	0.54014	2.66628	1.52167
CT963080_42.4	f-box lrr-repeat protein	1.7645e-26	0.7285	-	1.21124	1.21012	1.67399	1.18052
CT963108_28.5	protein	6.24418e-153	0.6005		0.787417	0.660003	1.03384	0.771088
CT963114_34.4	protein srg1-like	0	0.834	EC:1.14.11.0	1.56506	1.10259	1.94629	1.26116
CT963131_17.4	atp-dependent dna helicase pif1	1.59225e-18	0.8915		0.863672	0.53877	1.47934	0.887545
CT963132_33.4	far1-related protein	0	0.6505	-	0.367366	0.570678	1.00829	0.603913
CT967304_28.4	---NA---				0.854736	0.905698	1.57995	0.843908
CT967304_39.4	cysteine-rich receptor-like protein kinase	0	0.6245	-	0.793582	1.06498	1.8223	1.14928
CT967306_41.4	hypothetical protein MTR_3g087090	3.42996e-73	0.865		1.34118	0.987681	1.81331	1.10248
CT990605_28.5	replication factor a 51 kda subunit	1.3124e-129	0.5465		1.58667	1.41167	1.96747	1.08639
CU012051_19.4	germin-like protein	0	0.7415	EC:3.2.1.15	0.909554	0.989639	1.51178	0.777818
CU024878_38.4	suspensor-specific protein	8.43703e-58	0.7169		0.969746	1.09606	1.7332	1.30319
CU062495_2.3	s6 rnase	2.72989e-158	0.5515	EC:3.1.27.1	0.293844	0.711568	1.48787	0.892772
CU137654_5.3	hypothetical protein MTR_5g090800	7.21179e-28	1		0.984732	1.13896	2.35934	1.47659
CU137655_15.3	---NA---				0.686185	0.618792	0.947022	0.640254
CU179637_26.3	helicase-like protein	2.09662e-16	0.76		0.900253	0.820413	1.99424	1.08759
CU179877_12.3	fatty acyl- reductase	0	0.6975	EC:1.2.1.0	1.47334	1.65927	2.08104	1.45863
CU179920_29.3	beta- cell wall isozyme-like	0	0.7755	EC:3.2.1.26	0.715534	0.911651	1.80437	1.13366
CU234178_15.4	serine threonine-protein kinase cla4	0	0.7285	-	0.962999	0.935649	1.6459	1.12952
CU302328_19.4	nbs-lrr resistance protein	0	0.8455	-	1.6952	1.08438	2.2703	1.37923
CU302332_5.3	CCP	7.38189e-37	1	-	1.26848	1.08342	1.83371	1.42237
CU302333_12.4	hypothetical protein MTR_5g042720	2.63142e-48	0.86		1.57142	1.48851	1.99908	1.34733
CU302347_15.4	hypothetical protein MTR_5g081070	7.28507e-36	1		0.803483	0.872874	1.69438	1.2624
CU326388_17.4	tubulin-specific chaperone a	4.20928e-72	0.8545	-	0.686203	0.638968	0.879841	0.670145
CU459040_6.3	---NA---				0.936857	1.0472	1.92312	0.755012

## Sheet: 1b, 6
Gene ID	Annotation	Minimum E-value	Mean similarity	Enzyme codes	P. pisi 20hpi	A. euteiches 20hpi	P. pisi 6hpi	A. euteiches 6hpi
AC119409_29.4	177 protein	5.29742e-116	0.88		0.679576	0.610592	1.11942	1.13175
AC119409_38.4	epidermis-specific secreted glycoprotein ep1-like	1.49632e-36	0.8365		0.541619	0.627081	0.986674	0.792205
AC121233_49.5	histidine kinase 1-like	5.68087e-37	0.7585		0.747654	0.576788	1.80403	1.52771
AC121236_47.5	---NA---				0.663307	0.57735	1.22287	1.25206
AC121238_4.5	hypothetical protein MTR_4g026510	4.14548e-35	1		0.772198	0.841598	1.99428	1.65336
AC122165_17.4	zinc finger mym-type protein	0	0.7965	-	0.906346	0.695377	2.66587	1.61539
AC122728_7.4	n-hydroxycinnamoyl benzoyltransferase	0	0.8475	EC:2.3.1.0; EC:3.1.26.4	0.693906	0.662229	0.913181	0.826095
AC123575_7.4	cationic peroxidase 1-like	0	0.8495	EC:1.11.1.7	1.01974	0.899963	1.64543	1.29779
AC123976_42.5	f-box fbd lrr-repeat protein	0	0.688		0.892636	0.567505	1.1621	0.95413
AC124215_44.4	hypothetical protein MTR_7g074380	1.94639e-19	1		0.651497	0.553564	1.17775	0.771837
AC124959_10.5	f-box kelch-repeat protein	0	0.7115		1.21048	0.918515	2.4642	1.47524
AC124969_65.4	---NA---				1.38935	0.732849	1.72185	1.35793
AC125389_65.5	1-aminocyclopropane-1-carboxylate oxidase-like protein	6.43784e-19	0.7879		1.10295	0.93021	1.57102	1.28206
AC126781_1.5	macrophage migration inhibitory factor homolog	2.28078e-75	0.9165	EC:3.2.1.51	0.82429	0.665975	0.915734	0.876605
AC126782_50.5	pentatricopeptide repeat-containing protein mitochondrial-like isoform x1	1.31064e-31	0.773	EC:6.3.4.5	0.567275	0.515408	0.898372	0.873934
AC126785_57.4	hypothetical protein MTR_5g035170	2.39911e-51	0.94		0.820141	0.581846	0.944203	0.833087
AC126792_31.4	transcription factor myb39-like	3.41867e-162	0.579		0.693196	0.545884	0.913461	0.789457
AC127021_57.4	aldehyde dehydrogenase family 3 member f1	1.98257e-10	0.78	-	1.07581	0.785359	2.28866	1.42923
AC130808_8.5	cc-nbs-lrr resistance protein	0	0.7545		0.788897	0.550725	1.19867	1.11786
AC133864_26.4	siroheme synthase	7.10116e-25	1	EC:1.3.1.76; EC:2.1.1.0	1.01996	0.772864	1.65151	1.57125
AC135102_46.4	protein brushy	1.3671e-32	0.7844	EC:3.1.1.11	0.639013	0.594666	1.01836	0.755177
AC135160_32.5	f-box protein	8.67474e-23	0.755		0.847234	0.788753	2.03168	1.20611
AC135231_12.4	cysteine proteinase	0	0.9225		0.791712	0.638605	1.14134	1.09164
AC135311_16.4	hypothetical protein MTR_7g077080	1.18627e-48	1		0.860635	0.556798	1.38608	1.29923
AC135317_51.4	mediator of rna polymerase ii transcription subunit 16	1.12045e-102	0.657	-	1.10359	0.754422	2.47082	1.9536
AC135320_8.5	n-	1.09118e-122	0.8035	-	1.01107	0.925391	1.56196	1.34688
AC135396_58.5	disease resistance-like protein	0	0.7625	EC:3.6.1.15	0.632993	0.632674	1.33191	1.22831
AC135801_11.5	small nuclear ribonucleoprotein f	4.38921e-48	0.978		0.838221	0.628972	1.18073	1.02676
AC136287_20.4	hypothetical protein MTR_1g040100	1.6183e-54	0.9867		0.405844	0.476125	2.23129	1.40981
AC136451_36.4	hypothetical protein MTR_5g021250	9.10372e-12	1		0.520547	0.385424	1.11634	0.951047
AC136973_29.4	ribonuclease h	3.32353e-44	0.6425		0.74492	0.658153	1.10247	0.870304
AC137703_42.5	coatomer subunit zeta-3	2.14201e-167	0.7915	EC:2.7.11.0; EC:2.7.7.49; EC:3.4.23.0	1.04548	0.948079	2.46952	2.19342
AC138016_42.4	far1-related protein	2.16301e-104	0.745	-	1.22387	1.06825	1.68575	1.57464
AC138017_24.4	---NA---				0.669566	0.56054	0.901315	0.881419
AC138452_54.4	chlorophyllide a partial	1.10125e-52	0.725		0.839134	0.625516	1.0766	0.957236
AC138453_47.4	spfh domain band 7 family protein	1.5143e-65	0.95		0.491639	0.34581	1.46022	0.661157
AC139852_38.4	isoflavone 7-o-methyltransferase-like	0	0.775	EC:2.1.1.150	0.697925	0.500181	2.20095	1.86014
AC140024_39.5	serine threonine protein kinase	0	0.743		0.570725	0.620797	1.26067	1.07034
AC140026_52.4	imp dehydrogenase gmp	3.26561e-46	0.846		0.830229	0.594848	1.12337	1.07424
AC140027_33.5	helicase-like protein	1.06828e-20	0.8238		0.60491	0.360333	0.791925	0.593141
AC140030_49.5	alpha-expansin 6	2.54085e-93	0.938		0.952016	0.559175	1.16063	1.05449
AC141115_42.5	tigger transposable element-derived protein	0	0.942	-	1.24607	0.684033	3.01957	1.9829
AC142094_28.4	ribonuclease h protein at1g65750-like	5.50548e-45	0.691	EC:3.1.26.4	0.543414	0.457613	1.26296	1.27703
AC142506_2.5	myb family transcription factor	7.74132e-89	0.65	-	1.20856	0.734315	2.59421	2.37212
AC144474_6.4	tigger transposable element-derived protein	7.87682e-70	0.9715	-	1.16812	0.83885	3.3121	2.32175
AC144617_18.5	2-oxoglutarate-dependent dioxygenase	0	0.723	EC:1.13.11.0; EC:1.14.11.0	0.674127	0.559299	1.28404	1.05429
AC144645_51.4	---NA---				0.930211	0.666736	1.22477	1.18269
AC144930_23.4	gag pol polyprotein	0	0.7935	EC:3.1.26.4; EC:2.7.7.49; EC:3.4.23.0	1.00139	1.05895	1.66933	1.39153
AC144930_32.4	spfh domain band 7 family protein	9.11924e-28	0.9775		0.477188	0.349353	1.10509	0.790042
AC145220_17.4	amp deaminase-like	8.20725e-61	0.736	EC:3.5.4.6	0.818304	0.548306	0.991461	0.846714
AC146557_16.4	ovate protein	3.42786e-91	0.6985		0.660212	0.649899	1.02165	0.998099
AC146704_6.4	hypothetical protein MTR_3g027050	8.37111e-24	0.84		0.836954	0.542342	1.20856	1.0353
AC146744_39.4	cc-nbs-lrr resistance protein	0	0.809	-	1.00247	0.784554	1.88747	1.20862
AC146807_21.4	pol polyprotein	2.89484e-40	0.9165	EC:2.7.7.49	0.764777	0.615303	1.19405	0.995208
AC146856_24.5	60s ribosomal protein l26-1-like	4.93652e-76	0.97	-	0.742699	0.657618	0.845914	0.799813
AC146972_12.4	uncharacterized loc101219594	1.2518e-11	0.8512		1.03454	0.783635	1.54883	1.2255
AC147002_11.4	mg2+ and zn2+ h+ antiporter atmhx1-like protein	4.83629e-40	0.908		0.692916	0.429931	0.823717	0.641676
AC147008_27.5	cc-nbs-lrr resistance protein	0	0.699		0.58935	0.420613	1.3192	1.15153
AC147202_53.4	vacuolar processing enzyme-1a	0	0.797	EC:3.4.22.0	0.988112	0.987267	1.88212	1.5864
AC147430_49.4	probable leucine-rich repeat receptor-like protein kinase at1g35710-like	0	0.678	-	0.747669	0.571759	1.52207	1.18228
AC147499_33.4	mitochondrial chaperone bcs1	0	0.8255	EC:3.6.1.15	0.68719	0.434662	1.19565	1.10543
AC147712_64.4	rna-binding protein pno1-like	3.32252e-140	0.944	-	0.800581	0.665446	1.48472	1.48294
AC147715_32.5	30s ribosomal protein s1-like	4.53592e-75	0.8455		0.90942	0.613147	1.19105	1.0356
AC148293_43.5	zinc finger mym-type protein 1-like	1.04594e-179	0.9045		0.566878	0.466624	1.01016	0.934065
AC148406_44.5	n-alpha-acetyltransferase auxiliary subunit-like	1.17254e-32	0.7995		0.68606	0.64232	1.37478	0.910724
AC148446_10.4	abc transporter g family member 8-like	0	0.825		0.851383	0.642133	1.0299	0.999621
AC148470_5.4	probable leucine-rich repeat receptor-like serine threonine-protein kinase at3g14840-like	2.0394e-61	0.7905	EC:2.7.11.0	0.662346	0.192893	0.932836	0.570856
AC148719_16.4	gdsl esterase lipase	0	0.719	-	0.958875	0.79416	1.70596	1.08584
AC148757_21.4	ccr4-associated factor	1.77416e-44	0.797		0.63177	0.211199	1.6924	1.37276
AC148761_2.4	leucine-rich repeat-containing protein	0	0.68	-	1.17496	0.762546	1.68768	1.64787
AC148816_15.4	hydroxycinnamoyl-coenzyme a shikimate quinate hydroxycinnamoyltransferase-like	0	0.6405	-	0.847782	0.773336	2.82081	2.07852
AC148916_26.4	tir-nbs-lrr rct1 resistance protein	1.13253e-158	0.7215	EC:3.6.1.15	0.733075	0.629769	1.58678	1.10174
AC149574_23.4	hypothetical protein MTR_8g066620	5.83761e-42	0.8895	-	0.792636	0.780653	1.53103	1.38477
AC149806_44.5	translational transactivator	5.31066e-164	0.533		0.795717	0.474794	1.37401	1.06906
AC150204_13.5	probable pectinesterase pectinesterase inhibitor 12-like	0	0.7905	EC:3.1.1.11	0.749157	0.795045	1.7386	1.38612
AC150245_11.5	histone deacetylase complex sin3 component	7.52529e-35	0.8267		0.825082	0.539929	1.24338	0.945607
AC150505_12.5	pentatricopeptide repeat-containing protein	2.47288e-43	0.7933		1.11362	0.916152	1.77102	1.77017
AC150844_38.4	prolyl carboxypeptidase like protein	1.76649e-100	0.8455	EC:2.7.7.0; EC:2.4.1.0	0.703218	0.651572	1.72155	1.21276
AC150876_42.4	f-box kelch-repeat protein	1.3185e-155	0.7		0.740672	0.629862	1.58425	1.30065
AC151424_31.5	resistance protein	0	0.635		0.603797	0.622273	0.950363	0.866543
AC151521_62.4	nucleic acid- ob-fold	3.30991e-66	0.948	-	0.610195	0.371434	2.35958	1.1189
AC151524_42.5	ccp	1.88614e-36	0.767		0.625774	0.472472	1.16984	0.994667
AC151526_31.5	rna-binding protein nob1	0	0.774	-	1.21006	1.04145	1.55696	1.4742
AC151619_28.4	hypothetical protein MTR_6g076180	1.80309e-31	0.8038	-	1.11664	0.966215	1.87952	1.46322
AC151725_51.5	btb poz domain-containing protein at3g56230-like	0	0.762	-	0.630371	0.645772	0.874024	0.815284
AC151740_27.4	cytokinin-o-glucosyltransferase	0	0.8725	EC:2.4.1.0	1.22449	1.07418	1.54816	1.50657
AC151740_57.4	hypothetical protein MTR_7g014260	5.62915e-24	0.7543		0.704194	0.49771	0.992547	0.880547
AC152054_34.5	---NA---				0.901225	0.665963	1.12806	1.07551
AC152157_40.5	beta-amyrin synthase	1.0354e-42	0.9245	EC:5.4.99.8	1.17052	1.07373	2.35691	2.16331
AC152184_45.5	hypothetical protein MtrDRAFT_AC152184g31v2	3.08389e-38	0.98		0.589614	0.494828	0.928585	0.755301
AC152406_5.4	gtp-binding nuclear protein ran-3-like	0	0.8335		0.781834	0.666002	1.40531	1.2924
AC152552_57.4	beta-amylase chloroplastic-like	1.16443e-16	0.9044	EC:3.2.1.2	0.648592	0.485201	1.25113	1.13347
AC153003_39.5	40s ribosomal protein s12	5.76586e-81	0.9585		0.873568	0.657759	1.16654	1.11683
AC153121_9.4	small nuclear rna activating complex subunit snap43 protein	1.50062e-148	0.7675		0.748757	0.600038	0.946511	0.882317
AC153125_2.5	gdsl esterase lipase at3g27950-like	0	0.777	-	0.738549	0.896178	2.16071	1.6549
AC153350_36.4	replication protein a1-like protein	6.00658e-27	0.759		1.00725	0.707196	1.63818	1.2774
AC153350_8.4	vacuolar iron transporter 1-like	7.71264e-148	0.9135	-	0.596236	0.657158	1.88119	1.4045
AC153352_21.4	probable pre-mrna-splicing factor atp-dependent rna helicase-like	0	0.958		0.448567	0.438578	1.01671	0.75965
AC153725_26.5	indole-3-acetic acid-induced protein arg7-like	7.28921e-85	0.788	EC:4.3.1.0	0.49564	0.417807	1.12494	0.783205
AC154035_14.5	60s ribosomal protein l24	2.98587e-50	0.8395		0.880498	0.407233	1.37371	1.03026
AC155100_32.4	---NA---				0.568894	0.52068	1.15437	0.927861
AC155880_40.5	legume beta domain	0	0.59		0.751771	0.663602	1.08811	0.981758
AC155883_2.4	f-box fbd lrr-repeat protein	0	0.6885		0.895706	0.550446	1.49887	1.38478
AC155888_33.4	inactive poly	1.09462e-69	0.6043		0.612757	0.634823	1.68424	1.49654
AC155889_24.4	ribosomal protein	1.64572e-51	0.75	-	0.51034	0.675557	1.46927	1.08846
AC155897_21.5	udp-glucuronate:xylan alpha-glucuronosyltransferase 4-like	0	0.7365	-	0.98027	0.995928	1.50935	1.35988
AC155897_3.5	amidase 1-like	0	0.833	EC:6.3.5.0; EC:3.5.1.4	0.666009	0.666467	0.839103	0.836879
AC156629_24.5	tmv resistance protein n-like	1.22501e-107	0.782	EC:3.6.1.15	0.754545	0.63736	1.13207	0.900318
AC157892_17.5	momilactone a synthase	0	0.817	EC:1.3.1.28	0.706954	0.475424	0.79043	0.705405
AC157894_4.5	r2r3-myb transcription factor	0	0.6185	-	0.672791	0.488003	0.724773	0.655624
AC157981_25.5	uncharacterized loc101216222	4.32693e-146	0.825		1.08605	0.911388	1.5316	1.29252
AC157983_27.4	dynein light chain	9.50319e-169	0.8215		1.05072	0.415482	1.58079	1.19427
AC159141_35.4	protein lurp-one-related 12-like	1.43326e-160	0.8235		1.21323	1.18405	1.73015	1.48304
AC159535_18.4	transmembrane protein	2.28937e-41	0.8385		0.65133	0.586546	0.935181	0.900964
AC159705_25.5	gag-pol poly protein	5.30853e-31	0.7145	-	1.01885	1.0863	2.10391	1.71418
AC159872_49.5	f-box lrr-repeat protein	7.39796e-101	0.8045	-	0.989727	0.960236	1.61675	1.5484
AC160841_26.4	tir-nbs-lrr resistance protein	0	0.707	EC:3.6.1.15	0.801338	0.648498	1.61491	1.14459
AC161031_4.5	c2h2-type zinc finger protein	1.03804e-148	0.754	-	0.784383	0.913281	1.51491	1.19526
AC161403_31.4	ark3	0	0.7335	EC:2.7.11.0	0.529407	0.530238	1.4441	1.00521
AC161404_1.5	embryonic abundant protein usp92	3.96898e-155	0.7145		0.885403	0.792908	1.5125	1.24973
AC161407_13.4	hypothetical protein MTR_2g028220	0	0.7065	-	1.04232	0.940163	1.50756	1.2744
AC161569_38.5	transmembrane protein	0	0.8665		0.737202	0.659764	1.00562	0.897743
AC162276_12.4	cyclin-dependent protein kinase regulator pho80	3.74541e-134	0.8845		0.583423	0.454229	0.973912	0.872315
AC163897_26.4	probable cysteine chloroplastic-like	0	0.912	EC:2.5.1.47	0.647099	0.577689	1.14958	0.914068
AC165276_34.4	mediator of dna damage checkpoint protein	0	0.7925		0.856093	0.656256	1.20908	1.04913
AC165431_46.5	far1-related protein	0	0.896	EC:2.3.1.0; EC:2.7.11.0	0.608032	0.572867	1.38312	1.1265
AC165438_24.5	hypothetical protein MTR_8g106530	2.49033e-130	0.7905		0.865148	0.667735	0.983336	0.923817
AC165438_47.5	uncharacterized glycosyltransferase ago61-like	0	0.7735	-	0.900519	0.550076	1.28227	0.991793
AC165943_45.5	heat shock protein	0	0.6945	EC:3.6.1.15	0.510836	0.341377	1.12112	0.74636
AC166093_14.4	k(+) h(+) antiporter	0	0.7175	-	1.14141	0.68747	1.71064	1.40359
AC167403_4.4	atp-dependent dna helicase pif1	9.69667e-107	0.598		0.903188	0.71242	1.79041	1.30985
AC167710_20.4	copalyl diphosphate synthase	1.16797e-31	0.7955	EC:5.5.1.13	1.33116	1.37346	2.8019	2.25587
AC169177_39.4	v-type proton atpase subunit d2-like	4.01489e-114	0.707		0.652125	0.37734	1.37314	1.30561
AC169181_23.4	receptor-like protein kinase	0	0.7255		0.697968	0.653196	1.06981	0.815651
AC169183_11.5	mterf-like protein isoform 2	0	0.865		0.704977	0.663611	1.21595	0.984457
AC169514_26.5	---NA---				0.39365	0.236534	1.23812	1.09757
AC171167_33.5	f-box lrr-repeat protein	0	0.6885		1.01532	1.0532	1.57737	1.43312
AC171532_4.4	pleiotropic drug resistance protein	2.74321e-42	0.834	EC:3.6.1.3; EC:4.1.1.0	0.677084	0.600765	1.14243	0.905863
AC171778_32.4	far1-related protein	0	0.855	EC:2.7.11.0	0.784015	0.70741	1.61211	1.44634
AC173288_26.5	photosystem i reaction center subunit vi	3.61594e-74	0.8985		0.642162	0.723673	1.05051	0.886435
AC173288_9.5	hypothetical protein MTR_2g101870	0	0.835		0.742452	0.645611	1.02067	0.914933
AC173834_31.5	hypothetical protein MTR_1g079840	1.12638e-33	1		1.45258	1.42021	2.09687	1.92931
AC174146_51.4	replication factor a 51 kda subunit	5.43726e-30	0.9733	-	0.954879	0.841582	1.83636	1.28769
AC174280_29.4	uncharacterized loc101216953	5.08355e-135	0.7635		0.865074	0.657623	1.20846	0.992676
AC174295_32.5	cysteine-rich polycomb-like protein	0	0.57		1.00826	0.431673	1.22783	0.982214
AC174298_13.5	hypothetical protein MTR_7g103910	6.63647e-18	0.88		0.816828	0.658028	1.29129	1.20648
AC174321_26.4	---NA---				0.851727	0.815791	1.8473	1.74379
AC174327_28.5	ethylene-responsive transcription factor erf086-like	0	0.67	-	0.852001	0.80318	1.68061	1.57511
AC174332_24.5	protein chup1	0	0.7705		0.773198	0.538197	1.69093	0.939783
AC174346_32.5	kinase-like protein	0	0.776	EC:2.7.11.0	0.664314	0.617593	1.02963	0.894111
AC174346_50.5	kinase-like protein	8.87666e-131	0.8175	EC:2.7.11.0	0.96267	0.951664	1.52108	1.30578
AC174363_22.4	hypothetical protein MtrDRAFT_AC149134g17v2	4.51414e-28	1		1.07133	0.926718	1.64191	1.17198
AC183502_36.4	syntaxin-binding protein	1.0902e-24	0.8669		0.885874	0.73213	1.9816	1.52402
AC192328_18.4	cysteine-rich receptor-like protein kinase	1.44312e-105	0.8015	EC:2.7.11.0	0.529256	0.385055	0.939285	0.928696
AC192328_3.4	hypothetical protein MTR_2g011410	3.65504e-69	0.85	-	1.271	1.07761	1.88711	1.78392
AC195561_12.4	non-ltr retroelement reverse related	9.88979e-26	0.7905		0.599992	0.425722	0.893216	0.806312
AC195561_3.4	gag-pol polyprotein	0	0.705	EC:2.7.7.49; EC:2.7.11.0	1.24883	1.05379	1.7113	1.44494
AC195564_1.3	hypothetical protein MTR_7g046020	2.17707e-47	0.735		0.509349	0.567817	0.980569	0.820195
AC197464_11.4	hypothetical protein MTR_8g107700	1.6237e-45	0.6738		1.04781	0.919659	1.78673	1.18697
AC198009_9.4	reverse transcriptase	1.55155e-87	0.511	EC:2.7.7.49	0.868366	0.59722	1.2691	1.08036
AC199697_4.3	protein lurp-one-related 6-like	3.81166e-148	0.8185		0.805296	0.625835	0.950882	0.788807
AC202319_18.4	tir-nbs-lrr resistance protein	0	0.609	-	0.986756	0.837922	2.23042	1.30979
AC202343_11.3	hypothetical protein MTR_3g030260	2.3577e-47	0.8209		0.865726	0.910049	1.55177	1.25745
AC202363_7.3	exocyst complex component	9.08123e-29	0.8205		0.703945	0.499457	1.52435	0.869861
AC202364_26.4	rna polymerase beta	7.39844e-50	0.768	EC:2.7.7.6; EC:3.6.3.0	0.935641	0.737401	2.43325	1.99475
AC202371_34.4	ccr4-associated factor	1.87567e-31	0.8455	EC:3.1.13.4	0.631696	0.327692	1.59345	1.27712
AC202373_4.4	serine threonine-protein kinase sepa-like	7.68752e-56	0.931	EC:2.7.11.0	0.740681	0.516412	1.49278	1.36654
AC202379_2.4	rna-directed dna polymerase (reverse transcriptase) ribonuclease h	6.48711e-35	0.565		0.81195	0.661984	1.51298	1.19864
AC202469_30.3	alpha beta-hydrolases family protein isoform 2	0	0.8525		0.659304	0.57848	1.45846	1.38101
AC202471_17.3	tonoplast intrinsic protein	2.67597e-48	0.8495	-	1.20321	1.18118	1.67161	1.40248
AC202471_9.3	resistance gene analog protein	0	0.693	EC:3.6.1.15	1.42473	1.19402	2.05372	2.05428
AC202475_17.4	PREDICTED: uncharacterized protein LOC101496411	0	0.8875		0.913128	0.77587	1.6699	1.41873
AC202475_20.4	transport membrane protein	0	0.7745	EC:3.4.22.0	0.894467	0.63134	1.33725	1.00362
AC202495_5.3	apyrase	2.57103e-92	0.9115	EC:3.6.1.15	1.50829	1.08705	2.16082	1.76754
AC202514_11.3	aldo keto reductase family expressed	1.54856e-40	0.9165	EC:1.1.1.21	0.685534	0.584482	1.44604	1.2287
AC202584_25.4	cytochrome p450	6.27658e-27	0.7733	EC:1.11.1.7	0.692981	0.611775	1.55714	0.912871
AC202586_1.3	aspartyl-trna synthetase	2.67037e-118	0.848	EC:6.1.1.12	0.844317	0.566038	1.29812	1.22229
AC202597_4.3	probable receptor-like protein kinase at1g67000-like	1.56421e-73	0.8405	EC:2.7.11.0	0.547327	0.515054	1.21602	1.2369
AC203542_32.3	pentatricopeptide repeat-containing protein	2.56226e-29	0.8065		0.497767	0.362913	1.56491	0.727247
AC203556_28.4	f-box lrr-repeat protein	1.28831e-51	0.7415		0.848075	0.886052	1.71573	1.41056
AC203560_11.3	dna repair protein rad51-like protein	4.2039e-69	0.583	-	1.47656	1.38115	2.71802	2.41453
CR931730_18.4	sucrose transport protein	1.58884e-93	0.777	-	0.632559	0.524329	1.89844	1.61021
CR931732_27.4	transparent testa 12 protein	2.93465e-34	0.873	-	1.01518	0.996648	1.68699	1.56753
CR931733_56.4	imp dehydrogenase gmp	2.07784e-111	0.773		1.07733	1.05049	2.02553	1.9397
CR931810_56.4	lysm domain receptor-like kinase 3-like	0	0.757	EC:2.7.11.0	0.610618	0.668938	1.14958	0.910541
CR932957_37.4	triose phosphate phosphate translocator chloroplastic-like	1.15766e-156	0.9485	-	0.742492	0.564973	0.832221	0.781163
CR936326_31.5	serine threonine protein kinase	8.19625e-67	0.7195		0.817695	0.631645	0.967194	0.834508
CR938710_24.5	f-box lrr-repeat protein	0	0.5235		1.12676	0.911977	2.30621	1.58262
CR940308_44.4	protein zinc induced facilitator-like 1-like	1.02216e-22	0.5895		1.60867	1.16006	2.21206	1.92908
CR956402_18.4	nbs resistance protein	5.8792e-25	0.744	-	1.01666	0.934172	1.51297	1.42841
CR962124_42.5	ribulose- -bisphosphate carboxylase oxygenase large partial	1.81548e-29	0.9455	EC:4.1.1.39	1.30675	0.849851	1.67752	1.53501
CR962129_30.5	pentatricopeptide repeat-containing protein chloroplastic-like	8.03731e-177	0.802		0.68528	0.575926	0.964906	0.922966
CR962136_30.5	sucrase-like protein	0	0.801	-	0.793129	0.655037	1.28263	1.08606
CT009492_30.4	replication factor a protein	2.16978e-128	0.762		0.790399	0.692658	2.03548	1.17768
CT009492_54.4	imp dehydrogenase gmp related	2.13919e-12	0.8943		0.800021	0.588943	1.46606	1.2003
CT009540_22.5	aldehyde oxidase	1.20726e-72	0.8667		0.912993	0.565973	1.07214	0.899671
CT009558_59.4	hypothetical protein MTR_3g061920	2.88217e-94	0.7775		0.668415	0.583451	0.991409	0.897602
CT009615_47.4	---NA---				0.748372	0.847645	1.94082	1.54921
CT010521_10.4	molybdenum cofactor sulfurase	0	0.8085		0.683289	0.4042	1.22737	0.939448
CT025840_31.4	dof zinc finger protein	0	0.583		0.779137	0.619668	0.928935	0.892458
CT025844_13.4	hypothetical protein MTR_5g010060	9.87301e-31	1		0.64265	0.481178	1.0617	0.932238
CT485795_29.5	rna-directed dna polymerase (reverse transcriptase) ribonuclease h	2.56145e-39	0.56	EC:2.7.7.49	0.811264	0.776154	1.76628	1.28642
CT571262_28.5	far1-related protein	6.71174e-77	0.9175	EC:2.3.1.0; EC:2.7.11.0	0.774548	0.573143	1.78737	1.61692
CT573503_20.5	mitochondrial rho gtpase	0	0.815	-	1.21439	0.979008	1.55727	1.2912
CT863710_50.4	glucosyltransferase	0	0.698	EC:2.4.1.0	0.899421	0.862352	1.51751	1.15107
CT954236_17.5	17-1 like protein	4.10124e-21	0.847		0.933156	0.798788	1.55682	1.43824
CT962508_25.4	hypothetical protein MTR_3g070270	4.15364e-145	0.85		0.829298	0.593985	0.901381	0.800562
CT963073_25.4	nadph:quinone oxidoreductase	3.29533e-135	0.8805	-	0.889641	0.608607	1.66412	1.3576
CT963130_17.5	far1-related protein	3.62732e-115	0.769	-	0.998193	0.786035	1.99345	1.44276
CU012051_6.4	nac domain-containing protein 68-like	6.53114e-152	0.682	-	0.891105	0.795584	1.68179	1.14916
CU013524_7.4	disease resistance response like protein	7.85848e-135	0.7425		0.540638	0.662385	1.38367	1.02516
CU013545_15.3	reverse transcriptase-like protein	0	0.673		0.530403	0.296944	1.96802	1.2904
CU019606_39.4	protein	1.04737e-21	0.609	-	1.1571	0.971767	1.90752	1.45168
CU024869_9.4	ribonuclease 3-like protein 3-like	4.20118e-99	0.758	EC:3.1.26.3	1.04362	0.860891	1.5062	1.31334
CU024875_19.4	eukaryotic translation initiation factor 3 subunit	4.79679e-45	0.823		0.740227	0.45754	1.4366	1.02269
CU024878_47.4	sucrase-like protein	0	0.7955	-	0.793129	0.655037	1.28263	1.08606
CU024879_26.4	s-locus-specific glycoprotein s6	0	0.7435	EC:2.7.11.0	0.647459	0.516629	0.806069	0.741587
CU062421_6.3	upf0481 protein at3g47200-like	1.04451e-82	0.7035	-	0.879404	0.519072	2.00377	1.34919
CU104794_5.3	reverse transcriptase-like protein	1.41326e-82	0.6755		0.530403	0.296944	1.96802	1.2904
CU137658_17.3	subtilisin-like serine protease	0	0.849	EC:3.4.21.0	0.737542	0.520207	0.893092	0.827961
CU137660_10.3	kinase-like protein	2.21625e-75	0.675	EC:2.7.11.0	1.01319	0.716812	1.87975	1.85093
CU137666_29.3	cell division cycle-associated 7-like protein	1.49671e-174	0.6885		0.560881	0.519757	1.22341	1.08294
CU234178_8.4	---NA---				0.908912	0.617634	1.15697	1.07306
CU302345_12.3	hypothetical protein MTR_5g025780	1.12259e-20	0.98		0.853043	0.784499	1.52532	1.01491
CU326392_11.3	hypothetical protein MTR_5g011130	4.56406e-49	1		0.857174	0.563614	1.0061	0.904707
CU326393_2.4	dna-binding protein smubp-2	0	0.716	EC:6.3.2.19	0.890177	0.864752	1.88706	1.62069
CU326394_15.4	lyr family of fe s cluster biogenesis protein	9.403e-61	0.8405		0.764574	0.65973	0.993787	0.895546
CU424490_5.3	hypothetical protein MTR_5g092090	1.94542e-74	0.726		0.90453	0.618881	1.58226	1.3515
CU424493_9.4	nac domain-containing protein 7-like	0	0.808		0.763513	0.5676	1.43086	1.07538
CU459040_5.3	mads box transcription factor	6.95854e-36	0.991		0.536635	0.552999	1.43322	1.0821

## Sheet: 2a, 6
Gene ID	Annotation	Minimum E-value	Mean similarity	Enzyme codes	P. pisi 20hpi	A. euteiches 20hpi	P. pisi 6hpi	A. euteiches 6hpi
AC119414_42.4	flavonol synthase flavanone 3-hydroxylase	5.77012e-105	0.671	EC:1.14.11.0	0.480663	0.674627	1.00645	1.18738
AC121233_53.5	rj2 protein	0	0.7345	EC:3.6.1.15	0.549799	0.636991	0.902114	0.804379
AC122166_11.4	gdsl esterase lipase	3.47421e-53	0.73	EC:2.7.7.49	0.516211	0.629432	0.847893	0.812974
AC122170_33.4	verticillium wilt disease resistance protein	9.9904e-14	0.9275		0.647432	0.789081	1.10173	0.922043
AC122171_30.5	serine threonine protein phosphatase pp1	0	0.9195	EC:3.1.3.16	0.643829	0.805044	1.05402	1.01113
AC122727_70.5	hypothetical protein MTR_5g069010	2.32504e-41	0.97		0.960583	1.97372	0.983185	1.80777
AC122728_53.4	rna-directed dna polymerase (reverse transcriptase) ribonuclease h	0	0.822	EC:3.1.26.4; EC:2.7.7.49; EC:3.4.23.0	0.335447	0.819947	1.94015	1.50804
AC124951_34.5	uncharacterized loc101205581	3.89977e-40	0.8755		0.603843	0.847794	0.724533	0.81842
AC125368_47.5	---NA---				0.61833	0.806735	1.15332	1.30947
AC125482_44.4	uncharacterized n-acetyltransferase ycf52-like	4.52584e-137	0.8045	-	0.61926	0.918496	1.41628	1.48159
AC126779_3.5	domain containing receptor-like kinase	0	0.9065	EC:2.7.10.0	0.629667	0.925709	0.948781	0.95955
AC127429_22.4	---NA---				0.9449	1.66997	1.00463	1.62295
AC130800_21.4	cytochrome p450 89a2	0	0.84	EC:1.14.14.1	0.737994	1.12146	2.10871	1.53723
AC130806_65.4	hypothetical protein MTR_001s0006	0	0.9775		0.663477	0.759557	0.860994	0.893747
AC131248_45.4	hypothetical protein MTR_2g035950	5.26193e-51	0.6405		0.682287	0.657212	1.4837	1.61454
AC134522_9.4	translationally controlled tumor protein	6.07633e-108	0.955	-	0.574677	0.680659	0.819585	0.85787
AC135103_32.4	upf0496 protein at4g34320-like	1.62011e-55	0.8265		0.493932	1.13804	1.18328	1.17649
AC135162_19.4	hypothetical protein MTR_2g013830	2.83231e-77	0.851		0.570499	1.32384	3.22743	3.97501
AC135162_25.4	replication factor a protein	2.82791e-18	0.958	EC:2.7.11.0	0.997741	1.75478	1.01695	1.58747
AC135229_36.5	hypothetical protein MTR_7g050940	5.38883e-18	0.81		0.723861	0.854208	1.6144	1.45348
AC135316_21.5	agamous-like mads-box protein agl80-like	5.93615e-172	0.706	-	0.636717	0.870051	0.958519	1.03538
AC135416_59.4	Polymerase	5.46729e-36	0.915		0.557139	0.695983	0.964355	0.818083
AC135505_32.5	hypothetical protein MTR_4g103880	3.7631e-69	1		0.832535	0.9374	1.88382	1.70666
AC136504_14.5	peroxidase 64-like	0	0.904	EC:1.11.1.7	0.726624	0.682077	1.88985	2.18105
AC136839_28.4	cytochrome b6 f complex subunit n	1.12463e-41	0.9225	-	0.9285	2.06108	1.09246	2.49681
AC136954_35.5	atp-dependent dna helicase pif1	3.87316e-47	0.702	-	0.476343	0.595756	1.0477	1.01639
AC137079_37.5	cytochrome p450	1.85154e-122	0.748	-	0.657591	0.815081	0.959097	1.02763
AC137554_11.4	hypothetical protein MTR_1g019700	1.1191e-16	0.94		0.775174	2.00752	0.918194	1.9278
AC137602_13.5	two-component response regulator arr12-like	9.26446e-119	0.71	-	0.657695	0.983153	0.936441	1.0672
AC137669_40.5	mitochondrial chaperone bcs1	1.31216e-44	0.825	EC:3.6.1.15	0.775582	1.78263	1.19883	1.52699
AC137828_13.5	pentatricopeptide repeat-containing protein	3.73491e-31	0.89	-	0.560127	0.777668	0.869831	0.869098
AC137994_40.4	receptor-like protein kinase	0	0.786	-	0.51019	0.709302	0.9934	0.979211
AC137995_41.4	saccharopine dehydrogenase	2.44399e-65	0.756	-	0.412227	0.550104	1.17933	1.09355
AC138129_38.4	far-red impaired partial	4.02899e-104	0.6175	EC:1.2.1.50	0.561348	0.973538	2.30163	1.95964
AC138452_34.4	hypothetical protein MTR_8g041510	4.92808e-45	0.73		0.584118	0.618902	0.901431	0.957117
AC138453_24.4	flavanone 3-hydroxylase	0	0.942	EC:1.14.11.9; EC:1.13.11.0	0.473823	0.708342	1.0869	1.09105
AC139745_14.5	chitinase 10-like	0	0.9125	EC:3.2.1.14	0.65757	0.735057	1.02667	1.0217
AC139842_4.5	sulfate transporter	0	0.8035	-	0.524022	0.627308	1.0452	0.87898
AC140068_17.5	o-methyltransferase	0	0.8455	-	0.432062	0.974641	0.706518	0.97782
AC140104_1.5	adagio protein 3-like	0	0.9145	EC:6.3.2.19	0.664688	0.738297	1.15271	1.00109
AC140547_18.4	aquaporin nip1-2	0	0.8915	-	0.521567	0.761126	1.07613	1.17891
AC140551_70.5	major pollen allergen-like protein	7.77845e-40	0.9135	-	1.34059	1.4663	1.91883	1.86512
AC141108_9.4	zinc finger protein	0	0.711		0.477041	0.636326	1.04504	0.97122
AC141866_4.4	acetolactate synthase	1.46155e-33	0.6395		1.02531	1.6689	1.21118	1.59562
AC144388_28.5	uncharacterized crm domain-containing protein chloroplastic-like	0	0.8235		0.528873	0.661702	1.17233	1.15262
AC144459_23.5	pentatricopeptide repeat-containing protein	6.74126e-45	0.6169	-	0.579792	0.872382	0.870741	0.940979
AC144504_23.4	nadh-plastoquinone oxidoreductase subunit 4	4.10504e-27	0.9575	EC:1.6.5.3	0.606872	0.730902	1.28656	1.52814
AC144515_26.5	s-adenosylmethionine-dependent methyltransferase domain-containing protein	0	0.838		0.394077	0.81832	1.50062	1.48635
AC144618_8.4	ribonuclease h	0	0.6475	EC:3.1.26.4	1.0242	1.26761	1.70927	1.51776
AC145109_1.5	---NA---				0.423302	0.72838	1.22396	0.998361
AC145156_51.5	nadph:quinone oxidoreductase	3.83494e-97	0.7115	-	0.484271	0.802036	1.1454	0.746145
AC145218_37.4	hypothetical protein MTR_2g044690	2.9893e-52	0.889		0.533601	0.99419	2.24492	1.60259
AC145470_3.4	serine threonine protein	0	0.818	EC:2.7.11.0	0.65016	0.647095	0.919529	0.962614
AC145512_46.4	resistance protein	0	0.6555	-	0.631007	0.931545	0.841358	0.944946
AC145767_66.4	verticillium wilt disease resistance protein	9.36068e-17	0.86	-	0.283274	0.565698	1.09303	0.793024
AC146550_29.5	retrotransposon polyprotein	3.94542e-179	0.66	-	0.909905	0.925064	1.53295	1.63272
AC146559_31.4	gdsl esterase lipase	4.1403e-106	0.8065	EC:3.1.1.1	0.453016	0.717767	0.82356	0.763856
AC146561_2.4	dna-directed rna polymerases and iii subunit rpabc1-like	1.74199e-137	0.864	EC:2.7.7.6	0.807618	1.44637	1.44986	1.50054
AC146575_11.5	chalcone synthase	0	0.9805	EC:2.3.1.74	1.01704	1.63605	0.898544	1.57465
AC146585_35.5	subtilisin-like protease	0	0.7955	EC:3.4.21.0	0.652981	0.700272	1.1138	1.26528
AC146630_1.4	unknown	4.69483e-88	0.8495	-	0.599157	0.893821	1.02869	0.988527
AC146709_32.5	rhamnogalacturonate lyase	0	0.771	-	0.579811	0.883985	0.940588	0.883055
AC146711_30.4	geminivirus rep-interacting motor	0	0.815	-	0.636068	0.78002	1.9054	1.80683
AC146712_4.4	hypothetical protein MTR_015s0002	1.67751e-19	1		0.455374	0.885607	0.51044	1.12644
AC146723_8.4	f-box protein	9.40034e-13	0.7495		0.861104	0.831342	1.55569	1.68611
AC146866_31.4	serine threonine protein kinase	0	0.843	EC:2.7.11.0	0.810397	0.906533	1.60472	1.8556
AC147010_1.4	homeobox-leucine zipper protein roc1	4.71775e-68	0.6883	-	0.750934	2.06277	1.02191	2.18888
AC147010_26.4	hypothetical protein MtrDRAFT_AC150891g56v2	8.05976e-36	0.9185		-0.038952	0.599643	0.983605	0.638014
AC147714_29.4	hypothetical protein MTR_3g026860	2.40292e-26	0.938		0.405892	0.968962	0.986153	1.09823
AC148289_9.5	vicilin 47k	0	0.8715	-	0.588001	0.972689	1.11556	1.04029
AC148345_34.5	---NA---				0.454788	0.611465	0.939082	0.777566
AC148775_43.5	esterase lipase thioesterase	0	0.8505	-	0.509773	0.897556	0.818625	0.92208
AC148815_13.5	hypothetical protein MTR_2g081260	3.31961e-37	1		0.620552	1.09837	1.64056	0.975211
AC148968_27.4	hypothetical protein MTR_2g021200	1.46929e-102	0.678		0.649587	0.701973	1.22524	1.29646
AC148994_43.4	f-box protein	8.48929e-34	0.8617		1.01385	1.42102	1.66108	1.35183
AC149039_45.4	hypothetical protein MTR_2g044690	9.90343e-36	0.711		0.611338	0.914372	1.28104	1.23103
AC149472_34.4	serine-threonine kinase	2.07497e-137	0.7965	EC:2.7.11.17	1.01226	1.39738	0.974411	1.54831
AC149576_29.4	---NA---				0.560591	1.12226	0.950343	1.10764
AC149581_42.5	pti1-like tyrosine-protein kinase at3g15890-like	2.68225e-111	0.8465	EC:2.7.10.2; EC:2.7.11.0	0.60649	0.859464	0.922611	0.974203
AC149636_46.5	hypothetical protein MTR_4g070560	2.28333e-19	0.9		0.553381	2.78019	1.11294	3.1727
AC149805_33.4	metal-nicotianamine transporter ysl2	0	0.852	-	0.63223	0.896094	1.66707	1.64448
AC149806_15.5	far1-related protein	2.88183e-31	0.715	-	0.904225	1.71496	1.88931	2.06566
AC150446_49.5	core-2 i-branching beta- -n-acetylglucosaminyltransferase family protein isoform 2	8.88555e-92	0.6855	-	0.494471	0.936728	0.973863	0.823842
AC150566_37.4	spfh domain band 7 family protein	3.45509e-65	0.955	-	1.04905	2.69678	1.03669	2.59127
AC150705_10.5	hypothetical protein MTR_8g074530	0	0.8015		0.484734	0.555732	0.842156	0.959764
AC150980_33.5	Chitinase	8.38353e-14	1	EC:3.2.1.0	0.559802	0.739143	0.679771	0.783271
AC151461_38.4	udp-glycosyltransferase 73c2-like	1.37329e-29	0.7647	EC:2.4.1.0	0.946984	1.32059	1.51986	1.55784
AC151526_42.5	---NA---				0.405683	0.786354	0.758663	0.805519
AC151822_36.5	gag pol polyprotein	0	0.8215	EC:3.1.26.4; EC:2.7.7.49; EC:3.4.23.0	0.500715	0.685538	0.896541	0.858443
AC152053_39.5	hypothetical protein MTR_5g064560	2.78249e-07	0.87		0.535675	0.797439	0.988158	0.845905
AC152054_42.5	f-box protein	5.87411e-59	0.6295		0.441148	0.812633	0.718624	0.911237
AC152176_54.4	ccp	3.40232e-32	0.721	-	0.60514	0.815049	1.08786	1.16819
AC152407_44.4	disease resistance protein rfl1	6.29093e-41	0.812	-	0.629027	0.89843	0.835149	0.792997
AC152447_23.4	elongation factor mitochondrial-like	3.18479e-63	0.7845	-	0.615097	0.98935	0.907869	0.954079
AC152447_31.4	aluminum-activated malate transporter 9-like	0	0.8055	-	0.512507	0.753242	1.23144	1.09126
AC152886_3.4	transcription factor bhlh96-like	0	0.755	-	0.666927	0.794826	0.926139	0.910899
AC152919_7.5	probable pectinesterase 53-like	0	0.906	EC:3.1.1.11	0.558417	0.694042	0.973818	0.844997
AC153005_9.5	pectinesterase	0	0.913	EC:3.1.1.11	0.335667	0.677755	0.883706	0.662299
AC153460_43.4	agamous-like protein	2.56489e-146	0.9035	-	0.826712	0.949475	1.65432	1.39716
AC154035_13.5	gag-pol polyprotein	0	0.634	EC:2.7.7.49	0.446801	0.637748	0.88561	0.760392
AC154090_38.4	hypothetical protein MTR_4g132230	2.1376e-33	0.8233		0.533169	0.648572	1.15074	0.978104
AC155882_19.4	stress regulated protein	0	0.8865	-	0.582674	0.748004	0.802838	0.805641
AC155891_15.5	hypothetical protein MTR_2g044960	4.609e-49	0.7215		0.462322	0.626202	0.848675	0.972567
AC155893_34.4	zinc cchc-type	2.68592e-141	0.664	-	0.638332	0.825439	0.947554	0.997883
AC156629_33.5	tmv resistance protein n-like	0	0.7385	EC:3.6.1.15	0.595849	0.834156	0.919908	0.912553
AC157507_12.5	polyphenol oxidase	0	0.813	EC:1.10.3.1	0.886879	0.977043	1.78083	1.66309
AC157891_30.4	pra1 family protein f2-like	5.14524e-134	0.6931		0.584917	0.898071	0.826963	0.891976
AC158372_38.4	1-aminocyclopropane-1-carboxylate oxidase-like protein	1.56079e-136	0.8365	EC:1.14.11.0	0.571774	0.735528	1.46787	1.3765
AC158372_60.4	ovarian otubain	7.99765e-49	0.88	-	1.04467	1.40847	1.84439	1.54418
AC158504_41.4	far1-related protein	0	0.822	EC:2.3.1.0; EC:2.7.11.0	0.407142	0.584438	0.829664	0.635039
AC159090_13.4	tir-nbs disease resistance-like protein	2.55818e-93	0.7145		0.642959	0.694485	1.00987	0.924428
AC159090_40.4	serine threonine protein partial	0	0.716	EC:2.7.11.0; EC:3.4.23.0	1.18827	3.90444	0.968773	3.61615
AC159146_41.5	---NA---				0.672865	1.02022	1.56496	1.1468
AC159534_38.4	pyrimidine-specific ribonucleoside hydrolase riha	5.72242e-71	0.741	-	0.541572	1.02899	1.53761	0.888965
AC159962_24.4	carbonic anhydrase	0	0.93	EC:4.2.1.1	0.651415	0.719761	1.04844	0.923141
AC160837_39.4	hypothetical protein MTR_8g039860	1.50694e-14	0.72		0.667772	0.902151	1.1381	1.02383
AC160837_44.4	mitochondrial inner membrane protease subunit	3.40902e-46	0.642	-	0.66822	0.741316	1.22752	1.26226
AC161401_30.4	rna-directed dna polymerase (reverse transcriptase)	1.17628e-128	0.661	EC:2.7.7.49	0.495352	0.925819	0.879215	0.924219
AC161788_20.4	---NA---				0.438674	0.757304	1.62511	1.41345
AC162161_23.5	stem 28 kda glycoprotein	0	0.7935	EC:3.1.3.2	0.514954	0.676583	1.23685	1.05943
AC163897_23.4	gdsl esterase lipase at3g26430-like	0	0.8575	EC:3.2.1.51	0.583539	0.65148	1.45595	1.70486
AC163897_8.4	hat family dimerization domain containing protein	4.00565e-136	0.7605	-	0.55819	0.779182	0.981274	0.923019
AC164249_79.5	hat family dimerization domain containing protein	0	0.7195	-	0.408622	0.594517	0.893914	1.09212
AC165943_38.5	tir-nbs-lrr rct1-like resistance protein	0	0.7965	EC:3.6.1.15	0.628532	1.09865	1.2701	1.14564
AC166237_8.5	udp-glycosyltransferase 75d1-like	0	0.7715	-	1.19125	1.26255	1.43353	1.50104
AC167711_49.5	hnh nuclease	4.83477e-82	0.776	-	0.473952	0.793365	0.942131	0.84106
AC167958_23.4	e3 ubiquitin-protein ligase rglg2-like	0	0.839	-	0.644052	0.708817	1.00751	0.939898
AC168148_11.4	disease resistance protein rfl1	5.08942e-132	0.711	-	0.501509	0.663199	1.07366	0.859652
AC169124_32.4	serine threonine-protein phosphatase 7 long form homolog	3.57531e-68	0.6825	-	0.437233	0.924619	0.804817	0.767946
AC169174_14.4	protein	1.88784e-178	0.7995	-	0.662939	0.989198	1.03769	1.01151
AC169513_37.4	1-aminocyclopropane-1-carboxylate oxidase-like protein	0	0.734	EC:1.14.11.0	0.600284	0.922407	2.01762	1.83921
AC169515_29.5	glutaredoxin	5.4529e-93	0.859	EC:2.3.1.0	0.584067	0.825315	1.01467	0.889409
AC169667_9.4	rna-directed dna polymerase (reverse transcriptase) ribonuclease h	0	0.9015	EC:3.1.26.4; EC:2.7.7.49; EC:3.4.23.0	0.203986	0.299817	0.693029	0.880482
AC171265_42.5	c2h2 zinc finger protein	8.24096e-52	0.8692	-	0.521003	0.797177	1.17801	1.19586
AC173290_35.4	potassium channel	0	0.8745	-	0.907631	1.28953	1.57594	1.39909
AC174294_37.4	rna binding protein	1.39112e-108	0.7365	-	1.89034	2.14309	2.15164	2.04323
AC174306_34.5	ring finger protein	2.95004e-88	0.7931	-	0.639631	0.69861	0.92524	0.964423
AC174307_26.5	nuclease harbi1-like	0	0.907	-	1.1017	1.41525	1.05115	1.52503
AC174329_26.5	ribosomal protein s14	9.14372e-19	0.921		0.553921	0.785564	0.967673	1.06446
AC174341_25.5	disease resistance protein	0	0.7085	-	0.792271	1.32839	1.93719	1.55336
AC174349_34.5	subtilisin-like protease	1.0983e-19	0.8953	EC:3.4.21.0	0.519866	0.552012	0.755886	0.705014
AC174355_38.4	coatomer subunit zeta-3	0	0.777	EC:2.7.11.0; EC:2.7.7.49; EC:3.4.23.0	0.633152	0.720808	0.857727	0.944112
AC174362_23.4	ribosomal protein s18	9.74745e-53	0.899	-	0.58694	0.742602	1.16155	1.19565
AC174364_1.4	polyribonucleotide nucleotidyltransferase	2.8115e-36	0.7778	EC:2.7.7.8	0.637763	1.08555	1.19755	0.994454
AC174370_16.4	hypothetical protein MTR_4g103690	6.2894e-18	1		1.07004	1.58269	1.24964	1.49619
AC174371_38.5	hypothetical protein MTR_4g119510	1.96695e-52	0.84		0.507291	1.83828	1.39959	1.61176
AC174466_10.4	ribulose bisphosphate carboxylase small chain 3a	0	0.761	EC:4.1.1.39	0.464391	0.637097	1.12273	1.00229
AC183753_21.4	gras family transcription factor	0	0.7045	-	0.723468	1.13589	1.612	1.45773
AC192958_10.3	19 protein	0	0.8005		0.932648	1.23582	1.57447	1.6958
AC195569_12.3	non-specific lipid-transfer protein	4.1821e-78	0.665	-	0.837571	1.74811	1.63837	1.99855
AC202311_21.4	calcium-transporting atpase plasma membrane-type-like	1.8136e-24	0.8755	EC:3.6.3.8	0.59177	0.74992	0.840877	0.797613
AC202325_6.4	hypothetical protein MTR_1g110370	8.16726e-14	0.7725		0.439669	0.653112	0.723905	0.761569
AC202338_17.3	elongation factor ts	6.2327e-108	0.7275	-	0.491428	1.17038	1.76206	1.09048
AC202354_5.4	f-box fbd lrr-repeat protein	5.52042e-106	0.7175	-	0.573849	1.05169	1.13803	0.874589
AC202360_18.4	tir-nbs-lrr rct1-like resistance protein	0	0.8395	EC:3.6.1.15	0.943388	1.11528	1.64647	1.76907
AC202370_14.3	aspartyl-trna synthetase	9.32846e-72	0.873	EC:2.7.11.0; EC:2.7.7.49	0.279858	0.674312	1.0625	0.656167
AC202464_13.4	verticillium wilt disease resistance protein	9.25441e-37	0.952	-	0.729711	1.95624	1.62413	2.21947
AC202466_11.4	receptor-like protein kinase	1.4835e-123	0.8095		0.458366	0.564297	0.779977	0.865858
AC202470_17.4	ulp1 protease family c-terminal catalytic domain containing protein expressed	6.22158e-119	0.862	-	0.485675	0.964907	1.22397	0.81101
AC202476_1.3	imp dehydrogenase gmp	1.59141e-37	0.8005		0.427669	0.68972	0.986939	1.15533
AC202479_13.3	hva22-like protein a	0	0.6055		0.646108	1.52654	1.21985	1.51286
AC202483_1.3	metal-nicotianamine transporter ysl3	0	0.852	-	0.629836	0.822743	1.20004	1.40347
AC202487_1.3	hat family dimerization domain containing protein	4.87303e-93	0.706	-	0.55819	0.779182	0.981274	0.923019
AC202514_12.3	rna-directed dna polymerase (reverse transcriptase) ribonuclease h	0	0.822	EC:3.1.26.4; EC:2.7.7.49; EC:3.4.23.0	0.930224	1.33482	1.62962	1.7226
AC202518_24.3	histone h2a	1.83359e-54	0.985	-	0.719996	1.64218	0.960173	1.70635
AC202568_16.3	small ubiquitin-related modifier 2-like	4.76241e-61	0.686	-	0.639931	0.910562	1.25869	1.09986
AC202582_14.3	udp-glucosyl transferase isoform 1	0	0.651	EC:2.4.1.0	0.959197	1.367	2.33481	2.06904
AC203551_7.4	zinc finger protein	6.53803e-28	0.6825	-	0.450042	0.881806	1.48712	1.20569
CR378662_29.4	nadh-plastoquinone oxidoreductase subunit 4	1.12738e-34	0.864	EC:1.6.5.3	0.417034	0.80905	1.45542	1.30025
CR932964_13.4	heat shock protein	2.58066e-174	0.637		0.655877	0.674781	1.1672	1.23111
CR932965_15.5	f-box kelch-repeat protein	1.20105e-64	0.751		0.664599	0.713712	1.73385	1.83137
CR936323_1.4	pirin-like protein	1.01393e-27	0.8516		0.620426	1.06442	1.8933	1.47552
CR936327_17.4	tir-nbs-lrr rct1-like resistance protein	6.83786e-146	0.8615	EC:3.6.1.15	0.609263	0.681491	1.13342	1.14887
CR936328_37.4	type receptor kinase	0	0.7905	EC:2.7.10.1	1.11339	1.58667	1.08999	1.67
CR936945_43.5	receptor-like protein kinase	1.39169e-78	0.566	-	0.4766	0.730261	0.966977	1.1268
CR936945_57.5	helicase-like protein	9.35939e-95	0.7785	-	0.199155	0.244112	0.506192	0.490693
CR954190_6.5	rna-directed dna polymerase hmg-i and hmg- dna-	1.11762e-45	0.824	EC:2.7.7.49	0.544018	0.963888	2.04177	1.66188
CR954194_29.4	polynucleotidyl ribonuclease h fold	1.71714e-57	0.7063		0.420333	0.667474	1.04202	1.24987
CR954195_42.4	myb domain protein 9	0	0.693	-	0.633249	1.08384	0.811969	0.981738
CR955007_32.4	hypothetical protein MTR_2g087790	2.0824e-26	0.8967		1.16578	1.69844	1.97494	1.92459
CR955007_8.4	atp-dependent dna helicase pif1	5.90094e-77	0.847	-	0.827573	1.28861	1.45873	1.60727
CR955009_37.5	phd finger protein male sterility 1-like	2.712e-62	0.746	EC:2.1.1.0	0.463616	0.74143	0.914701	0.939741
CR956619_41.5	atp-dependent dna helicase pif1	1.61586e-30	0.8005	EC:3.1.26.4; EC:2.7.7.49	1.3868	1.40046	1.53812	1.55606
CR962123_55.5	nuclease s1	2.16927e-138	0.815	-	1.25411	1.31551	1.5867	1.70008
CR962135_25.4	hypothetical protein MTR_2g013830	2.83231e-77	0.851		0.570499	1.32384	3.22743	3.97501
CT009528_55.4	hypothetical protein MTR_2g013830	1.0575e-59	0.862		0.570499	1.32384	3.22743	3.97501
CT009615_14.4	cyclin b1	0	0.7275	-	0.508636	0.992161	0.869506	1.06067
CT009652_33.4	(+)-delta-cadinene synthase isozyme a	0	0.792	-	0.593443	0.997341	0.8503	1.00027
CT009653_34.4	phosphoribosylformylglycinamidine cyclo-ligase	6.9272e-144	0.8565	EC:6.3.3.1	0.524589	0.887763	1.46863	1.4745
CT010521_44.4	hypothetical protein MTR_3g099250	1.53819e-29	1		0.73288	1.19607	1.66342	1.21014
CT010572_15.4	olee1-like protein	1.57872e-45	0.943	-	0.82611	0.913638	1.4211	1.62507
CT025838_9.5	hypothetical protein MTR_5g034620	5.51156e-19	0.98		0.627998	0.764225	0.860717	0.854611
CT025842_27.4	hypothetical protein MTR_5g038130	3.57365e-33	0.98		0.48198	0.68094	1.01092	0.862199
CT033764_58.4	far1-related protein	0	0.669	-	0.865798	1.7047	0.76269	2.25532
CT033766_69.5	quinone reductase family protein	4.4799e-146	0.89	EC:1.6.5.0	0.70408	0.771819	1.42131	1.50513
CT033771_16.4	hypothetical protein MTR_5g009390	7.89619e-46	1		0.630291	1.0782	1.60636	1.06936
CT485798_10.5	phosphopantetheine adenylyltransferase	1.12246e-122	0.8875	EC:2.7.1.24; EC:2.7.7.3	0.975078	1.56218	0.954716	1.45646
CT573020_4.4	transposon mariner sub-class	1.47029e-179	0.648	-	0.535672	0.927304	1.03415	0.788233
CT573028_38.5	dehydrogenase reductase sdr family member on chromosome x-like	1.18288e-139	0.8125	-	0.511926	0.866228	1.05897	1.08594
CT573051_26.4	peroxidase 10-like	0	0.8305	EC:1.11.1.7	0.587499	0.966725	2.17447	1.62484
CT573078_55.5	cullin-like protein1	0	0.8275	EC:3.4.22.0	0.258948	0.531311	2.29168	1.70809
CT573501_20.5	hypothetical protein MTR_5g078400	1.3986e-33	0.6995		1.1465	1.20451	1.6015	1.7199
CT867975_6.5	hypothetical protein MTR_3g005930	1.06586e-12	1		0.707834	0.889642	1.52019	1.27612
CT868738_23.4	ribulose bisphosphate carboxylase small chain 3a	0	0.7505	EC:4.1.1.39	0.64439	0.672346	0.938452	0.948729
CT962503_24.4	ribulose bisphosphate carboxylase small chain 3a	0	0.7565	EC:4.1.1.39	1.4559	2.94735	2.02713	3.1299
CT963115_8.5	pentatricopeptide repeat-containing protein	0	0.808		0.708745	0.87923	1.62632	1.93428
CT963134_12.5	protein	1.97986e-48	0.597		0.868253	1.2568	1.79906	1.89532
CT990605_3.5	atp-dependent dna helicase pif1	1.63943e-46	0.7595		0.606366	0.769889	1.2366	1.08201
CU013524_12.4	non-ltr retroelement reverse transcriptase	7.49706e-56	0.569	-	1.11833	1.14086	1.60212	1.53809
CU013531_10.4	far1-related protein	0	0.635	-	0.627062	0.857473	1.09647	0.95147
CU013542_25.5	f-box kelch-repeat protein	0	0.6955		0.895261	1.1784	1.70684	1.72849
CU062624_6.3	cyclin b1	0	0.7195	-	0.564346	0.985389	1.66589	1.34761
CU075534_9.3	---NA---				1.13152	1.31146	1.58883	1.80561
CU179894_12.4	hypothetical protein MTR_5g092980	7.84613e-19	1		0.66787	0.753095	0.86674	0.766361
CU207210_12.3	rop guanine nucleotide exchange factor 1-like	0	0.836	-	0.633852	0.727088	1.13535	1.10562
CU302333_11.4	hypothetical protein MTR_5g042720	0	0.7044		0.915398	1.15414	1.73209	1.55968
CU302334_17.4	atfp4-like protein	1.56587e-41	0.66		0.397305	0.815161	0.567834	0.744672
CU424490_17.3	toll interleukin receptor	0	0.7375	EC:3.6.1.15	0.896041	1.90814	1.68868	1.94545
CU459036_3.3	bhlh transcription factor	0	0.7775		0.836802	0.792794	1.46077	1.55472
CU459038_13.4	nbs-lrr resistance protein	0	0.7605	-	0.576106	1.09622	1.03525	0.962262

## Sheet: 2b, A6
Gene ID	Annotation	Minimum E-value	Mean similarity	Enzyme codes	P. pisi 20hpi	A. euteiches 20hpi	P. pisi 6hpi	A. euteiches 6hpi
AC119412_38.5	transmembrane emp24 domain-containing protein p24delta9-like	1.11153e-136	0.88		0.74552	0.624421	0.927284	1.11017
AC121235_22.5	cullin-like protein1	0	0.825	EC:3.4.22.0	1.22167	1.27251	1.74749	2.13053
AC121244_9.5	atp-dependent dna helicase pif1	1.89901e-178	0.608	-	1.06071	0.688634	1.32399	1.83925
AC122162_7.4	rna recognition motif-containing protein	3.04741e-87	0.759		0.790049	0.510811	0.962462	1.30989
AC122169_26.5	vacuolar amino acid transporter 1-like	1.82061e-70	0.854		0.838904	0.452405	0.850792	1.2724
AC122170_30.4	ribulose bisphosphate carboxylase small chain 3a	0	0.7405	EC:4.1.1.39	0.660577	0.24485	0.500437	0.587807
AC122729_18.5	histone h3	1.08272e-91	0.9975		0.717884	0.600682	0.902653	0.920535
AC123570_30.4	receptor-like protein kinase	0	0.7785	EC:2.7.11.0	0.562868	0.870144	1.0213	1.42965
AC123898_25.5	pentatricopeptide repeat-containing protein	0	0.7		0.952334	1.00899	0.947823	1.55239
AC124216_22.4	myosin-j heavy chain-like	1.69583e-148	0.7695	-	0.6024	1.07355	1.33774	1.87622
AC124954_8.5	ankyrin repeat-containing protein	0	0.7425		1.67178	1.28093	1.304	1.6599
AC124961_15.4	peroxidase 5-like	0	0.799	EC:1.11.1.7	1.06126	0.70353	1.6942	2.37499
AC124967_43.5	phosphatidylinositol-4-phosphate 5-kinase family isoform 1	0	0.7885		1.01986	0.662726	0.992747	0.969316
AC124968_39.4	gata transcription factor	1.30761e-46	0.7925	-	1.07091	1.43792	1.38748	1.89381
AC124970_33.4	chloroplast chlorophyll a b binding protein	1.34924e-47	0.702	-	0.611086	0.811674	1.23589	1.5493
AC126786_34.4	hypothetical protein MTR_2g018720	2.2813e-34	0.8245		0.617181	0.886588	1.28386	2.01815
AC126792_42.4	nogo-b receptor-like	1.76371e-172	0.731		0.640482	0.561841	0.824956	0.97026
AC127019_11.4	uncharacterized transporter ybr287w-like	4.6605e-115	0.863		0.823423	0.627608	0.653622	0.948954
AC127170_2.4	transposon mariner sub-class	0	0.697	-	0.860307	1.19015	1.02341	1.56922
AC130806_68.4	serine palmitoyltransferase	3.61572e-29	0.8425		1.63442	0.53619	1.33985	1.60077
AC130808_54.5	rj2 protein	0	0.6175	EC:3.6.1.15	0.939741	1.12662	1.10352	1.54783
AC131248_13.4	vq motif-containing	1.92349e-153	0.6764		1.06085	1.10763	1.36527	1.63824
AC133862_7.4	ribosomal protein	1.05083e-14	0.8844	-	0.364339	0.426471	0.468254	0.614477
AC134322_28.5	cysteine-rich receptor-like protein kinase	1.1034e-87	0.5715	-	1.01676	1.23503	1.10839	1.57175
AC134522_25.4	probable pectinesterase pectinesterase inhibitor 21-like	0	0.807	EC:3.1.1.11	0.663179	0.753966	0.875724	1.0896
AC135103_44.4	nbs-containing resistance-like protein	2.28847e-49	0.8315	-	0.759106	1.38506	1.16794	1.82189
AC135160_1.5	cysteine proteinase	0	0.793	-	1.17021	1.19853	1.31672	1.65435
AC135162_2.4	cytochrome p450	0	0.828		0.590551	0.712511	0.79226	0.858508
AC135229_1.5	probable disease resistance protein at5g66900-like	0	0.811	-	0.887234	1.08906	1.7216	2.1578
AC135229_5.5	probable disease resistance protein at5g66900-like	0	0.8035	-	0.437803	1.1063	0.867338	1.41957
AC135231_31.4	protein gar2-like	0	0.6805		0.676909	0.599159	0.851088	0.885562
AC135233_30.4	b3 domain-containing protein	0	0.639	-	0.395619	0.673572	0.950129	1.89683
AC135413_15.5	calcium-binding protein cml42	1.11261e-97	0.7425		0.769943	0.489892	0.876796	0.887025
AC135413_4.5	nad h-quinone oxidoreductase chain	1.91745e-74	0.6325		0.800116	0.235907	0.961661	0.970479
AC135566_20.5	zinc finger c3hc4 type family protein	9.13762e-95	0.6915	-	1.01384	0.913303	1.32136	1.63036
AC135801_44.5	afadin- and alpha-actinin-binding	0	0.916	-	1.18722	0.631342	1.48655	1.73475
AC136138_4.4	serine threonine protein kinase	0	0.7395	EC:2.7.11.0	0.852944	0.655982	0.871664	1.12972
AC136506_27.4	hypothetical protein MTR_4g039340	3.90958e-61	0.8025	-	1.8172	1.18354	1.65952	1.94517
AC136507_59.4	hypothetical protein MTR_5g089270	1.38782e-61	1		0.860788	0.768283	1.27602	1.87571
AC136679_34.4	3-isopropylmalate dehydratase	7.1204e-68	0.5845	EC:4.2.1.0	0.666817	0.619284	0.84212	1.12587
AC136680_38.5	f-box fbd lrr-repeat protein	1.06999e-80	0.713	-	1.21659	1.10299	1.6021	1.83067
AC136841_1.5	gdsl esterase lipase	9.06109e-66	0.802		0.690939	0.403037	0.646738	0.816764
AC137065_46.4	hypothetical protein MTR_3g100670	3.20847e-44	0.785	-	0.896788	0.642515	0.889443	1.18012
AC137546_48.4	imp dehydrogenase gmp	0	0.6805	-	0.619221	0.648156	0.918158	1.54649
AC137553_21.4	nbs-lrr resistance protein	7.50255e-161	0.7495	-	1.34208	1.13212	1.5061	1.57632
AC137553_31.4	eukaryotic translation initiation factor 3 subunit c	0	0.6	-	1.10933	1.32692	1.40013	1.61177
AC137603_39.4	callose synthase 9	0	0.901	EC:2.4.1.34	1.1927	0.790236	1.00372	1.6352
AC137703_7.5	cytochrome p450	1.93364e-108	0.6125		1.07708	0.525455	1.18979	1.26841
AC137836_5.5	u-box domain-containing protein 27-like	0	0.752	EC:6.3.2.19	0.950847	1.37602	1.10484	1.59918
AC137986_16.4	xylosyltransferase 1-like	0	0.8795		0.922051	0.594511	0.937832	1.05859
AC138015_44.4	kdel-tailed cysteine endopeptidase cep1-like	0	0.779	-	0.98997	0.908149	1.34061	1.64908
AC138465_25.5	transcription factor bhlh25	5.78852e-67	0.689		0.503028	0.637347	0.781229	0.987352
AC138527_33.4	hypothetical protein MTR_7g031340	8.6916e-36	0.7575		0.695564	0.819748	1.09318	1.82772
AC139748_51.4	vacuolar cation proton exchanger 3	3.36853e-26	0.74		0.684789	0.835592	1.13569	1.57762
AC139852_14.4	heat shock protein	1.07337e-117	0.746		0.749241	0.657073	0.674189	1.04924
AC139852_16.4	hsp22	8.48572e-123	0.8825		0.731639	0.603796	0.834664	1.06283
AC139853_55.5	pentatricopeptide repeat-containing protein	2.14629e-45	0.7515		0.726225	0.665385	0.821469	0.84003
AC140027_43.5	replication factor-a protein 1 family protein	9.69248e-38	0.6462	-	0.56692	0.690428	0.729992	0.883358
AC140544_6.5	myb transcription factor	0	0.85	-	1.70397	1.32597	0.960792	2.10026
AC140547_21.4	aquaporin nip1-2	0	0.887	-	0.594571	0.742191	1.18268	1.45408
AC140548_11.5	transcription factor bhlh85	0	0.6885		0.741483	0.454956	1.17992	1.2029
AC140773_3.4	hypothetical protein MTR_2g021490	6.63979e-38	0.775		0.442163	0.623994	0.511591	1.21154
AC140774_35.5	ovarian otubain	3.61926e-27	0.9045	-	1.10189	0.890349	0.871936	2.17818
AC140850_50.5	hypothetical protein MTR_1g058780	6.22248e-39	0.907		1.14002	0.80866	1.53839	2.26367
AC140913_24.4	hypothetical protein MTR_5g009790	2.08771e-30	1		0.653669	0.719599	0.79203	0.887815
AC142222_15.5	early nodulin-like protein	3.73871e-132	0.7775	-	0.593947	0.886769	0.75875	1.22561
AC144342_46.4	hypothetical protein MTR_3g099450	1.38643e-39	1		0.78402	0.565659	0.612582	0.764592
AC144430_43.4	heat stress transcription factor b-	1.48854e-106	0.7989		0.637315	0.745537	0.976083	1.81537
AC144430_47.4	rna polymerase ii c-terminal domain phosphatase-like 3-like	0	0.653	EC:3.1.3.16	0.917165	0.585802	1.05486	1.12419
AC144430_59.4	tubulin-specific chaperone a	3.58881e-62	0.7995	-	1.86657	1.0536	1.9591	2.29002
AC144503_10.4	hypothetical protein MTR_4g005790	7.36711e-120	0.8725		0.600202	0.751247	0.743406	1.20656
AC144608_52.5	pentatricopeptide repeat-containing protein at5g66520-like	0	0.6715		0.776845	0.615402	0.924835	1.06219
AC144644_34.4	probable dna primase large subunit-like	0	0.89		0.884576	0.665774	1.02823	1.14772
AC144730_20.4	far1-related protein	8.54965e-81	0.8595		0.654947	0.941857	0.964114	1.10306
AC145222_52.4	hypothetical protein MTR_2g009830	1.07895e-12	0.78		1.14479	0.905505	1.49012	2.07161
AC145329_28.4	hypothetical protein MTR_7g109270	2.99453e-37	1		0.577783	1.0302	1.01266	1.38471
AC145331_13.4	cysteine-rich receptor-like protein kinase	5.61066e-12	0.768	-	0.384515	0.610079	0.922639	1.29213
AC145470_15.4	polynucleotidyl ribonuclease h fold	1.21154e-35	0.643	EC:2.7.7.49	0.630204	0.613707	1.23624	1.8032
AC146333_36.4	hypothetical protein MTR_4g119460	4.23522e-21	0.87	-	0.906595	1.49164	1.88102	2.32042
AC146550_25.5	hypothetical protein MTR_011s1009	2.86357e-61	0.6718	EC:1.14.11.0	0.998043	1.21103	0.779895	1.52007
AC146554_12.5	f-box protein	0	0.6335		1.01334	1.25515	1.72801	3.12911
AC146554_61.5	f-box protein	0	0.6415		0.486987	0.445555	0.952048	1.14649
AC146558_12.5	vq motif-containing protein	8.77348e-167	0.874	-	1.42989	1.41726	1.47759	1.50232
AC146559_33.4	pentatricopeptide repeat-containing protein	0	0.814	EC:2.7.11.0	1.18072	1.03904	1.28468	1.5017
AC146560_34.5	germin-like protein subfamily 1 member	4.34566e-150	0.7825	-	1.10917	1.09919	1.4037	1.76973
AC146565_26.4	atp-dependent dna helicase pif1	7.3197e-103	0.7645	-	0.886164	0.448942	0.843915	1.74104
AC146590_32.4	hypothetical protein MTR_8g038080	5.16041e-105	0.785		0.585878	0.765295	0.810965	0.90499
AC146683_31.4	magnesium transporter nipa2-like	0	0.856		0.836515	0.65028	1.01479	1.13654
AC146692_32.5	pentatricopeptide repeat-containing protein	5.76398e-62	0.69		0.700851	1.06968	2.01765	2.58216
AC146705_26.5	glycine-rich rna-binding protein 2	9.09088e-78	0.8675		0.666408	0.702864	0.827497	0.919863
AC146790_36.4	peroxidase	0	0.846	EC:1.11.1.7	0.669499	0.799959	0.750978	0.88318
AC146807_13.4	hypothetical protein MTR_8g057140	1.91063e-21	0.83		1.02202	0.302651	3.26733	4.62359
AC146861_48.5	pentatricopeptide repeat-containing protein chloroplastic-like	0	0.8225		0.762819	0.442159	1.11503	1.20939
AC146909_30.4	cold and drought-regulated protein cora	4.40928e-10	0.985	-	1.06464	0.376129	1.26632	0.897735
AC147006_49.4	oxidoreductase transition metal ion binding protein	2.91769e-111	0.841		0.636458	0.729446	0.876949	1.05196
AC147008_43.5	cc-nbs-lrr resistance protein	2.19985e-30	0.6715		0.799729	0.642358	0.845664	0.980295
AC147008_81.5	cc-nbs-lrr resistance protein	0	0.7395	-	0.613495	0.956014	1.03334	1.29447
AC147178_21.4	at3g50680 t3a5_60	4.87151e-99	0.8195		0.642907	0.805688	0.918483	1.01424
AC147434_8.5	probable sugar phosphate phosphate translocator at3g11320-like	0	0.9565	-	0.767622	0.505698	0.906525	1.10243
AC147496_12.4	nbs-type resistance protein rgc2	3.27434e-51	0.732		0.274192	0.771113	0.889275	1.2397
AC147497_43.5	f-box kelch-repeat protein	3.17604e-109	0.6385	EC:3.4.23.0	1.66086	0.885913	1.11961	1.66255
AC147537_22.5	beta-expansin 3	1.05199e-50	0.7085		0.707482	0.592758	0.880657	0.970785
AC148239_34.5	protochlorophyllide-dependent translocon component chloroplastic-like	0	0.832	EC:1.14.13.122	0.989311	0.831119	1.23243	1.50635
AC148242_78.4	methylecgonone reductase-like	6.00722e-122	0.8675	-	0.885103	0.940078	1.00976	1.52222
AC148342_2.4	disease resistance protein rga2	0	0.7405	-	1.05303	1.06926	1.19886	1.51476
AC148344_41.4	dna-directed rna polymerase iii subunit rpc1-like	1.06385e-176	0.7725	EC:2.7.7.6	0.77336	0.64479	0.951578	0.975549
AC148406_35.5	protein notum homolog	1.78e-88	0.754		0.598473	0.434475	0.91937	0.974647
AC148406_43.5	protein notum homolog	0	0.9095		0.792656	0.659737	0.952126	1.00727
AC148486_11.5	cytochrome b6 f complex subunit n	7.826e-40	0.883	-	0.724117	1.20539	1.53799	2.80877
AC148527_20.4	duf246 domain-containing protein	0	0.8715	-	1.56292	0.718049	0.920478	1.32691
AC148761_30.4	dna repair and recombination protein pif1	3.32932e-39	0.844	-	1.0013	0.875975	1.21002	1.79812
AC148763_28.4	atp-binding cassette	1.19279e-21	0.8095	EC:3.6.3.28	0.878813	0.487475	0.826729	0.867299
AC148775_40.5	esterase lipase thioesterase	7.63641e-33	0.6086		1.39377	1.17298	1.74095	1.74214
AC148817_35.4	spx domain-containing membrane protein at4g22990-like	0	0.868		0.765194	0.619656	0.899012	0.931885
AC148915_1.4	alkaline ceramidase 3-like	1.47478e-52	0.926	EC:3.5.1.0	0.905987	0.638721	1.0387	1.08238
AC148917_20.5	14-3-3-like protein d-like	0	0.9305		0.780981	0.655436	0.977752	1.15239
AC148971_35.4	kaempferol 3-o-beta-d-galactosyltransferase-like	1.77237e-59	0.7485	-	0.648101	0.488069	0.67374	0.594681
AC148994_28.4	subtilisin-like protease	0	0.81	EC:3.4.21.0	1.38648	1.51889	1.59831	2.04712
AC148995_18.5	hypothetical protein MTR_7g101210	1.34053e-46	1		1.48569	0.894164	0.89647	1.87044
AC149127_21.5	gamma-irradiation and mitomycin c induced 1	1.90488e-59	0.6261	-	1.6416	0.963395	1.25879	1.86025
AC149131_35.4	pinus taeda anonymous locus 0_14360_01 genomic sequence	9.92249e-28	0.772		0.599513	0.731795	1.00126	1.2924
AC149131_41.4	hypothetical protein MTR_7g083890	5.96302e-41	1		0.647645	0.640014	0.869265	1.05344
AC149269_54.5	f-box family protein	1.46038e-66	0.7285	EC:6.1.1.19	0.740832	0.601592	1.07958	1.29846
AC149577_12.5	f-box protein at1g61340-like	7.44899e-114	0.733		1.42768	1.19588	1.09148	1.87733
AC149634_44.4	hat family dimerization domain containing protein	4.02623e-41	0.8335	EC:5.2.1.8	0.719035	0.517843	0.610141	0.924941
AC149641_1.4	protein lurp-one-related 12-like	3.05951e-154	0.8405		0.791739	0.638982	0.805229	0.814945
AC150245_37.5	paired amphipathic helix protein sin3	0	0.5885		0.994463	0.596492	0.768523	0.991855
AC150372_5.4	serine carboxypeptidase ii-3	0	0.7655	EC:3.4.16.0	0.826743	0.596989	1.04884	1.24863
AC150777_51.5	phosphate transporter pho1 homolog 9-like	0	0.828	-	1.01038	1.22059	1.35628	1.77996
AC150778_12.5	dna ligase 1-like isoform x1	0	0.6895		1.05154	0.621532	0.900669	1.0888
AC150782_3.4	integrator complex subunit	0	0.757		0.908978	0.657523	0.872864	1.12596
AC150787_34.4	major pollen allergen-like protein	1.19669e-19	0.8494	-	0.915564	1.00856	1.76876	2.22986
AC150842_5.5	pentatricopeptide repeat-containing protein	0	0.841		0.625927	0.760234	0.919464	1.38086
AC150877_21.4	---NA---				0.963046	0.503783	1.71136	2.01281
AC151425_39.5	zinc finger swim domain-containing protein 7-like	4.08231e-19	0.828		0.69622	0.577921	0.597509	0.753217
AC151459_9.5	temperature-induced lipocalin	7.55934e-135	0.895	-	0.633444	0.958623	0.842093	1.45413
AC151525_46.4	dna ligase	1.54496e-26	0.8745	EC:6.5.1.1	0.842125	0.808324	1.40939	1.76901
AC151598_16.5	pathogen-related protein	1.53381e-164	0.846		0.804707	0.629482	0.928481	0.95478
AC151619_6.4	---NA---				0.962416	0.730374	1.43144	1.5514
AC151664_21.4	wrky transcription factor	0	0.7875	-	0.889021	1.24795	1.25295	1.71532
AC151822_33.5	hypothetical protein MTR_8g057140	8.0979e-31	0.8629		0.666303	0.300581	0.651461	0.995642
AC151916_43.5	serine threonine-protein kinase atr-like	0	0.7095	EC:2.7.11.0	0.816027	0.616283	0.979781	1.05022
AC152156_29.4	abc transporter b family member	0	0.8625	-	1.23817	1.32553	0.993479	1.64088
AC152184_52.5	tigger transposable element-derived protein	0	0.924		0.835044	0.565797	0.767427	0.828397
AC152403_45.4	resistance protein	0	0.6785	-	0.806349	1.27888	0.956002	1.55356
AC152407_45.4	cc-nbs-lrr resistance protein	3.40571e-159	0.7205	-	0.617218	0.721766	0.799785	1.04717
AC152920_7.5	beta- insoluble isoenzyme	0	0.777	EC:3.2.1.0	1.13273	0.724527	1.44686	1.60342
AC152964_13.4	g-type lectin s-receptor-like serine threonine-protein kinase rlk1-like	0	0.747	EC:2.7.11.0	1.73858	1.00312	0.921197	1.72931
AC153002_23.4	resistance protein	1.85692e-80	0.639		1.21228	0.628167	1.08549	0.89872
AC153002_44.4	disease resistance-like protein gs5-3	1.29452e-27	0.8518		0.762405	0.521918	1.50116	2.7803
AC153431_32.4	transcription initiation factor tfiid subunit 13-like	1.93362e-95	0.903	-	0.679308	0.954083	1.00205	1.71355
AC153725_12.5	spoc domain transcription elongation factor s-ii isoform 1	1.06381e-40	0.6985	-	0.519339	0.660714	0.695636	0.778233
AC155099_45.4	eukaryotic peptide chain release factor subunit 1-3-like	9.17064e-32	0.7655	-	0.566615	0.78797	0.925456	1.08516
AC155100_27.4	hypothetical protein MTR_8g057140	7.28405e-32	0.8729		1.18654	1.41219	1.026	1.62478
AC155884_13.4	hypothetical protein MTR_4g111910	2.96237e-17	0.9538	EC:3.2.1.2	0.947754	0.52245	0.816355	1.09379
AC155889_46.4	vacuolar protein sorting-associated	7.96093e-78	0.669	-	1.10345	1.03031	1.38528	1.54939
AC155895_23.4	ubiquitin	0	0.71	EC:6.3.2.19	0.377747	0.550262	0.669579	0.776625
AC156828_18.4	f-box protein pp2-b1	9.99951e-88	0.674		0.648495	0.625892	0.621949	0.714013
AC157348_25.4	bnr asp-box repeat family protein	9.26145e-58	0.8525		0.84305	0.539651	1.05117	1.11586
AC157348_26.4	bnr asp-box repeat family protein	0	0.883		0.669594	0.621049	0.86325	0.920737
AC157349_48.5	histone acetyltransferase type b subunit	6.63784e-37	0.8175		0.759618	0.598551	0.956017	1.10091
AC157645_20.5	calcium-binding ef-hand family	3.07543e-66	0.645	-	0.762667	0.704813	0.626377	1.04176
AC157982_16.5	hypothetical protein MTR_8g057140	1.68648e-27	0.8186		1.5592	1.16525	1.35105	2.04987
AC157982_25.5	polynucleotidyl ribonuclease h fold	1.37767e-20	0.8525		0.982258	0.472077	1.05326	1.04457
AC157983_20.4	lactoylglutathione lyase glyoxalase i family protein	3.88823e-110	0.8565	EC:4.4.1.5	0.896008	1.33841	1.08813	1.59109
AC158372_65.4	1-aminocyclopropane-1-carboxylate oxidase-like protein	3.81162e-174	0.736	EC:1.14.11.0	0.724107	0.640317	1.04126	1.12672
AC158374_10.5	legumin b	0	0.768	-	0.780029	0.831094	1.15579	1.55873
AC158377_36.4	tmv resistance protein n	2.01214e-71	0.813	EC:3.6.1.15	1.10477	1.34302	1.16987	2.04553
AC158497_60.4	mo25 family protein	6.4399e-36	0.83		0.367617	0.407595	0.887808	1.21551
AC159089_9.4	ovarian otubain	1.11127e-55	0.7445	-	0.858703	1.17156	1.16791	1.56799
AC159143_10.4	l-type lectin-domain containing receptor kinase -like	0	0.8405	EC:2.7.10.2; EC:2.7.7.49; EC:2.7.11.0	0.799903	0.869914	0.991177	1.68138
AC159534_19.4	amino acid permease	0	0.778	-	1.08426	1.00212	1.36931	1.8116
AC159535_2.4	peptide-n4-(n-acetyl-beta-glucosaminyl)asparagine amidase a-like	0	0.757	-	0.821314	0.802414	1.41859	2.71663
AC160096_21.5	atp-dependent dna helicase pif1	2.34349e-123	0.7925		0.801024	0.261354	1.21254	1.58195
AC160839_4.4	annexin d3	1.13356e-41	0.869		0.745897	0.572855	0.678124	0.817924
AC161398_9.4	protein	0	0.8555		0.767134	0.522784	0.96358	0.955495
AC161406_46.4	multiple c2 and transmembrane domain-containing protein 2-like	0	0.8565	EC:1.11.1.7	1.88896	1.5203	1.19062	3.44743
AC161788_29.4	---NA---				1.01374	0.614302	1.02827	1.22417
AC161788_3.4	cytochrome p450 monooxygenase cyp72a61	0	0.8685		0.755929	0.561713	0.931471	1.08907
AC161863_35.5	gata transcription factor	1.37891e-88	0.65	-	1.26479	1.16851	0.987445	1.60619
AC162162_27.4	heat shock protein	1.71731e-110	0.818	-	1.00965	1.29817	1.13483	1.61168
AC162278_24.4	cytochrome p450 83b1-like	1.62994e-28	0.8845		0.744776	0.618468	0.884147	0.902579
AC162278_25.4	cytochrome p450 83b1-like	2.41838e-43	0.837	EC:1.14.13.0	0.831296	0.561074	0.763512	0.720263
AC165135_20.5	protein	1.51235e-124	0.578		0.964662	0.591833	1.17847	1.20045
AC165217_32.5	invertase inhibitor	5.65333e-98	0.5307	EC:3.1.1.11	1.11492	0.918095	1.54308	2.09106
AC165218_24.4	werner syndrome atp-dependent helicase	6.88312e-147	0.5915	-	1.94144	1.20379	1.20777	1.81343
AC165219_27.4	probable lrr receptor-like serine threonine-protein kinase at1g67720-like	0	0.9	EC:2.7.11.0	0.728766	0.48545	1.46715	1.64231
AC165275_12.5	nadp-dependent alkenal double bond reductase p1-like	1.94313e-105	0.886	-	0.808795	1.41351	1.08637	1.96166
AC165276_38.4	---NA---				1.18951	1.17604	1.90808	2.18935
AC165429_24.4	dna repair protein reca-like protein	0	0.6885	-	0.707712	0.687402	1.51499	2.73479
AC165431_55.5	mitochondrial 2-oxoglutarate malate carrier protein	9.33604e-42	0.7075		1.04845	0.400379	1.04374	0.873181
AC166146_11.4	transcripteion factor	2.04379e-20	0.8315		0.873857	0.839451	1.45209	1.68123
AC166743_32.5	mannan endo- -beta-mannosidase	0	0.8035	EC:3.2.1.0; EC:1.6.5.3	0.667093	0.472971	0.893864	1.0013
AC166744_10.5	gibberellin-regulated protein	1.12878e-61	0.8935		0.883154	0.567262	1.0047	1.05997
AC169126_15.4	f-box protein	0	0.673		0.704641	0.800846	1.19761	1.76637
AC169179_4.5	cysteine proteinase inhibitor	3.09142e-71	0.6845	-	0.694335	0.87728	1.1608	1.80071
AC169182_43.5	abc transporter g family member 31-like	1.11609e-61	0.7445	EC:2.7.11.0	0.49111	0.436348	0.955154	1.07774
AC169513_36.4	1-aminocyclopropane-1-carboxylate oxidase-like protein	3.05351e-132	0.798	EC:1.14.11.0	0.79227	0.655496	0.934105	1.0479
AC169515_40.5	catalytic hydrolase	0	0.897		0.79539	0.603347	0.839994	0.848296
AC169667_22.4	immunoglobulin major histocompatibility complex	2.60704e-41	0.9214		1.01773	0.864712	1.98144	2.29582
AC170799_3.5	cation proton exchanger	3.02068e-79	0.7321	EC:2.3.1.0; EC:3.1.26.4; EC:2.7.7.49	0.694956	0.490633	0.706644	0.756426
AC171618_36.5	udp-glycosyltransferase 79b6-like	2.5418e-27	0.834	EC:3.1.27.1; EC:2.4.1.0	0.734717	0.650963	0.878561	1.04982
AC171618_43.5	udp-glycosyltransferase 79b6-like	0	0.7925	EC:3.1.27.1; EC:2.4.1.0	0.785034	0.626838	1.14414	1.32859
AC172742_40.5	duf246 domain-containing protein	6.25023e-56	0.83	-	1.05001	0.83295	1.46791	1.66186
AC172744_15.4	(-)-germacrene d synthase-like	0	0.718	-	0.716105	1.27287	1.01013	1.5145
AC173288_14.5	cytoplasmic dynein light	1.55606e-60	0.9225		0.684736	0.429248	0.899145	0.915597
AC174141_27.4	pectinesterase	0	0.924	EC:3.1.1.11	1.13231	1.07697	1.25757	1.51475
AC174142_3.5	adomet-dependent rrna methyltransferase spb1-like	0	0.7575	EC:2.1.1.0	0.946886	0.734974	1.22185	1.6313
AC174146_16.4	solute carrier family 22 member	0	0.777	-	0.646467	0.750084	0.880816	1.27958
AC174321_20.4	gibberellin-regulated protein	7.18346e-51	0.852		1.1019	1.0382	1.46913	2.0637
AC174327_30.5	trna-splicing endonuclease subunit sen2-1-like	1.04828e-39	0.77	EC:3.1.27.9	1.35628	0.898184	1.13925	1.51031
AC174337_43.4	ankyrin repeat-containing protein	0	0.7255		0.955622	1.45604	1.1826	2.31601
AC174340_33.5	monoglyceride lipase	0	0.837	EC:3.1.1.23	0.665009	0.933884	0.947835	1.28371
AC174343_7.4	ribosomal protein	5.58975e-106	0.7475		0.713988	0.58617	0.542712	0.763463
AC174346_52.5	1-orf1-orf2 protein	0	0.727		1.94782	1.7209	1.35582	3.05232
AC174348_36.4	hypothetical protein MTR_5g028570	2.17376e-10	0.808		0.586482	1.56814	1.14416	1.92602
AC174362_106.4	cytochrome c heme attachment protein	0	0.921	EC:3.1.26.4	0.803608	0.573625	1.18155	1.2459
AC174371_34.5	wd repeat-containing protein 5-like	0	0.8995	EC:2.7.11.7	0.989153	0.794518	1.32752	1.52152
AC174374_43.4	rad23 protein	1.15805e-45	0.919		0.819459	0.616736	0.932557	1.09954
AC174466_39.4	protein disulfide isomerase l-3b	0	0.743		0.722197	0.552553	0.87472	1.15772
AC175047_31.4	dna topoisomerase 2-binding protein 1-a-like	1.26974e-131	0.765	-	0.840357	0.577539	0.539246	0.824028
AC175049_33.4	peptide transporter ptr3-a	0	0.866	-	1.11959	1.16671	1.23437	1.86514
AC175090_44.4	f-box lrr-repeat protein	7.93521e-30	0.764	-	0.924774	1.3711	1.39172	2.27889
AC182813_38.4	splicing factor 3b subunit 3-like	0	0.919	-	1.15853	1.19029	1.05041	1.6454
AC183304_3.4	hypothetical protein MTR_8g020730	3.50388e-42	0.99		0.816347	0.664267	1.2654	1.36284
AC183305_7.5	---NA---				2.97429	1.09145	5.49293	8.05984
AC183501_48.5	hypothetical protein MTR_6g089970	3.52535e-11	1		1.6515	1.30845	1.60359	2.13644
AC183501_7.5	f-box family protein	2.90845e-65	0.7909	EC:6.1.1.19	0.443212	0.739416	0.796655	1.19504
AC183777_48.4	far1-related protein	1.76176e-84	0.7625	-	0.439907	0.638432	0.782354	1.19673
AC183787_25.4	helicase-like protein	5.60401e-42	0.9375	-	1.50854	1.13133	1.46097	2.11549
AC183923_32.4	abc transporter b family member 9-like	1.37319e-88	0.6965	EC:3.6.1.3	0.976311	0.821948	1.04773	2.08301
AC186200_17.4	checkpoint serine threonine-protein kinase isoform 1	9.13499e-153	0.8255	-	0.5751	0.603981	1.02975	1.25803
AC186643_42.4	pentatricopeptide repeat-containing protein at3g15200-like	1.12054e-125	0.793	-	1.13177	1.19782	1.30146	1.76515
AC186643_50.4	hypothetical protein MTR_2g060750	7.42318e-38	0.848		0.54895	1.1035	0.874441	1.82405
AC186676_25.5	ring finger protein	1.81556e-40	0.6905	-	1.47526	1.24048	1.46849	1.61047
AC186678_14.4	uncharacterized loc101222871	1.58182e-109	0.809		1.11998	0.623077	1.03423	0.971827
AC195569_22.3	non-specific lipid-transfer protein	9.02507e-28	0.96	-	0.746039	0.741971	0.628509	0.887882
AC195569_28.3	non-specific lipid-transfer protein	2.4231e-63	0.715	-	0.851232	0.889452	1.47442	1.76283
AC196764_6.3	atp synthase subunit a chloroplastic	1.09186e-14	0.6984		0.554118	0.439831	1.05553	1.38973
AC198005_13.4	protein	1.77435e-31	0.88		1.33694	0.45118	1.31345	1.25431
AC198007_9.3	casp-like protein vit_07s0104g01350-like	5.98139e-33	0.8317	-	0.625751	0.722344	0.790978	0.950368
AC199618_14.3	f-box lrr-repeat protein	0	0.574		1.08812	0.939505	1.34265	1.73532
AC199760_14.4	auxilin-like protein	8.00989e-174	0.8325	EC:3.4.21.0	1.59795	1.38557	1.53952	1.96457
AC199762_2.3	PREDICTED: uncharacterized protein LOC100814876	1.23802e-17	0.545		0.433142	0.679214	0.845902	1.05788
AC199763_46.4	---NA---				0.828084	1.32144	1.11885	1.53274
AC202330_3.3	hypothetical protein MTR_6g084020	8.76567e-31	1		1.06107	1.00957	1.34021	1.61544
AC202331_33.4	f-box kelch-repeat protein	2.54862e-124	0.794	EC:2.7.11.0; EC:2.7.7.49; EC:3.4.23.0	0.920099	1.89605	1.44204	2.16044
AC202334_16.4	subtilisin-like protease-like	0	0.7975	EC:3.4.21.0	0.880964	0.661239	0.819896	0.978444
AC202339_6.3	transmembrane emp24 domain-containing protein	3.61021e-46	0.881	-	0.748339	0.609136	1.06106	1.16948
AC202343_4.3	---NA---				0.68823	0.518172	0.874177	1.6719
AC202345_30.4	cysteine-rich receptor-like protein kinase 29-like	0	0.727	-	0.628858	0.73512	0.789267	0.881015
AC202354_2.4	u-box domain-containing protein	6.01531e-16	0.9425		0.907794	0.616179	1.07953	1.20312
AC202361_11.3	hypothetical protein MTR_7g071740	4.03902e-25	0.98		0.602174	0.323983	0.867471	1.06098
AC202371_27.4	hypothetical protein MTR_8g078040	9.29476e-25	0.8805		2.1448	2.6247	2.08831	3.40158
AC202374_27.4	far1-related protein	1.47666e-21	0.7855	EC:2.3.1.0	0.985685	0.758732	0.836202	1.977
AC202380_10.3	latd nip	1.48885e-133	0.768		0.746666	0.513239	0.869185	0.993028
AC202471_7.3	hypothetical protein MTR_1g006560	1.59645e-17	1		1.03966	0.69118	1.29041	1.77049
AC202485_19.4	uncharacterized loc101206523	1.21899e-82	0.773		0.913012	0.605019	0.915982	0.900529
AC202487_2.3	mon2-like protein	2.2256e-46	0.876		0.471216	0.38799	1.08179	1.3473
AC202488_1.3	b3 domain-containing protein	0	0.7175	-	1.03113	0.913142	1.62147	1.95097
AC202492_17.4	acetate butyrate-- ligase peroxisomal-like	0	0.9085	EC:6.2.1.1; EC:6.2.1.26	1.00726	0.612269	0.965519	1.08916
AC202496_1.4	glyoxylate reductase	2.15084e-73	0.9065	EC:1.1.1.26	0.821874	0.663401	0.972333	1.07263
AC202585_26.3	serine threonine-protein kinase ht1-like	0	0.8855	EC:2.7.11.0	0.749526	0.570429	0.848927	0.946958
AC203530_28.3	receptor-like kinase	1.17687e-38	0.8217	EC:2.7.11.0	1.05191	0.660975	1.0755	1.0186
CR378662_19.4	lob domain-containing protein 12-like	2.60158e-114	0.821		0.942811	0.599666	1.09107	1.12991
CR931738_34.5	transmembrane 9 superfamily member 4-like	1.62883e-106	0.8515	-	1.13463	0.559201	1.72243	1.94766
CR931739_3.4	21 kda protein	7.89534e-126	0.8555	EC:3.1.1.11	0.71983	0.581258	0.757621	0.856667
CR931739_43.4	atp-binding protein serine threonine kinase	3.06136e-68	0.8855	EC:2.7.11.0; EC:1.3.1.74	0.656841	0.556118	1.80971	2.64514
CR931741_39.4	tir-nbs-lrr resistance protein	0	0.768	-	0.979936	0.669632	1.34368	1.68986
CR932961_33.4	---NA---				0.666556	0.783661	0.86539	0.958096
CR932961_8.4	asparagine synthetase	2.14779e-46	0.845	EC:6.3.5.4	1.12221	0.541504	0.897634	1.10844
CR932965_32.5	aspartic proteinase-like protein 1-like	0	0.7575	EC:3.4.23.0; EC:1.11.1.7	1.06204	1.35921	1.21321	1.60405
CR932968_40.5	---NA---				0.653611	0.728041	0.817555	1.1961
CR936324_35.4	chloroplast envelope membrane protein	4.07946e-99	0.9195		0.714668	0.439335	0.799099	0.940593
CR936326_36.5	histidyl-trna synthetase	1.1087e-77	0.7965	EC:2.3.1.20; EC:6.1.1.21	0.879815	0.479492	0.875815	0.996131
CR936328_12.4	phosphatidylglycerol phosphatidylinositol transfer	2.05324e-97	0.7145		0.787106	0.582201	0.936474	0.94856
CR936948_38.4	atp-dependent dna helicase pif1	8.46534e-81	0.71	-	0.638994	0.926657	0.804633	1.13255
CR936948_53.4	strictosidine synthase	5.83646e-102	0.734	EC:4.3.3.2	0.880344	0.753194	1.33844	1.51436
CR938710_36.5	f-box protein	8.84644e-91	0.647		0.839306	0.655251	1.07121	1.13515
CR954194_44.4	f-box kelch-repeat protein	4.92258e-19	0.8055	EC:2.3.1.0	1.0519	0.879375	1.68901	1.7969
CR954198_1.4	glutamine amidotransferase ylr126c-like	1.57904e-180	0.8215		0.898939	0.645233	0.93487	0.91084
CR955006_16.5	heavy metal-associated domain containing protein expressed	1.51729e-41	0.7745	-	1.03329	0.437113	0.95821	0.776276
CR955007_21.4	ring-finger protein	0	0.6025	-	1.14116	0.861902	1.52531	1.82971
CR962122_35.4	aspartic proteinase nepenthesin-1	0	0.755	EC:3.4.23.0	1.78727	1.05651	1.19334	1.64588
CR962133_29.5	atp-dependent zinc metalloprotease ftsh mitochondrial-like	0	0.81	EC:3.4.24.0; EC:3.6.4.3	0.693901	0.658955	0.693108	1.19764
CR962133_7.5	trafficking protein particle complex subunit	1.94098e-100	0.9575		0.860818	0.427897	0.875849	0.780509
CR962135_24.4	hypothetical protein MTR_7g061300	3.58684e-73	0.83		1.73815	0.892798	1.06565	1.64932
CT009528_57.4	rna-directed dna polymerase (reverse transcriptase) ribonuclease h	0	0.911	EC:3.1.26.4; EC:2.7.7.49; EC:3.4.23.0	1.91539	0.975674	1.08218	1.66642
CT009540_35.5	atp-dependent dna helicase pif1	1.8479e-74	0.7935		0.988715	0.595681	1.4313	1.51862
CT009565_15.5	far1-related protein	1.34753e-51	0.92	EC:2.3.1.0; EC:2.7.11.0	0.643028	1.09641	1.18689	1.82735
CT010459_32.5	coatomer subunit zeta-3	0	0.7735	EC:2.7.11.0; EC:2.7.7.49; EC:3.4.23.0	0.732664	0.660636	0.763666	1.005
CT025156_23.4	ccp	4.33001e-42	0.786		0.738915	0.615379	0.760493	0.961245
CT025156_34.4	gras family transcription factor	6.25228e-94	0.823		0.536372	0.695838	0.664261	0.82232
CT025838_32.5	ring-h2 finger protein atl46-like	7.2626e-166	0.7435		0.565847	0.636295	0.80727	0.954755
CT027660_21.4	acidic endochitinase-like	0	0.8815	EC:3.2.1.17	1.14991	0.961695	1.2908	1.56915
CT027664_57.4	ubiquitin-protein ligase	2.38209e-35	0.756		0.850197	0.434115	0.838443	0.70644
CT030165_40.5	Isoflavone-7-O-methyltransferase	8.21564e-09	0.6333		1.13087	1.43417	1.17399	1.85027
CT030177_2.4	probable e3 ubiquitin-protein ligase ari7-like	0	0.799	-	1.61664	0.753118	1.45571	1.67192
CT033771_25.4	exosome complex component rrp40-like	1.0496e-96	0.8695		0.955114	0.66152	1.02092	0.950454
CT485795_30.5	helicase-like protein	4.51063e-24	0.8795		0.700463	0.385631	1.1508	1.18551
CT571262_32.5	cysteine-rich receptor-like protein kinase	0	0.753	EC:2.7.11.0	1.73436	1.22914	1.28687	1.57963
CT571263_21.4	protein	8.67294e-75	0.6415	-	0.85096	0.577113	0.888247	0.791067
CT571263_39.4	f-box protein skip19	8.57333e-18	0.7744	-	1.55392	1.45752	1.52632	1.5383
CT571263_40.4	polynucleotidyl ribonuclease h fold	5.13853e-11	0.72		0.815469	0.52929	0.648073	0.939577
CT573028_20.5	protochlorophyllide reductase b	1.53306e-40	0.7137	-	0.787834	1.07408	1.01412	1.50906
CT573051_22.4	hypothetical protein MTR_5g017790	0	0.786		1.00698	0.662235	1.02358	0.893401
CT573052_49.5	pentatricopeptide repeat-containing protein chloroplastic-like	0	0.823		0.728348	0.576913	0.861117	0.956066
CT573052_51.5	hypothetical protein MTR_5g045420	7.04973e-48	0.8533		1.40152	1.36139	1.12845	1.62081
CT573076_37.5	f-box fbd lrr-repeat protein	3.82653e-27	0.84		0.899136	0.896074	0.955644	2.5836
CT573078_24.5	ring finger protein	0	0.8555	-	0.96165	0.72831	1.25198	1.52661
CT573365_6.5	protein dehydration-induced 19-like	5.06465e-168	0.595		0.693904	1.12551	1.37471	1.63266
CT573501_24.5	elongation factor g	2.27639e-98	0.5714		0.680375	1.20062	1.31774	1.65592
CT573501_32.5	skp1-like protein	9.26612e-161	0.579	-	1.2154	1.0393	1.24272	1.81326
CT573502_22.5	40s ribosomal protein s12	4.20222e-85	0.97		0.889846	0.624614	0.926005	0.879342
CT573504_30.5	lim and calponin domains-containing protein	4.97938e-92	0.6593		0.544503	0.640909	0.627516	0.709937
CT573509_6.4	subtilisin-like protease	4.60469e-43	0.791	EC:3.4.21.0	0.797043	0.439374	1.13965	1.59004
CT737180_33.5	mitochondrial import receptor subunit tom20-like	1.16043e-125	0.759		0.909129	0.643602	0.953646	0.925387
CT863710_49.4	glucosyltransferase	0	0.768	EC:2.4.1.0	1.07458	0.656585	0.76618	1.01189
CT954272_42.4	ribulose bisphosphate carboxylase small chain 3a	0	0.7255	EC:4.1.1.39	1.10116	0.592081	1.02406	1.39211
CT961056_9.5	probable sugar phosphate phosphate translocator at3g11320-like	2.8422e-32	0.7589		0.854515	0.665889	0.96551	1.05344
CT962503_27.4	verticillium wilt disease resistance protein	9.54397e-34	0.926	-	0.901933	1.08114	1.0285	1.64775
CT963079_8.5	wrky transcription factor wrky109669	0	0.6515	-	0.807722	0.994891	1.35034	1.61888
CT963115_3.5	monosaccharide-sensing protein	0	0.722		0.924372	0.617779	0.700574	1.12833
CT967302_38.4	rna polymerase beta subunit	1.62592e-53	0.86	EC:2.7.7.6	0.959217	0.771882	2.15056	2.44574
CU013516_19.5	rna-directed dna polymerase (reverse transcriptase) ribonuclease h	0	0.934	EC:3.1.26.4; EC:2.7.7.49; EC:3.4.23.0	0.881354	1.25717	1.62115	2.13983
CU013516_20.5	rna-directed dna polymerase (reverse transcriptase) ribonuclease h	8.91618e-62	0.94	EC:3.1.26.4; EC:2.7.7.49; EC:3.4.23.0	1.38003	0.337492	0.739698	4.10763
CU013545_52.3	---NA---				0.858391	0.932442	1.11646	1.57289
CU024897_2.4	protein	0	0.61	-	1.1234	1.21361	1.33135	1.6448
CU062422_19.3	ovarian otubain	4.76384e-15	0.74		1.0883	0.623938	1.16655	0.907643
CU062624_21.3	hypothetical protein MTR_5g038130	2.7996e-31	0.9375		0.942669	0.592418	0.936297	0.799746
CU062659_17.3	omega-hydroxypalmitate o-feruloyl transferase-like	0	0.7955	-	0.445742	0.459664	0.23523	0.742834
CU062660_3.3	f-box lrr-repeat protein	0	0.617		0.594325	0.747015	0.714139	0.867426
CU151877_21.3	dihydroflavonol-4-reductase	0	0.8595	-	0.883968	0.666056	1.00109	1.11856
CU179907_4.4	serine threonine protein kinase endoribonuclease partial	0	0.6425		0.848778	0.547772	1.16644	1.18166
CU179920_22.3	ribosomal protein	0	0.755	-	1.35615	1.11736	1.03608	1.58175
CU184734_1.4	defensin-like protein	6.70802e-26	0.91	-	0.394969	0.805572	0.72419	1.04364
CU302336_20.4	kinase-like protein	0	0.783	EC:2.7.11.0	1.46794	0.985232	1.61788	1.99838
CU302341_11.4	ovarian otubain	2.8259e-70	0.8505		0.69466	0.743159	0.646214	0.836884
CU302342_8.4	hypothetical protein MTR_5g047730	3.28074e-63	0.96		0.891763	1.06087	1.12896	1.63587
CU326388_11.4	dna double-strand break repair rad50 atpase-like isoform x2	1.9556e-42	0.7688		0.972254	0.46155	0.700425	0.910319
CU326391_20.4	hypothetical protein MTR_7g079050	2.08588e-28	0.9175	-	1.16305	1.21722	0.966139	1.79631
CU326393_7.4	ubiquitin	1.08402e-49	0.692	EC:6.3.2.19	0.850879	0.657537	0.775083	0.914217
CU459032_9.4	ccp	7.26602e-36	0.7086		0.836332	0.579262	0.769154	0.749171
CU459034_10.3	cell division cycle-associated 7-like protein	1.34539e-171	0.684		0.867273	0.589701	0.99626	0.969037
CU459037_5.3	mediator of rna polymerase ii transcription subunit 25-like	0	0.854	-	1.05818	1.32066	1.38559	1.52731

## Sheet: 3a, A20
Gene ID	Annotation	Minimum E-value	Mean similarity	Enzyme codes	P. pisi 20hpi	A. euteiches 20hpi	P. pisi 6hpi	A. euteiches 6hpi
AC119414_19.4	replication protein a 70 kda dna-binding subunit	1.31645e-62	0.7555		1.66736	2.01953	0.810662	0.910133
AC121241_47.5	probable lrr receptor-like serine threonine-protein kinase at1g53430-like	0	0.815	EC:2.7.11.0	1.12131	1.59592	0.900407	1.60741
AC121244_32.5	sec14 cytosolic factor	0	0.6965		1.1125	0.916142	0.501716	1.25107
AC123547_16.5	protein	2.52278e-112	0.6375	-	1.43061	1.54341	1.2108	1.46582
AC124214_38.4	---NA---				1.58893	1.87638	1.05557	1.08092
AC124218_29.5	late embryogenesis abundant protein	2.65558e-140	0.572		1.62024	1.26335	0.746132	1.08905
AC124960_76.4	far1-related protein	1.70598e-145	0.845	-	1.03951	1.22028	0.500285	0.792654
AC124969_37.4	atp-dependent dna helicase pif1	2.96644e-30	0.8205		1.36356	1.58654	0.964232	1.15977
AC125481_37.5	far1-related protein	2.0324e-46	0.8195	EC:2.7.11.0	1.78425	2.04571	1.09137	1.16298
AC125482_45.4	f-box family protein	1.29522e-177	0.6535		1.35434	1.11176	0.648198	0.860337
AC126009_13.4	blue copper protein	1.27132e-92	0.793	-	0.948905	1.13268	0.589023	0.862756
AC126009_22.4	hypothetical protein MTR_7g086320	2.99185e-21	0.845		1.42375	1.7976	0.968732	1.02523
AC126782_17.5	ribosomal protein	4.66817e-41	0.832	-	1.59932	1.66228	0.496718	0.590796
AC127020_79.5	disease resistance-like protein	0	0.692	-	1.76976	1.34922	1.13455	1.42569
AC127169_42.5	trehalose-6-phosphate phosphatase	7.84281e-51	0.676		1.50491	1.64274	0.738225	1.27897
AC129090_21.4	phospholipase ddhd1-like	5.64774e-46	0.766	EC:3.1.1.32	1.58216	1.26524	0.778544	1.11412
AC130200_40.4	---NA---				1.57242	1.53563	0.884723	1.1703
AC134822_6.5	nuclear migration protein nudc	1.16665e-173	0.762		0.926506	0.639844	0.506992	0.706284
AC135162_10.4	hypothetical protein MTR_5g070950	1.77706e-50	0.7475		1.28966	1.4014	0.579542	1.10396
AC135415_68.5	histidyl-trna synthetase	8.09851e-31	0.825	EC:6.1.1.21	1.51959	2.00876	0.682767	1.23457
AC136141_78.4	rna-directed dna polymerase (reverse transcriptase) ribonuclease h	0	0.911	EC:3.1.26.4; EC:2.7.7.49; EC:3.4.23.0	1.07601	1.63481	0.458883	0.5971
AC136287_13.4	cytochrome p450 86b1-like	1.48576e-74	0.669	-	0.689813	0.896479	0.555242	0.842851
AC136472_6.4	zinc finger mym-type protein	2.4319e-79	0.831	-	0.890733	1.0598	0.657536	0.848524
AC137546_52.4	hypothetical protein MTR_8g102750	4.62102e-109	0.825		1.39928	1.59002	0.677853	0.871861
AC137819_20.4	extracellular ca2+ sensing receptor	1.18385e-69	0.797	-	0.89084	0.949661	0.654444	0.875479
AC137994_76.4	receptor-like protein kinase	0	0.6835		1.39912	2.30975	0.572636	1.27585
AC138130_23.4	ankyrin repeat-containing protein	0	0.665		1.34962	1.59709	0.799734	1.05187
AC138131_19.4	e3 ubiquitin-protein ligase ring1-like	2.05854e-62	0.6405		1.06925	1.53558	0.656336	1.20063
AC139344_58.4	zinc finger protein	0	0.637	-	1.1349	1.31923	0.64094	0.898035
AC140029_25.5	hypothetical protein MTR_1g025390	1.21481e-09	0.94		1.64764	1.63503	1.2199	1.3443
AC140035_44.4	elongation factor g	0	0.6495	-	0.909891	0.770639	0.612439	0.688019
AC140551_75.5	ribulose bisphosphate carboxylase large chain	2.21482e-37	0.8455	EC:2.3.1.0; EC:4.1.1.39	0.910724	1.11002	0.486981	0.608997
AC140914_77.5	hat family dimerization domain containing protein	2.97953e-28	0.8263	EC:5.2.1.8	1.40969	1.69483	0.546951	1.00863
AC142224_36.4	bel1-like homeodomain protein 9-like	1.95381e-114	0.693	-	1.06886	1.06814	0.660051	0.696927
AC143340_42.5	hypothetical protein MTR_7g112850	2.81556e-17	0.76	-	1.29989	2.23256	0.864692	1.68635
AC144341_38.5	cc-nbs-lrr resistance protein	6.47836e-22	0.7745	EC:3.6.1.15	0.8791	0.807835	0.374263	0.600035
AC144345_53.5	structural maintenance of chromosomes 5	0	0.781		1.18477	1.5532	0.757503	0.98436
AC144375_49.4	mate efflux family protein 8-like	1.85246e-143	0.697	-	1.15368	1.36749	0.591187	0.788113
AC144388_3.5	far1-related protein	3.87645e-66	0.746	-	1.04771	1.15857	0.65484	0.744548
AC144405_30.4	coatomer subunit zeta-3	0	0.769	EC:2.7.11.0; EC:2.7.7.49; EC:3.4.23.0	2.06561	2.71469	0.890932	0.916987
AC144430_52.4	f-box and leucine rich repeat domains containing protein	2.88518e-113	0.6038		1.47056	1.62518	0.848316	1.06831
AC144474_10.4	hypothetical protein MTR_4g129440	9.28489e-14	0.8208		1.02453	0.997421	0.666307	0.953719
AC144619_26.4	---NA---				1.6312	1.8835	0.905334	1.36091
AC144644_36.4	15-cis-zeta-carotene isomerase	4.06761e-34	0.83	-	1.13824	0.954118	0.649268	0.960072
AC144760_35.5	hypothetical protein MTR_6g005680	3.61276e-63	1		1.41386	1.51055	1.08096	1.14298
AC144760_38.5	hydroquinone glucosyltransferase-like	0	0.7115	EC:2.4.1.0	1.85844	1.85388	0.804686	1.16729
AC145109_36.5	heat stress transcription factor a-5	3.4985e-36	0.569		1.68366	1.61389	1.27205	1.57954
AC145156_85.5	succinate dehydrogenase subunit 3	5.25427e-84	0.8733	-	1.1174	1.26255	0.599888	0.682133
AC145289_57.5	ribosomal protein	3.90561e-101	0.863	-	0.955355	0.923855	0.483059	0.748443
AC145372_57.4	g-box binding factor bzip transcription factor	0	0.5625		1.21976	1.58225	0.700323	0.689967
AC145470_23.4	---NA---				1.76987	2.02065	0.637556	0.85792
AC145767_44.4	hypothetical protein MTR_1g043360	2.64238e-81	0.88		1.49938	1.53736	0.84463	1.09272
AC146307_28.4	far1-related protein	3.34665e-23	0.904	EC:2.3.1.0; EC:2.7.11.0	0.755061	1.0724	0.465131	0.839212
AC146551_17.4	btb poz domain-containing protein npy2-like	0	0.8365	-	1.33347	1.5059	0.989569	1.04028
AC146551_29.4	transcription factor bhlh84-like	9.27335e-180	0.58		0.848787	0.651454	0.505004	0.821535
AC146563_28.4	elongation factor ts family protein	5.4037e-106	0.7605		1.61261	2.04921	0.517687	0.812548
AC146566_17.4	hypothetical protein MTR_3g028340	8.55953e-23	0.8225		1.09024	1.15797	0.607914	1.26002
AC146568_8.4	hypothetical protein MTR_8g055920	2.70865e-25	1		1.12746	0.832143	0.65811	0.907036
AC146571_26.4	hypothetical protein MTR_7g113250	0	0.711	-	0.860863	0.776929	0.528954	0.807538
AC146572_19.4	nak-type protein kinase	0	0.842	EC:2.7.11.0	0.92418	1.15272	0.668945	1.11647
AC146651_4.4	polyadenylate-binding protein 1-b-binding protein	3.15566e-180	0.87	-	1.2518	1.5807	0.69336	0.674239
AC146705_5.5	auxin-induced protein	9.87081e-50	0.874		1.33259	1.57468	0.946851	1.06029
AC146719_19.4	nodule-specific protein nlj70	0	0.7805		1.51785	1.59894	0.623158	0.939238
AC146756_43.4	helicase-like protein	8.89168e-77	0.8365	-	0.838532	0.890767	0.631817	0.769851
AC146818_24.4	coatomer subunit beta-1	1.43048e-52	0.6765		1.32419	1.62992	0.783551	0.85454
AC146856_48.5	hypothetical protein MTR_5g015640	0	0.9795		1.0163	1.01097	0.628165	0.686365
AC147001_7.5	zinc finger mym-type protein 1-like	0	0.8535	-	0.930622	0.823822	0.548589	0.941296
AC147365_31.4	nadph:quinone oxidoreductase	7.30491e-173	0.577		1.21113	1.72518	0.861978	1.38368
AC147406_56.5	f-box lrr-repeat protein	3.64047e-108	0.672		1.0715	0.905015	0.634621	0.761028
AC147481_47.5	hypothetical protein MTR_7g098020	1.94434e-30	0.8725		0.723352	0.805629	0.559872	0.761196
AC147499_17.4	mitochondrial chaperone bcs1	0	0.8155	EC:3.6.1.15	1.06313	1.07608	0.590241	0.756276
AC147877_14.5	myb transcription factor myb160	0	0.687		1.84011	2.20304	0.979833	1.33992
AC148237_13.4	zinc-binding protein	3.666e-160	0.8915		1.38042	1.58073	0.947473	1.19576
AC148289_6.5	vicilin 47k	0	0.8685		1.32088	1.63324	0.917364	0.935635
AC148342_16.4	ubiquitin	0	0.7115	EC:6.3.2.19	0.993905	0.922649	0.598241	0.785796
AC148345_14.5	transparent testa 12 protein	1.67846e-36	0.8475	-	1.19528	1.53221	0.92281	1.28128
AC148486_39.5	eukaryotic translation initiation factor 5b	2.43303e-88	0.8867		1.5654	1.78623	0.970142	1.03197
AC148761_27.4	leucine-rich repeat-containing protein	0	0.7125	-	1.30056	1.30709	0.641925	0.730011
AC148775_36.5	esterase lipase thioesterase	4.78051e-95	0.798	-	1.27946	1.39015	0.591308	0.781264
AC148775_37.5	esterase lipase thioesterase	0	0.808		1.33364	2.01492	0.495826	0.917484
AC148816_28.4	hypothetical protein MtrDRAFT_AC148816g28v2	1.43206e-31	1		1.52588	1.71615	1.0731	1.16165
AC148821_4.5	auxin-induced protein 5ng4-like	0	0.823	-	0.722399	0.822431	0.575438	0.744169
AC148916_42.4	tir-nbs-lrr rct1-like resistance protein	0	0.7575	EC:3.6.1.15	1.18758	1.10998	0.667506	1.0263
AC149212_15.5	hypothetical protein MTR_6g074150	3.65412e-77	1		1.27129	1.09757	0.660507	0.93819
AC149473_29.4	hypothetical protein MTR_4g023850	4.99143e-40	0.8267		0.940279	1.06604	0.629275	0.677218
AC149496_58.5	hypothetical protein MTR_6g074390	1.82121e-31	0.76		1.24567	0.936943	0.569865	0.759489
AC149578_27.4	auxin-induced protein 15a-like	5.33372e-52	0.7745		1.2644	2.15204	0.801418	1.5429
AC150204_16.5	pectinesterase	1.12077e-171	0.908	EC:3.1.1.11	0.916362	1.00269	0.609456	0.77007
AC150245_18.5	udp-glycosyltransferase 83a1-like	0	0.8225	EC:2.4.1.0	1.22175	0.763035	0.558028	1.06821
AC150441_35.4	photosystem i p700 chlorophyll a apoprotein a2	5.00803e-21	0.7685		1.16748	1.69293	0.532407	0.889106
AC150782_31.4	---NA---				1.28826	1.63921	0.327264	0.534025
AC150782_32.4	hypothetical protein MTR_4g039560	5.18486e-13	0.6614		0.858431	1.012	0.610519	0.765686
AC150783_22.4	rna-directed dna polymerase (reverse transcriptase) ribonuclease h	0	0.8165	EC:3.1.26.4; EC:2.7.7.49; EC:3.4.23.0	0.930072	1.15762	0.586675	1.02296
AC150977_22.5	---NA---				1.5148	1.93802	1.02325	1.72322
AC151459_41.5	non-ltr retroelement reverse related	2.133e-78	0.6385	EC:2.7.7.0	1.1284	1.2799	0.435262	1.07875
AC151521_65.4	imp dehydrogenase gmp	5.93526e-28	0.92	EC:3.2.1.0	0.653649	0.919695	0.352822	0.66836
AC151726_9.5	albumin	2.45571e-102	0.665		1.30139	1.59351	0.900708	0.911195
AC151806_25.5	f-box lrr-repeat protein 15-like	0	0.7195		1.57592	1.42753	0.672773	1.12288
AC151914_1.4	cyclin-like f-box	2.40737e-129	0.7255		1.89096	2.1201	0.830245	1.32283
AC151916_30.5	mitochondrial chaperone bcs1	2.72274e-60	0.7735	-	1.22442	0.783064	0.609666	0.861748
AC152057_35.5	---NA---				0.785321	0.952864	0.54277	0.800562
AC152157_37.5	beta-amyrin synthase	0	0.8395	-	0.7897	0.774119	0.649646	0.812686
AC152184_16.5	pentatricopeptide repeat-containing protein	7.73986e-148	0.827		1.11516	1.08099	0.658211	1.09305
AC152348_19.4	transcription factor hbp-1b	1.0761e-170	0.703		1.64118	2.10967	0.982825	1.31064
AC152407_23.4	probable glutathione s-transferase-like	2.86465e-146	0.869	EC:2.5.1.18	0.952809	1.15416	0.587299	1.2342
AC152424_40.4	dna-directed rna polymerase	1.11067e-18	0.8415	EC:2.7.7.6	1.34458	1.81249	0.503744	0.809153
AC152936_30.5	receptor-like protein kinase	0	0.6795		1.24301	1.58655	0.846627	1.09424
AC155101_38.5	---NA---				1.07507	1.04776	0.656434	0.820246
AC155803_55.5	elongation factor 1-alpha	0	0.866	EC:3.6.4.3	1.7372	1.32602	0.797063	1.02352
AC155886_14.4	digalactosyldiacylglycerol synthase	0	0.872	EC:2.4.1.241	1.37689	1.62027	0.966411	0.952684
AC155890_52.5	nad-dependent epimerase dehydratase	0	0.8275	-	1.03738	1.01804	0.605073	1.05081
AC156628_30.5	hypothetical protein MTR_4g006380	1.18773e-55	0.8095		1.61203	1.26969	0.676227	0.903473
AC156629_20.5	beta-glucosidase 24-like	0	0.8555	EC:3.2.1.0	1.14526	0.93845	0.634574	0.798176
AC156827_20.5	hypothetical protein MTR_6g029300	8.60014e-52	1		1.66948	2.04349	0.727579	0.875949
AC156828_11.4	nodule-specific glycine-rich protein 2c	3.66446e-29	0.855		1.5619	1.79479	0.894141	1.54638
AC157376_12.4	protein dehydration-induced-like protein	2.81483e-56	0.7945		1.37099	1.54966	0.873053	0.98722
AC157506_57.5	hypothetical protein MTR_2g025300	3.08016e-15	0.86		1.65519	1.07999	0.736252	1.11249
AC157507_13.5	polyphenol oxidase	0	0.7795	EC:1.10.3.1	1.45618	1.38693	0.517296	0.823392
AC157759_8.4	hypothetical protein MTR_4g043150	1.83568e-44	1		0.700469	0.798738	0.317774	0.599022
AC158497_8.4	hypothetical protein MtrDRAFT_AC158497g8v2	2.58593e-45	0.875		1.69801	1.76786	0.814376	1.02171
AC159147_19.5	rna-directed dna polymerase (reverse transcriptase)	3.12159e-85	0.607	EC:2.7.7.49	1.2325	1.25486	0.573657	0.743989
AC159538_46.4	---NA---				1.04448	1.14769	0.580419	0.637683
AC160836_12.5	nac domain-containing protein 2-like	0	0.7965	-	1.38768	1.64046	0.883733	1.19495
AC162162_13.4	---NA---				2.36526	1.61166	1.29971	1.95498
AC165431_36.5	far1-related protein	1.36961e-56	0.8475	EC:2.7.11.0	1.09829	1.38006	0.543513	0.828312
AC167957_11.5	at4g33380 f17m5_140	0	0.819	-	0.911824	0.784714	0.623936	0.735795
AC169125_33.4	pentatricopeptide repeat-containing protein	0	0.7225		0.989337	1.01477	0.668875	0.813551
AC169514_29.5	---NA---				1.32707	1.6957	0.689278	0.914069
AC170253_15.5	endonuclease or glycosyl isoform 1	0	0.59		1.50097	1.69855	1.20362	1.17748
AC170581_11.4	anthocyanidin 3-o-glucosyltransferase	3.49635e-81	0.565	EC:2.4.1.0	0.928118	0.934999	0.551094	0.818599
AC171535_38.5	nac domain-containing protein 2-like	0	0.7995	-	1.38768	1.64046	0.883733	1.19495
AC171804_22.4	atp binding	0	0.7475	-	0.861992	1.08541	0.637931	0.789792
AC173289_18.5	pectinesterase inhibitor	1.4447e-62	0.78	EC:3.1.1.11	1.69579	1.63513	1.08837	1.3273
AC174142_8.5	dehydrogenase reductase sdr family member	2.3843e-16	0.8235	EC:1.1.1.100	1.10981	1.28684	0.590547	0.789202
AC174285_37.4	f-box protein	2.06827e-54	0.615		1.44711	1.97087	0.801559	0.912866
AC174285_40.4	potassium channel	0	0.879	EC:1.2.1.5	1.30696	0.935877	0.484045	0.853775
AC174289_26.5	rna-directed dna polymerase (reverse transcriptase)	9.76734e-67	0.703	EC:2.7.11.0; EC:2.7.7.49; EC:3.4.23.0	0.862829	1.01636	0.613479	0.825022
AC174298_1.5	alanine--glyoxylate aminotransferase 2 homolog mitochondrial	1.60241e-28	0.67	EC:2.6.1.0	0.981716	0.797126	0.418461	0.777354
AC174303_40.5	serine carboxypeptidase family protein	2.5139e-22	0.95	EC:3.4.16.0	1.55867	1.71778	0.819346	0.987834
AC174308_19.4	zinc finger ccch domain-containing protein	0	0.5845	-	1.33932	1.58067	0.924288	1.01517
AC174314_10.4	elongation factor g	2.86492e-48	0.775	-	1.16262	1.05082	0.472932	0.777257
AC174321_5.4	---NA---				1.03919	1.28136	0.638053	0.811167
AC174326_12.5	h+-transporting two-sector alpha beta central related	2.53149e-34	0.6695	EC:2.7.7.0	0.979152	0.930718	0.662933	0.891501
AC174350_5.5	cytochrome p450	0	0.8615	EC:2.7.7.49	1.75785	1.05112	0.649843	1.35377
AC174356_21.4	---NA---				1.19537	1.5354	0.74928	0.999053
AC174374_36.4	PREDICTED: uncharacterized protein LOC101502215	6.2242e-75	0.7		0.874203	0.758863	0.637515	0.846295
AC181972_23.4	serine threonine protein kinase	3.92589e-97	0.8965	EC:2.7.11.0	1.25257	1.32518	0.599104	0.783111
AC183305_18.5	ankyrin repeat-containing protein	0	0.6825		1.86564	1.80722	0.703634	0.852136
AC184161_37.5	cysteine-rich receptor-like protein kinase	7.04694e-29	0.682	-	1.19695	1.2052	0.657202	0.766635
AC185135_24.4	h+-transporting two-sector alpha beta central related	1.23471e-44	0.592		1.33463	1.5235	0.968074	0.955178
AC185525_29.5	---NA---				1.30383	1.49997	0.5303	0.686124
AC185525_7.5	hypothetical protein MTR_8g009430	2.43088e-21	0.918		1.99702	2.15345	0.710562	0.953525
AC187356_29.4	anthocyanidin 3-o-glucosyltransferase	0	0.7405	EC:2.4.1.0	0.695297	0.8279	0.562287	0.653394
AC198005_16.4	protein	1.55235e-86	0.8945		1.67612	1.71235	1.19554	1.58959
AC198009_7.4	zinc finger protein	1.17405e-169	0.618	-	0.885192	1.00636	0.658217	0.792859
AC199760_12.4	pathogenesis-related genes transcriptional activator pti5-like	2.85453e-84	0.816		1.33763	1.5887	0.986905	1.04536
AC199762_17.3	hypothetical protein MTR_2g084190	3.92012e-28	0.842		1.49434	1.96698	0.894929	1.23794
AC199763_15.4	eid1-like f-box protein 2-like	0	0.921		0.85044	0.97114	0.664397	0.73401
AC202333_3.4	mate efflux family protein dtx1-like	0	0.7765	-	0.917818	1.089	0.665806	0.842521
AC202378_7.4	hypothetical protein MtrDRAFT_AC183371g6v1	1.27758e-100	0.6015	-	0.818151	1.05286	0.606162	0.893826
AC202464_15.4	f-box fbd lrr-repeat protein	6.34659e-31	0.8085	-	0.728212	0.605567	0.514688	0.635007
AC202470_14.4	estradiol 17-beta-dehydrogenase	2.34273e-50	0.6635	-	1.59382	1.40487	1.11262	1.71263
AC202478_11.3	zf-hd homeobox protein at4g24660-like	4.0829e-28	0.849		1.46149	1.58582	1.05474	1.12971
AC202498_29.3	---NA---				0.869292	0.333925	0.203856	0.64764
AC202511_15.3	chromodomain-helicase-dna-binding protein	4.51393e-51	0.7155		1.36397	1.66179	0.974814	0.991493
AC202522_6.3	protein far1-related sequence 11-like	0	0.6575	-	0.881417	0.925256	0.638189	0.684975
AC202571_5.4	germin-like protein	1.67645e-91	0.8265	-	1.03372	1.12679	0.520295	0.812504
AC202576_4.3	g-type lectin s-receptor-like serine threonine-protein kinase at4g27290-like	1.53456e-80	0.815	EC:2.7.11.0	1.29911	1.76592	0.846633	0.931896
AC202579_14.3	cytochrome p450	8.75352e-42	0.781	-	0.978804	0.889023	0.622965	1.01018
AC202581_4.3	---NA---				0.792912	1.18957	0.443069	1.11233
AC203542_26.3	hypothetical protein MTR_6g079740	6.10992e-35	1		1.41618	1.81411	0.861307	0.997272
AC203542_27.3	ribonuclease h protein at1g65750-like	1.40826e-38	0.685	EC:2.7.7.49	1.62571	1.3844	1.10052	1.24149
AC203542_33.3	transcription factor perianthia	3.11826e-49	0.673	-	1.58699	1.2447	0.748073	1.07813
AC203545_15.3	aspartic proteinase nepenthesin-1	0	0.659	EC:3.4.23.0	1.67124	1.68625	0.863004	1.77744
CR931730_31.4	rna-directed dna polymerase (reverse transcriptase) ribonuclease h	0	0.9355	EC:3.1.26.4; EC:2.7.7.49; EC:3.4.23.0	1.63753	2.17609	0.93312	1.57246
CR931731_16.4	histone acetyltransferase	6.37951e-40	0.753	EC:2.3.1.48	1.27954	1.55271	0.915649	1.24021
CR931741_12.4	hypothetical protein MTR_5g031370	1.34912e-18	1		1.72398	2.11095	0.896829	1.20328
CR931741_7.4	cinnamyl alcohol dehydrogenase	0	0.903	-	0.715915	1.06282	0.388571	0.673175
CR931743_44.5	---NA---				1.16163	1.26828	0.582233	0.680284
CR932958_30.4	hypothetical protein MTR_5g084640	4.57758e-99	0.9467		1.63131	1.20322	0.623159	0.85357
CR932959_34.5	coatomer subunit zeta-3	0	0.7615	EC:2.7.11.0; EC:2.7.7.49; EC:3.4.23.0	1.33351	2.0558	0.575193	1.03182
CR936946_21.5	gag-pol polyprotein	6.38488e-21	0.6243		0.951151	1.01575	0.636462	0.733343
CR936946_48.5	retrotransposon unclassified	4.67517e-158	0.709	EC:2.7.7.49	1.54154	1.95297	0.568059	1.05712
CR936948_10.4	u-box domain-containing protein 21-like	0	0.7915	EC:6.3.2.19	1.23988	1.83675	1.01856	1.73597
CR940305_19.4	polynucleotidyl ribonuclease h fold	5.9739e-74	0.8225	-	1.23025	0.976177	0.62328	0.838774
CR940305_4.4	yipf1-like protein	1.45694e-42	0.6755	EC:2.7.7.49	1.30058	1.77905	1.01618	1.47011
CR954193_49.4	calmodulin-like protein 1-like	4.76601e-79	0.82	-	1.6028	1.24745	0.417727	1.04814
CR954194_16.4	hypothetical protein MTR_5g035380	6.64607e-46	0.865		0.858748	0.734849	0.576972	0.888843
CR954195_45.4	translation initiation factor if-2	5.44428e-91	0.8665		0.947679	0.765664	0.615418	0.827815
CR954196_30.5	cytochrome p450	1.43792e-35	0.871	-	1.2448	1.26604	0.464907	0.519445
CR955008_38.5	---NA---				1.41474	1.73107	0.96341	1.15745
CR955010_14.4	pentatricopeptide repeat-containing protein	1.00543e-45	0.7571		1.7234	1.59227	1.40295	1.47809
CR956399_14.5	---NA---				1.31901	1.14857	0.639742	0.989504
CT009750_39.4	---NA---				1.28957	1.58089	0.898718	1.10254
CT010515_21.5	---NA---				1.53513	1.16165	0.543492	0.793891
CT025840_43.4	leghemoglobin	5.73005e-102	0.922		2.31078	2.32491	0.498753	0.894581
CT025842_47.4	---NA---				1.26503	1.15382	0.208771	0.620436
CT027665_42.4	hypothetical protein MTR_5g044470	2.83913e-137	0.6533		1.594	1.22143	1.05849	1.31332
CT030192_26.5	f-box fbd lrr-repeat protein	4.99422e-27	0.7935	-	0.956506	0.756924	0.589428	0.790666
CT030211_3.4	atp-dependent dna helicase pif1	8.6832e-78	0.8115	-	0.780367	1.04631	0.437662	1.05475
CT033763_1.4	hypothetical protein MTR_5g035970	1.02848e-25	0.97		0.995814	1.09465	0.552858	0.787923
CT033764_22.4	hypothetical protein MTR_5g073030	3.11466e-33	1		1.28408	1.56538	0.862029	1.08885
CT485796_9.4	hypothetical protein MTR_5g029390	2.68461e-99	1		1.59024	1.78252	1.00649	1.28159
CT573339_32.4	cytochrome p450	8.46453e-39	0.8425	-	1.49331	1.5653	1.20339	1.3548
CT573509_17.4	myb transcription factor an2	0	0.7745	-	1.64686	1.85582	0.844424	1.06268
CT868696_7.4	u-box domain-containing protein	0	0.865	EC:2.7.10.2; EC:2.7.11.0	1.53699	1.49887	0.766769	0.879873
CT954229_51.4	---NA---				0.963063	0.931215	0.575137	0.960914
CT954230_58.5	ankyrin repeat-containing protein	9.44971e-50	0.7591		1.30254	1.6109	0.879682	0.89505
CT963112_45.4	e3 ubiquitin-protein ligase	1.21709e-96	0.7315	-	1.06914	1.08163	0.600546	0.691636
CT963112_7.4	transcription initiation factor iia subunit 2-like	1.79073e-71	0.9465	-	1.46414	1.58275	1.23209	1.33065
CT963131_34.4	hypothetical protein MTR_3g056290	4.32849e-15	0.82		1.39884	1.83353	0.784134	0.73677
CT967305_21.4	mechanosensitive channel of small conductance-like 10	0	0.793	-	1.03262	0.764623	0.542851	0.795039
CT990605_12.5	nbs-lrr type disease resistance protein	0	0.8305	-	0.749628	1.06203	0.486243	0.838635
CU012056_52.5	hypothetical protein MTR_3g105460	7.81738e-25	0.7665		1.60742	1.82239	0.556801	0.904093
CU013524_34.4	rna-directed dna polymerase (reverse transcriptase)	1.03337e-46	0.6625	-	1.04532	1.1104	0.609987	1.14472
CU137659_8.3	hypothetical protein MTR_5g097000	6.40187e-21	1		1.65343	1.9345	1.13367	1.13918
CU151874_2.3	tether containing ubx domain for glut4	7.5743e-119	0.7995	-	1.06287	1.27039	0.537516	1.11301
CU179636_4.3	70 kda peptidyl-prolyl isomerase	4.60866e-57	0.631	-	1.23961	1.65509	0.771012	1.14674
CU182773_7.3	e3 ubiquitin-protein ligase rnf181	5.98709e-89	0.7545	-	0.816824	0.920639	0.643491	0.647381
CU302329_11.4	aspartic proteinase nepenthesin-2-like	0	0.818	EC:3.4.23.0	1.14508	1.56484	0.88147	1.46229
CU302335_10.4	hypothetical protein MTR_5g083400	9.94843e-11	0.77		0.888846	1.05408	0.625622	0.827075
CU302345_13.3	sucrose transport protein	1.15192e-58	0.8125	-	1.52722	1.32133	0.918945	1.32157
CU326393_26.4	f-box lrr-repeat protein	0	0.526		0.773744	0.962	0.523201	0.648955
CU424495_16.3	cl-channel clc-7	6.5424e-15	0.8967	-	1.02084	0.824059	0.576049	0.887755
CU457808_2.3	hypothetical protein MTR_2g028540	1.06502e-29	0.8015		1.02193	0.929026	0.514298	0.844893
CU459031_47.3	selection and upkeep of intraepithelial t-cells protein	0	0.719		0.97322	1.01327	0.512472	0.750673

## Sheet: 3b, 20
Gene ID	Annotation	Minimum E-value	Mean similarity	Enzyme codes	P. pisi 20hpi	A. euteiches 20hpi	P. pisi 6hpi	A. euteiches 6hpi
AC119410_53.5	ubiquitin-protein ligase	5.77167e-22	0.88	EC:6.3.2.0	0.741169	2.03337	0.987818	1.20736
AC121244_15.5	cysteine-rich receptor-like protein kinase	1.90098e-111	0.774	EC:2.7.11.0	1.00745	1.7505	0.735232	0.652147
AC122728_27.4	hypothetical protein MTR_3g102150	2.28684e-58	0.937		0.659955	0.982171	0.585872	0.621172
AC122728_45.4	zinc finger protein	3.61062e-60	0.883		1.31231	1.97945	1.01681	1.01212
AC123571_52.4	imp dehydrogenase gmp related	1.82896e-70	0.7468		1.62908	2.36096	1.06329	0.826297
AC123898_43.5	hypothetical protein MTR_2g010010	3.06484e-38	0.805		1.17309	1.62259	0.85196	0.960022
AC124951_12.5	protease do-like chloroplastic-like	0	0.956	EC:1.3.1.74; EC:3.4.21.0	1.34327	1.71774	1.04695	1.19906
AC124956_72.4	hypothetical protein MTR_4g031500	9.86013e-33	0.965		0.7596	1.45082	0.423043	0.828678
AC124966_44.4	1-aminocyclopropane-1-carboxylate oxidase-like protein	1.29025e-52	0.8585	EC:1.14.11.20	0.867779	1.83014	1.275	1.21292
AC126782_42.5	far1-related protein	5.24734e-54	0.8575	EC:2.3.1.0; EC:2.7.11.0	1.18064	1.81559	0.80658	1.21185
AC126785_51.4	acyl- n-acyltransferases-like protein	5.85721e-80	0.8545		2.31644	3.74659	1.26423	2.06728
AC128638_19.4	hypothetical protein MTR_2g013400	2.04389e-21	0.98		0.856812	1.53715	0.895989	0.752679
AC130798_46.4	atp-dependent dna helicase pif1	2.4658e-53	0.9135	-	1.03823	2.93922	1.20467	2.10157
AC133864_30.4	hypothetical protein MTR_3g026790	3.77532e-25	0.945		1.30848	1.91056	0.898746	1.07692
AC134049_51.4	tir-nbs disease resistance-like protein	9.64617e-56	0.7856		1.41149	1.86691	1.06363	1.36008
AC134521_67.5	hypothetical protein MTR_6g051880	2.32046e-178	0.6967		0.887318	1.26377	0.684062	0.602016
AC134521_73.5	probable leucine-rich repeat receptor-like protein kinase at1g35710-like	2.77192e-40	0.6605		1.10901	1.64645	1.10562	1.31388
AC134824_11.5	harpin inducing protein	1.90687e-109	0.751		1.2622	1.56205	0.978617	1.07701
AC135160_34.5	---NA---				1.0918	1.66094	1.45868	1.32557
AC135229_11.5	disease resistance protein	0	0.821	-	0.832166	1.21791	0.657062	0.844079
AC135413_5.5	protein	7.9733e-70	0.6853		0.94068	1.52698	1.10149	1.0958
AC135415_24.5	defensin fusion	1.15278e-77	0.6682		0.739027	1.62923	0.548895	0.655953
AC135415_66.5	defensin fusion	4.4564e-72	0.6933		0.934821	1.58614	0.988303	0.81728
AC135959_36.5	9 protein	4.30615e-28	0.8421	EC:3.4.24.0	1.10168	1.99707	0.725201	0.723111
AC136472_31.4	auxin-induced protein 5ng4-like	1.3962e-176	0.738	-	1.04298	1.61412	1.42419	1.35563
AC136504_36.5	gdsl esterase lipase	0	0.744		1.10625	1.56189	0.878029	0.999629
AC136505_7.4	omega-hydroxypalmitate o-feruloyl transferase-like	0	0.7605	EC:2.3.1.0	1.26363	1.50155	0.974179	1.06262
AC137554_43.4	class iv chitinase	0	0.839	EC:3.2.1.14	1.26657	1.60591	1.03903	1.1623
AC137669_37.5	f-box family protein	2.74997e-18	0.784		1.03101	2.2399	0.919585	1.5123
AC137701_24.4	hypothetical protein MTR_1g080320	0	0.7735		1.28039	1.89998	1.07386	0.94413
AC137823_12.5	chalcone synthase	0	0.9885	EC:2.3.1.74	1.00575	1.66928	0.835231	1.36375
AC137831_51.4	atp-dependent dna helicase pif1	4.13354e-63	0.858	-	0.626863	1.47974	0.65721	0.74293
AC137986_12.4	thioredoxin-like fold	1.06757e-30	0.761	-	0.797196	1.41553	0.542159	0.409235
AC138016_39.4	chaperone protein clpb	4.1971e-17	0.8195	EC:6.5.1.1	0.721957	1.89322	1.3944	0.89451
AC138087_34.4	heavy-metal-associated domain-containing protein	4.4387e-53	0.744		1.02619	1.57054	0.989155	1.21445
AC138129_40.4	ulp1 protease family c-terminal catalytic domain containing protein expressed	2.85027e-26	0.905		0.870944	2.22295	1.11005	1.25298
AC138131_25.4	abc transporter g family member 23-like	0	0.818	EC:3.6.3.28	1.14575	1.51373	0.895328	0.767129
AC138199_27.4	hypothetical protein MTR_3g056290	4.10744e-08	0.82		0.834479	2.69012	0.760643	2.12298
AC138526_10.5	elongation factor ts	4.75463e-116	0.7825	-	0.529998	0.816365	0.658321	0.616663
AC138527_12.4	---NA---				1.19949	1.62495	0.974311	0.945753
AC138527_37.4	ribulose bisphosphate carboxylase small chain 3a	3.8012e-86	0.724	EC:4.1.1.39	1.08313	3.07253	0.841466	0.947313
AC138527_39.4	f-box kelch-repeat protein	1.60607e-164	0.74	EC:2.7.11.0; EC:2.7.7.49; EC:3.4.23.0	0.737916	1.29153	0.635327	0.422629
AC138579_3.4	hypothetical protein MTR_4g033070, partial	4.75936e-46	0.9243		1.18902	1.7927	0.926191	1.1564
AC139852_12.4	class iv heat shock protein	4.2067e-70	0.759		1.3389	1.9009	0.849184	1.11312
AC140022_36.4	hypothetical protein MTR_6g078110	2.65934e-59	0.87		1.19402	1.71504	1.03917	1.19089
AC140022_37.4	polypeptide with a gag-like domain-containing protein	1.48578e-41	0.7645		0.564658	0.736991	0.519288	0.68337
AC140023_34.5	f-box kelch-repeat protein	0	0.568		1.05134	1.62061	1.16219	1.21775
AC140035_13.4	nudix hydrolase mitochondrial-like	2.37178e-116	0.8795	EC:3.6.1.52	1.25536	1.77501	0.797266	0.983621
AC140103_9.5	thaumatin-like protein	6.70442e-172	0.8155		1.18314	1.92116	0.782881	0.694383
AC140545_34.4	coatomer subunit zeta-3	0	0.7605	EC:2.7.11.0; EC:2.7.7.49; EC:3.4.23.0	0.821859	1.08952	0.509421	0.616217
AC140547_7.4	heat shock 70 kda	0	0.816	EC:1.3.1.74	0.687236	1.67266	0.652366	0.733091
AC140772_35.4	hypothetical protein MTR_5g050730	3.22508e-61	0.93		1.05178	1.79289	0.921824	0.973772
AC141110_35.5	chalcone reductase	0	0.969	-	0.82637	1.62879	0.884195	1.27837
AC141110_36.5	chalcone reductase	0	0.969	-	0.840981	1.61777	0.883536	1.2554
AC141862_5.4	transcription factor bhlh25-like	0	0.671		1.6593	2.76369	0.858701	0.977923
AC144341_14.5	pentatricopeptide repeat-containing protein	3.93887e-61	0.99		1.26004	1.76298	1.25216	1.04902
AC144404_19.4	far1-related protein	6.67247e-133	0.733		1.33239	2.05104	1.45743	1.13777
AC144405_20.4	thioredoxin-like fold	2.40016e-32	0.8423		1.20051	1.8513	1.20301	1.08066
AC144478_45.4	hypothetical protein MTR_2g018670	1.23048e-149	0.8389		0.9718	1.91977	1.0115	1.2046
AC144513_24.5	hypothetical protein MTR_7g112510	1.47077e-14	1		1.04318	1.57586	1.06581	1.22736
AC144617_25.5	mitochondrial chaperone bcs1	8.29482e-160	0.7395	-	0.883763	1.26945	0.607679	0.565994
AC144727_51.4	rna-directed dna polymerase (reverse transcriptase) ribonuclease h	0	0.8865	EC:3.1.26.4; EC:2.7.7.49; EC:3.4.23.0	1.02001	1.64581	0.821722	0.889453
AC144729_12.4	protease 4-like	5.95546e-118	0.6055	-	1.09275	1.53563	1.10462	1.2548
AC144729_35.4	gdsl esterase lipase at2g30310-like	0	0.6795	EC:3.1.1.1	1.18023	1.51964	0.937242	1.12042
AC145222_19.4	g-type lectin s-receptor-like serine threonine-protein kinase rlk1-like	1.31391e-45	0.8355	EC:2.7.11.0	1.23431	1.84703	1.0975	0.881438
AC145330_23.4	hypothetical protein MTR_7g087600	4.31629e-16	1		1.14091	1.64282	1.14935	1.25089
AC145330_33.4	transcription elongation factor spt6-like	1.29016e-156	0.8165	-	0.926613	1.90927	0.600512	0.789974
AC145331_10.4	ribosomal protein	0	0.7475		1.15656	1.53212	1.0397	1.08862
AC145767_15.4	ethylene-responsive transcription factor 1b-like	2.92634e-114	0.7285		1.25396	1.64701	1.01001	0.975976
AC146333_43.4	far1-related protein	1.57539e-32	0.6425		1.11327	1.7432	1.08175	1.0595
AC146557_24.4	plant synaptotagmin	6.89452e-28	0.84		0.686757	1.22076	0.665419	0.867516
AC146558_45.5	ccp	4.25059e-41	0.702		1.03492	1.74879	0.556502	0.972005
AC146571_8.4	chalcone synthase	0	0.97	EC:2.3.1.74	1.01696	1.60623	0.908767	1.31738
AC146573_47.5	morn repeat protein	0	0.577		1.22396	1.68225	0.842194	1.00706
AC146575_16.5	chalcone synthase	0	0.981	EC:2.3.1.74	1.12615	2.42571	0.914044	1.68521
AC146630_38.4	histone acetyltransferase	2.63918e-91	0.7053		0.757048	1.98325	0.805678	1.03893
AC146649_57.4	gag-pol polyprotein	0	0.697	EC:2.7.11.0; EC:2.7.7.49	1.40427	2.62264	1.73619	1.79682
AC146692_34.5	PREDICTED: uncharacterized protein LOC101268376	2.2757e-07	0.64		1.17233	1.90776	0.879595	1.08229
AC146693_15.4	hydroquinone glucosyltransferase	0	0.8305	EC:2.4.1.0	0.928395	1.54781	0.976802	1.32128
AC146693_23.4	hydroquinone glucosyltransferase	5.83707e-37	0.835	EC:2.4.1.0	1.09836	1.73278	0.755072	0.901965
AC146693_24.4	hydroquinone glucosyltransferase	5.24601e-136	0.8265	EC:2.4.1.0	1.56784	2.33826	1.13269	1.5668
AC146705_13.5	auxin-induced protein x10a-like	1.49555e-39	0.912		1.2063	1.71389	0.850101	1.04922
AC146721_46.4	ap-3 complex subunit mu-2	1.43157e-43	0.7285	-	0.6563	0.953672	0.655491	0.749103
AC146743_35.4	upf0481 protein at3g47200-like	0	0.6455		1.13463	1.57532	0.804087	1.09619
AC146747_49.4	beta-ketoacyl-acp synthase i	1.87372e-41	0.8155	EC:2.3.1.0	1.20447	1.67314	1.19296	1.37905
AC146776_21.5	hypersensitive-induced response protein	0	0.964		1.00335	1.70532	1.30746	1.13426
AC146866_61.4	kinesin-like protein	7.32185e-101	0.704		0.948495	1.80019	0.859595	1.42456
AC146910_4.5	far1-related protein	8.31575e-134	0.729		1.05242	1.88662	0.843788	1.02721
AC147007_20.4	kinesin-like protein kif22-a	3.63183e-26	0.905		0.951072	1.75798	0.969395	0.947775
AC147008_76.5	cullin-like protein1	0	0.734		1.20824	1.63102	0.910967	1.09546
AC147496_9.4	bifunctional aminoacyl-trna synthetase	0	0.8155	EC:6.1.1.15	1.21225	1.75808	0.921953	0.922378
AC147498_54.5	retrotransposon ty3-gypsy subclass	0	0.772	EC:2.7.7.49	1.103	2.02177	0.631402	0.752968
AC147538_40.4	---NA---				1.34339	1.93339	1.17127	1.03567
AC147741_53.4	f-box protein	0	0.6695	-	1.2469	2.00323	0.694056	0.678674
AC147741_56.4	f-box protein	0	0.6635		1.00782	1.52688	0.917742	0.784437
AC148219_29.5	atp-dependent dna helicase pif1	1.3021e-144	0.7665	-	0.805561	1.11732	0.835041	0.62964
AC148242_50.4	auxin-induced protein 10a5-like	1.39533e-60	0.913		1.21761	1.72509	1.1275	1.30107
AC148398_20.4	---NA---				1.21436	2.09112	1.03384	1.2128
AC148398_46.4	unknown	4.6221e-96	0.654		1.04821	1.92821	0.661551	0.872251
AC148446_36.4	hypothetical protein MTR_1g099510	2.3834e-36	0.97		0.800866	1.2695	0.603488	0.482804
AC148487_3.4	dna repair protein xrcc4	2.25315e-175	0.8065		1.1461	1.52439	0.916019	1.03905
AC148525_12.5	probable disease resistance protein at5g66900-like	0	0.636		0.933631	1.51142	0.990044	1.16188
AC148761_36.4	sucrose transport protein	1.52343e-52	0.8465		0.97142	2.08367	1.03174	0.61291
AC148815_41.5	hypothetical protein MTR_3g020030	3.89765e-48	0.956		1.66385	2.3301	1.26963	1.29591
AC148915_17.4	protein	0	0.6545		1.28687	1.5816	1.14082	1.09792
AC148969_9.5	peptide deformylase 1a	4.49995e-164	0.812	EC:3.5.1.31; EC:3.5.1.88	1.16444	1.60484	0.846943	0.947828
AC149040_54.5	circumsporozoite partial	5.47969e-30	0.973		0.495385	1.7552	0.966306	1.16287
AC149135_13.4	hypothetical protein MTR_2g013400	1.32249e-22	1		1.81297	3.6446	0.631853	0.627666
AC149495_24.4	probable lrr receptor-like serine threonine-protein kinase at4g20940-like	1.52937e-29	0.753	EC:1.1.1.0	1.21387	2.33467	1.82212	1.41835
AC149581_10.5	metal ion binding	2.3747e-58	0.7435		1.09628	1.56167	1.14944	1.0176
AC149581_41.5	pti1-like tyrosine-protein kinase at3g15890-like	8.18443e-42	0.7833	EC:2.7.11.0	1.09569	1.59961	1.10229	0.997091
AC149600_19.4	hypothetical protein MTR_5g075750	0	0.69		0.9401	1.64408	0.965962	1.13944
AC149634_17.4	cysteine proteinase	2.03939e-71	0.7343	-	1.13917	1.66813	1.03383	1.52329
AC149803_42.5	ribonuclease h protein at1g65750-like	3.57006e-22	0.5975		1.20022	1.52591	0.923952	0.915181
AC149804_15.5	glycosyltransferase cazy family gt8	7.36695e-153	0.663		1.65978	2.96208	1.02373	0.671571
AC150384_35.4	atpase family aaa domain-containing protein	2.24851e-28	0.8255		1.17474	2.36074	1.454	1.02839
AC150778_28.5	pathogenesis-related protein 1a	7.215e-108	0.852		1.23325	2.63914	1.06841	1.25093
AC150779_8.4	ovarian otubain	2.77996e-21	0.8978	EC:2.7.11.0	1.07254	1.58936	1.02455	1.26365
AC150800_37.4	far1-related protein	2.7734e-78	0.8533		1.01448	1.59997	0.926143	0.946752
AC150846_45.4	cysteine-rich receptor-like protein kinase	9.62844e-50	0.663	EC:2.7.7.49	1.1892	1.52845	0.905635	1.0351
AC150876_39.4	hypothetical protein MTR_4g023350	4.74342e-44	0.71		1.02924	1.55648	0.973088	0.962351
AC150877_23.4	coatomer subunit zeta-3	0	0.7745	EC:2.7.11.0; EC:2.7.7.49; EC:3.4.23.0	1.02681	1.51481	1.15259	1.10741
AC150877_24.4	rna-directed dna polymerase (reverse transcriptase) ribonuclease h	0	0.911	EC:3.1.26.4; EC:2.7.7.49; EC:3.4.23.0	0.288077	0.908608	0.635526	0.588102
AC151000_14.5	protein dehydration-induced 19 homolog 6-like	0	0.65		0.676026	1.13777	0.548931	0.729603
AC151000_29.5	elongation factor g	0	0.7105	-	0.872862	1.17668	0.857533	0.616388
AC151000_31.5	elongation factor g	0	0.713		0.975531	1.82812	1.57183	1.42699
AC151520_3.4	pentatricopeptide repeat-containing protein	3.49162e-53	0.99		1.19101	1.51885	1.01772	0.942892
AC151526_24.5	ccr4-associated factor	0	0.828	-	0.768968	0.987611	0.780875	0.638487
AC151725_30.5	uncharacterized loc101218681	2.52736e-65	0.832		1.19916	1.50191	0.971556	0.980626
AC152157_11.5	beta-amyrin synthase	1.87195e-40	0.9195	EC:5.4.99.8	1.20112	1.86059	0.959495	0.822738
AC152157_2.5	ribosomal protein	7.31762e-132	0.8125	-	1.25977	1.52291	1.13174	1.18839
AC152178_11.4	ap-3 complex subunit mu-2	2.69261e-22	0.7275	-	0.923183	1.93324	0.626764	0.654116
AC152407_39.4	cysteine-rich receptor-like protein kinase	1.62992e-25	0.6518	-	1.02298	1.51076	0.659455	0.489477
AC152421_37.5	---NA---				0.81377	1.12081	0.73886	0.577993
AC152425_23.4	receptor-like protein kinase	1.41084e-15	0.7435	-	1.30862	1.92598	1.00972	1.28623
AC152752_13.4	pentatricopeptide repeat-containing protein	0	0.7105		1.10522	1.53548	1.10484	0.985511
AC152818_24.4	ribonuclease h	3.31479e-37	0.668	-	0.745956	1.18024	0.751004	0.662064
AC152887_25.4	helicase-like protein	3.68845e-36	0.779		1.29911	2.03776	0.56043	0.593795
AC152921_18.5	universal stress protein a-like protein	5.25902e-107	0.8165		1.18043	1.64134	1.06499	1.15168
AC153354_24.5	hypothetical protein MTR_8g008550	3.17963e-140	1		0.72586	0.948348	0.659488	0.719091
AC154034_7.5	probable purple acid phosphatase 20-like	0	0.819	EC:3.1.3.2	0.645753	1.00495	0.885123	0.839134
AC155101_42.5	pentatricopeptide repeat-containing protein	0	0.789		0.39191	0.859233	0.713543	0.623863
AC155157_23.5	hypothetical protein MTR_2g014330	8.38957e-32	0.85		0.854994	1.59439	1.05339	1.18017
AC155157_37.5	---NA---				1.34718	2.5346	0.976881	1.92036
AC155282_66.4	cingulin-like isoform x1	0	0.714		0.498431	0.669112	0.530241	0.535632
AC155803_44.5	protein	5.95172e-37	0.9035		0.871517	1.5324	0.891479	1.00828
AC155891_21.5	pectinesterase pectinesterase inhibitor ppe8b-like	0	0.849	EC:3.1.1.11	0.76636	1.20919	0.649286	0.650595
AC155895_51.4	hypothetical protein MTR_3g117340	1.36297e-33	0.865		0.815994	1.50793	0.954064	0.942295
AC156830_27.4	zinc finger mym-type protein 1-like	0	0.7995		1.11	1.63013	0.95129	0.886721
AC157489_6.4	cytochrome p450	6.89748e-165	0.836	-	1.11315	1.67157	0.996973	0.60463
AC157891_12.4	receptor-like protein kinase	3.44315e-66	0.7905	EC:3.1.3.2; EC:2.7.11.0	0.468981	0.888406	0.605244	0.421173
AC157978_32.4	upf0202 protein at1g10490-like	3.74602e-57	0.6775		1.23188	1.57799	0.923477	0.936421
AC157981_22.5	heterogeneous nuclear ribonucleoprotein a1	0	0.8665	-	1.18123	1.8271	0.974236	1.57296
AC157982_27.5	protein srg1-like	2.67757e-54	0.759	EC:1.14.11.0	1.21231	1.71926	0.934395	0.951338
AC158504_31.4	ovarian otubain	2.24364e-21	0.871	-	0.621934	3.15457	1.62344	1.44562
AC159538_1.4	hypothetical protein MTR_4g122150	1.13119e-33	0.99		1.89745	3.31482	0.676384	1.19658
AC159873_14.5	auxilin-like protein	3.84156e-129	0.8105		0.928488	1.58542	1.02315	1.13976
AC160096_20.5	ovarian otubain	6.63704e-92	0.8865	EC:2.7.11.0	1.00251	1.96461	0.51854	0.731304
AC160098_23.4	circumsporozoite partial	9.87969e-31	0.973		0.495385	1.7552	0.966306	1.16287
AC160516_69.4	aldo keto reductase	3.17527e-53	0.9455		0.866096	2.26746	1.13733	0.842109
AC160629_12.5	nadp-dependent glyceraldehyde-3-phosphate dehydrogenase-like	0	0.9565	EC:1.2.1.9	0.982791	1.70523	1.05374	1.05396
AC161034_38.5	---NA---				1.18006	1.61331	0.867048	0.918357
AC161107_5.5	atp-dependent dna helicase pif1	0	0.7095		1.43787	2.37596	0.914052	0.537716
AC161405_22.4	nudix hydrolase mitochondrial-like	5.4076e-136	0.835	-	1.11256	1.74143	0.822248	1.03307
AC161406_43.4	---NA---				1.23698	1.53583	0.987571	0.995225
AC161569_36.5	replication protein a 70 kda dna-binding subunit	1.54331e-53	0.7065		0.878357	1.61239	1.14683	0.926758
AC162440_41.5	far1-related protein	7.48689e-70	0.644	-	0.856649	1.62234	1.22629	0.97634
AC163384_17.5	hypothetical protein MTR_7g078620	4.3406e-28	0.965		1.69144	1.99329	1.4495	1.52976
AC163384_31.5	gdp-mannose transporter	7.52922e-56	0.657		0.745789	1.09955	0.528752	0.586356
AC163385_5.5	endoplasmic oxidoreductin-1-like	0	0.8825	EC:1.8.4.0	1.32167	1.69103	1.01705	1.20099
AC163897_38.4	f-box protein skip24	4.96203e-155	0.785		1.19292	1.64833	1.20914	1.26832
AC165276_35.4	mediator of dna damage checkpoint protein	1.83922e-63	0.785		0.896711	1.89778	1.09507	1.32647
AC165446_20.4	macrophage migration inhibitory factor homolog	1.25881e-46	0.7865	-	0.618737	1.13269	0.968694	0.920363
AC165943_3.5	gamma-interferon-inducible lysosomal thiol reductase-like	6.43593e-150	0.7175		0.758568	1.02579	0.584921	0.595369
AC166314_23.4	hypothetical protein MTR_5g063220	4.11282e-15	0.9		1.6541	2.29029	1.11612	1.43546
AC166707_13.4	tau class glutathione transferase gstu43	2.81448e-165	0.735		1.20195	1.72581	0.854426	0.870731
AC166743_14.5	nadh dehydrogenase subunit partial	8.80223e-94	0.7895	EC:3.2.1.0; EC:1.6.5.3	1.10974	1.50691	0.978893	0.703369
AC167404_16.5	---NA---				0.953015	1.5211	1.19135	1.30201
AC167957_8.5	protein	4.32251e-123	0.7115		1.07963	1.5064	1.02952	1.09271
AC167958_17.4	pentatricopeptide repeat-containing protein at2g15690-like	6.44073e-88	0.908		1.38877	1.84653	1.1501	1.29258
AC169175_41.4	f-box family protein	0	0.7885		0.908624	1.52741	1.03193	1.06111
AC169177_4.4	v-type proton atpase subunit d2-like	3.91752e-100	0.9675	-	0.600846	0.783579	0.469506	0.601539
AC171778_23.4	probable ubiquitin-conjugating enzyme e2 25-like	0	0.724	EC:6.3.2.0	1.15515	1.57909	1.04399	1.10861
AC171804_1.4	hypothetical protein MTR_7g055630	2.36342e-100	0.7205		0.825065	1.39441	0.635897	0.487201
AC173289_16.5	hypothetical protein MtrDRAFT_AC173289g16v1	1.07485e-36	1		1.09204	2.05029	1.07935	1.66584
AC174280_18.4	cysteine-rich receptor-like protein kinase	0	0.7635	EC:2.7.11.0	1.09978	1.59188	0.869161	1.15072
AC174295_41.5	hypothetical protein MTR_1g012080	2.57277e-54	0.7729		0.981925	1.50702	0.661275	0.867672
AC174299_34.4	receptor-like cytosolic serine threonine-protein kinase rbk2-like	0	0.79	EC:2.7.11.0	0.863324	1.98808	0.895744	1.03051
AC174318_42.4	tom1-like protein 2-like	0	0.7665	-	0.521765	0.938164	0.666942	0.761327
AC174337_32.4	bed zinc family dimerization domain isoform 2	2.31901e-59	0.5355		1.25495	1.71451	0.881652	0.995722
AC174368_16.5	hypothetical protein MTR_4g085980	2.37675e-58	1		0.974766	1.5254	0.69496	0.629368
AC174465_8.4	f-box protein	4.83244e-118	0.6125		1.53789	2.15568	1.52733	1.83811
AC183753_16.4	gras family transcription factor	0	0.7015		1.63219	2.16049	1.32831	1.15306
AC187395_18.4	hypothetical protein MTR_4g043420	3.71929e-49	1		1.09959	1.79321	1.00277	1.18376
AC187543_50.5	nerolidol linalool synthase	3.48245e-35	0.96	-	0.751869	0.973346	0.668809	0.70004
AC192328_17.4	cysteine-rich receptor-like protein kinase	0	0.7035	EC:2.7.11.0	1.01366	2.03642	0.771406	1.03704
AC195566_4.4	rna-directed dna polymerase (reverse transcriptase) ribonuclease h	0	0.9005	EC:3.1.26.4; EC:2.7.7.49; EC:3.4.23.0	0.957442	1.74561	1.2518	0.972753
AC195567_20.3	hypothetical protein MTR_2g008550	1.02437e-15	1		1.05072	1.93604	1.1338	1.50742
AC202331_31.4	rna-directed dna polymerase (reverse transcriptase) ribonuclease h	0	0.9615	EC:3.1.26.4; EC:2.7.7.49; EC:3.4.23.0	2.02062	3.59614	0.653196	0.872679
AC202332_14.4	cytokinin-o-glucosyltransferase	0	0.846	EC:2.4.1.0	0.843329	1.22406	0.712845	0.546289
AC202333_11.4	mate efflux family protein dtx1-like	2.01806e-138	0.849	-	0.628874	0.91626	0.645077	0.569493
AC202338_2.3	tir-nbs-lrr resistance protein	0	0.829	EC:1.13.11.19; EC:3.6.1.15	1.04634	1.57471	1.03745	1.09863
AC202342_6.3	hypothetical protein MTR_7g067770	2.31189e-23	1		1.22895	1.64519	0.890942	0.880598
AC202353_25.4	hypothetical protein MTR_6g090900	1.85332e-53	1		1.19085	1.51479	0.843814	0.977554
AC202354_18.4	chd3-type chromatin-remodeling factor pickle-like	7.22361e-118	0.784	EC:3.6.1.3	1.18468	1.61316	1.17376	0.999116
AC202374_15.4	---NA---				1.15891	1.73626	1.09828	1.20747
AC202379_6.4	transposon mutator sub-class	3.46833e-100	0.6305	-	0.792053	1.04543	0.5832	0.711009
AC202472_16.4	serine threonine protein kinase srpk1	2.13491e-149	0.893	EC:2.7.11.0; EC:2.7.7.49	1.14142	1.67901	1.05018	1.04847
AC202476_2.3	hypothetical protein MTR_1g079290	7.28608e-50	0.94		1.22642	1.78106	1.04095	0.833943
AC202476_34.3	f-box protein pp2-b1	0	0.808		0.615672	1.58699	0.38226	0.689933
AC202485_5.4	transcription factor tfiiib component	3.44015e-32	0.776	EC:2.7.8.7; EC:2.7.7.49	1.07153	1.53627	0.835468	0.921222
AC202485_6.4	hypothetical protein MTR_126s0001, partial	5.58647e-30	0.69		0.953015	1.5211	1.19135	1.30201
AC202505_12.3	atp synthase subunit beta	3.25793e-84	0.6985		1.26356	2.44771	1.09574	1.81064
AC203530_16.3	atp-dependent dna helicase pif1	3.96994e-36	0.8	-	1.67502	2.9999	0.619388	0.647286
AC203542_29.3	resistance protein	3.38797e-57	0.668		1.11513	2.18334	1.17159	0.779354
AC203542_5.3	pentatricopeptide repeat-containing protein	0	0.7935		1.27882	1.61648	1.03839	1.04867
AC203556_18.4	low quality protein: laccase-25-like	1.54457e-31	0.7195	-	0.953743	1.53358	0.869848	1.15285
AC203563_6.3	shikimate kinase-like protein	1.99349e-45	0.814	EC:2.7.1.71	0.700968	0.818113	0.69029	0.582745
CR931730_32.4	f-box kelch-repeat protein	0	0.712	-	0.98356	1.55304	0.661455	0.724153
CR931731_31.4	histone acetyltransferase	0	0.744	EC:2.3.1.48	1.17953	1.6971	1.34097	1.25426
CR931733_2.4	k(+) h(+) antiporter	0	0.7435	-	1.16554	1.94898	1.33538	0.963795
CR931740_5.4	l-lactate dehydrogenase a-like	0	0.9235	EC:1.1.1.27	1.22008	1.63457	1.12314	1.16068
CR931810_49.4	---NA---				0.934732	1.64236	0.860407	1.0664
CR932957_39.4	serine threonine protein kinase srpk1	0	0.663	EC:2.7.11.0; EC:2.7.7.49	1.45845	2.01868	1.26311	1.15006
CR932961_38.4	protein	0	0.747		0.821172	1.76833	0.91492	0.723842
CR932963_45.4	transcription factor bhlh25-like	3.05172e-68	0.7205		0.545625	1.11021	0.492912	0.491905
CR932967_19.4	c globular	1.90052e-107	0.586		1.32223	2.53185	0.941063	1.07169
CR936327_18.4	gdsl esterase lipase exl3-like	0	0.7835		0.935618	2.02422	1.43808	1.05797
CR936945_48.5	receptor-like protein kinase	0	0.746	-	0.611049	1.14175	0.803321	0.844873
CR936948_30.4	probable inositol transporter 2-like	1.95428e-46	0.961	-	0.758219	1.21997	0.456943	0.666417
CR936948_45.4	serine threonine-specific kinase like protein	9.02938e-141	0.684	EC:3.1.27.1	0.916089	1.51859	0.870854	0.760156
CR940308_37.4	f-box kelch-repeat protein	0	0.662		1.02571	1.54513	0.575799	0.619897
CR954193_48.4	calmodulin-like protein 1-like	1.69406e-37	0.7563		1.12566	1.53853	1.14615	1.02614
CR954198_17.4	elongation factor mitochondrial-like	4.81822e-75	0.7185	-	0.780448	1.13868	0.590979	0.527607
CR954198_38.4	dna-directed rna polymerase	1.69069e-33	0.9224	EC:2.7.7.6	0.795874	1.18885	0.447245	0.595079
CR955007_30.4	ring-finger protein	1.26855e-36	0.7865		0.999835	1.76526	1.30689	1.20416
CR955009_39.5	---NA---				1.11757	1.57497	0.759605	0.779406
CR955010_38.4	hypothetical protein MTR_2g089630	2.58819e-32	0.8575		1.64284	2.16783	1.21795	1.19532
CR955012_16.5	atp-dependent dna helicase pif1	2.38286e-31	0.8385	-	1.13782	1.7422	0.81278	0.81821
CR962121_5.4	homeobox-leucine zipper protein athb-40-like	9.18807e-130	0.772		1.01016	2.41639	1.24227	0.697521
CR962130_5.4	ganglioside-induced differentiation-associated protein	9.25695e-135	0.9085		1.06679	1.58756	0.899076	1.18255
CR962136_21.5	web family protein at5g55860-like	0	0.7385		1.0623	1.50043	1.06201	0.731455
CR974443_1.5	cellulose synthase-like protein d3-like	4.7444e-152	0.8375	EC:2.4.1.12	0.871841	1.30655	0.60387	0.855531
CT009479_55.4	reverse related	6.03704e-23	0.533	-	0.907278	1.35067	0.577389	0.542161
CT009540_37.5	abc transporter c family member 4-like	4.41211e-109	0.726		1.14585	1.51259	0.98345	1.05121
CT009558_4.4	skp1-like protein	3.79706e-118	0.557		0.990772	1.79428	0.913466	0.84265
CT009565_55.5	ovarian otubain	9.00401e-33	0.8115	EC:2.3.1.0; EC:2.7.11.0	1.12811	1.98352	0.994301	0.658627
CT009653_39.4	pectinesterase	8.93061e-84	0.682	EC:3.1.1.11	1.27902	1.67886	1.01433	1.01869
CT009654_40.4	e3 ubiquitin-protein ligase huwe1-like	5.50239e-140	0.6085		1.11707	1.77887	1.19548	1.1949
CT010459_33.5	rna-directed dna polymerase (reverse transcriptase) ribonuclease h	0	0.9075	EC:3.1.26.4; EC:2.7.7.49; EC:3.4.23.0	1.11378	1.82743	0.81613	0.757767
CT025839_79.5	polypyrimidine tract-binding protein	1.23136e-30	0.783	EC:3.6.1.15; EC:2.4.1.0; EC:2.7.1.0	1.11026	1.69314	0.797339	0.814343
CT027660_3.4	transcription mads-box	3.86615e-31	0.74		1.04509	1.55908	1.03392	1.38154
CT030191_13.4	vacuolar amino acid transporter	0	0.8395	-	0.730142	0.82122	0.698689	0.663967
CT033770_30.5	fbd-associated f-box protein	2.43387e-22	0.84		1.16486	1.72554	0.992065	0.847077
CT485797_26.5	protein transparent testa 12-like	3.43226e-32	0.828	-	0.754244	1.45787	0.523915	0.477569
CT573026_21.4	galactosylgalactosylxylosylprotein 3-beta-glucuronosyltransferase	3.2156e-68	0.655		0.50604	1.77476	1.24838	0.987591
CT573051_30.4	hypothetical protein MtrDRAFT_AC147481g38v2	1.48777e-18	0.83		0.75859	1.53271	0.733263	1.12234
CT573053_9.5	uncharacterized loc101216249	3.19527e-19	0.7813	-	0.752758	1.40617	0.806333	0.479572
CT573054_10.4	general transcription factor iih subunit	4.25378e-44	0.91		0.801986	1.34565	0.610016	1.06292
CT573215_22.5	replication factor a protein	5.92013e-47	0.877		0.987471	1.74683	1.03993	0.797189
CT573353_9.4	calmodulin	3.24539e-125	0.7065		1.13998	1.9141	0.978505	0.778229
CT573365_44.5	probable -trehalose-phosphate synthase	1.32664e-50	0.7545		1.30961	2.7095	1.33293	0.920872
CT868735_11.4	protein	0	0.6215		1.46955	1.88847	1.17181	1.31858
CT954251_6.4	ribonuclease h protein at1g65750-like	5.55864e-122	0.516	EC:2.7.7.49	1.03901	1.72226	0.945353	1.41806
CT954272_44.4	rna-directed dna polymerase (reverse transcriptase) ribonuclease h	0	0.91	EC:3.1.26.4; EC:2.7.7.49; EC:3.4.23.0	1.09791	1.61107	0.854549	0.882852
CT962506_21.4	cyclin-like f-box far1 zinc swim-type	1.22125e-53	0.92	-	0.874221	1.33059	0.703768	0.569116
CT962507_28.4	nbs-lrr type disease resistance protein	0	0.642	-	1.43984	3.11778	1.27444	2.15065
CT963108_74.5	---NA---				0.880829	1.54558	1.06991	0.817385
CT963112_32.4	b3 domain-containing protein rem20	1.00768e-67	0.662		1.54514	2.1755	0.983972	1.07618
CT963115_38.5	f-box family protein	9.52424e-61	0.7072		1.06011	1.89782	0.583272	0.927141
CT967302_36.4	cyclin d3	2.77527e-33	0.874	-	0.988207	1.57392	0.891007	1.09237
CT967306_51.4	bzip-like protein	7.89372e-24	0.7869	EC:2.7.11.0	0.981677	1.30177	0.74677	0.664586
CT967316_16.4	subtilisin-like protease-like	0	0.7845	EC:3.4.21.0	0.768362	0.926715	0.744447	0.63282
CU013516_16.5	hypothetical protein MtrDRAFT_AC149642g34v2	1.1259e-25	0.78		0.89057	1.4983	0.644004	0.741315
CU019606_30.4	---NA---				1.08698	1.5354	0.964004	0.848274
CU019606_31.4	flavonol synthase flavanone 3-hydroxylase	1.09673e-50	0.7945	EC:1.14.11.0; EC:1.13.11.0	0.835789	1.06335	0.641376	0.74532
CU024887_27.4	acyl-coenzyme a thioesterase	1.7601e-28	0.7778		1.10711	1.7113	0.89489	0.869443
CU024897_32.4	protein	0	0.5805		0.76163	0.99582	0.713923	0.621308
CU062624_10.3	---NA---				1.31134	1.78771	1.11909	1.10044
CU075534_18.3	gag-pol polyprotein	0	0.653	EC:2.7.7.49	0.514737	0.874561	0.56406	0.468034
CU137661_31.4	hypothetical protein MTR_2g025300	9.84248e-22	0.95		0.834465	1.57241	0.866275	0.638188
CU137661_37.4	hypothetical chloroplast rf2	6.3666e-28	0.902	EC:3.6.1.15	1.53151	2.18422	1.14284	1.0086
CU137665_3.4	long-chain-alcohol oxidase fao4a-like	1.04918e-59	0.726	EC:1.1.3.20	0.957338	1.62962	1.08701	1.29785
CU302329_9.4	60s ribosomal export protein nmd3	0	0.6545		1.12041	1.78476	1.39136	1.21799
CU302337_12.4	methyltransferase-related protein	1.48684e-55	0.7905	-	0.665741	0.798097	0.677545	0.566812
CU302340_7.3	toll interleukin receptor	0	0.7105	EC:3.6.1.15	1.17806	1.71533	0.859933	1.05434
CU302343_23.3	leucine-rich repeat-containing protein 50	8.05862e-138	0.6525		1.26789	1.90806	1.05909	1.14549
CU326390_14.3	saur family protein	4.32154e-72	0.916		1.3311	1.86946	1.0651	1.05151
CU326391_9.4	thaumatin-like protein	1.73988e-158	0.7495		0.981389	1.93049	0.760016	1.08056
CU326392_6.3	phospholipase d	0	0.842	EC:3.1.4.4	0.873769	1.84162	0.972666	0.889184
CU326393_3.4	dna-binding protein smubp-2	5.39814e-155	0.6625	EC:6.3.2.19	0.9509	2.11804	1.15836	1.30242
CU326394_4.4	polynucleotidyl ribonuclease h fold	3.39436e-44	0.8325		0.91516	1.81675	0.916297	0.676909
CU424494_13.4	hypothetical protein MtrDRAFT_AC158465g10v2	5.52545e-09	0.76		0.436187	0.733826	0.500959	0.569222
CU457801_18.3	probable carbohydrate esterase at4g34215-like	8.8369e-158	0.8015		1.00587	1.55986	0.974061	1.28421
CU459034_7.3	hypothetical protein MTR_2g044690	3.34601e-55	0.9095		0.959978	1.68424	1.03781	1.02678
CU459038_15.4	f-box protein skip19	1.52832e-160	0.669		1.10733	1.69589	1.09792	0.774194

## Sheet: 4a, 20
Gene ID	Annotation	Minimum E-value	Mean similarity	Enzyme codes	P. pisi 20hpi	A. euteiches 20hpi	P. pisi 6hpi	A. euteiches 6hpi
AC121244_51.5	hypothetical protein MTR_4g070820	2.82311e-44	0.908		0.825351	0.744849	0.676461	0.604326
AC122162_4.4	atp synthase cf0 subunit iv	2.45284e-133	0.9575	-	3.00655	1.13888	0.820451	0.796526
AC122165_33.4	pectinesterase inhibitor	7.55662e-127	0.566	EC:3.1.1.11	1.55171	1.39372	1.2454	0.981013
AC122724_26.5	hypothetical protein MTR_6g012640	9.88068e-14	0.8833		1.76683	1.31323	1.13384	1.29897
AC122730_28.5	helicase-like protein	0	0.679	-	0.781363	0.427958	0.68604	0.438144
AC124960_64.4	cyclin-like f-box	1.2548e-110	0.6685		1.60296	1.40713	1.22945	1.18573
AC124966_38.4	transcription factor bhlh25	5.51987e-114	0.593		1.87645	1.30919	1.0187	0.663578
AC124966_41.4	hydroquinone glucosyltransferase-like	5.97901e-49	0.8375	EC:2.4.1.0	1.92877	1.34128	1.61696	1.62692
AC125473_19.5	rna-binding protein	1.5131e-71	0.9235	EC:2.3.1.0	5.22613	0.759842	1.02824	0.744432
AC125481_3.5	cinnamyl alcohol dehydrogenase	0	0.8925	-	1.63666	1.13948	1.10348	0.839157
AC126785_27.4	resistance protein	0	0.779	-	2.45641	1.54827	0.802676	1.13755
AC126785_29.4	hypothetical protein MTR_5g035260	5.29298e-66	0.86		1.60927	0.959298	1.10776	1.05272
AC126790_57.5	disease resistance-like protein	0	0.756	EC:3.6.1.15	2.09658	0.935341	0.720005	0.400517
AC127021_55.4	fatty acyl- reductase	7.36373e-131	0.7665	EC:1.2.1.50	1.85976	1.142	1.33839	1.17991
AC127170_5.4	protein little zipper 3	3.10546e-29	0.805	-	2.49429	1.32038	0.813564	0.62127
AC130804_22.4	two-component response regulator arr1	6.03991e-89	0.6645	-	0.905969	0.697303	0.519861	0.532144
AC130806_66.4	f-box kelch-repeat protein	0	0.771	EC:3.1.26.4; EC:2.7.7.49; EC:3.4.23.0	1.76012	1.49743	1.28414	1.0219
AC131455_30.4	atp-dependent dna helicase pif1	3.95662e-135	0.7735	-	2.42277	1.28942	1.16427	0.970105
AC133341_51.5	arginyl-trna synthetase	5.24834e-61	0.6733	EC:6.1.1.19	1.66709	0.842841	0.710745	0.766969
AC133341_53.5	---NA---				1.77305	1.15333	1.10826	1.05139
AC133341_6.5	hypothetical protein MTR_7g099140	9.0051e-95	0.87		2.04681	1.32593	0.859318	0.695539
AC133862_16.4	axial regulator yabby 2-like	5.74147e-135	0.8015		1.27363	0.96412	0.727492	0.649667
AC135160_50.5	f-box family protein	1.37423e-41	0.754		1.72418	1.19771	1.04632	1.10373
AC135229_29.5	hypothetical protein MTR_8g079310	7.44554e-27	1		1.19657	0.906826	0.591546	0.724422
AC135311_56.4	catalytic region ribonuclease h	0	0.9285	EC:3.1.26.4; EC:2.7.7.49; EC:3.4.23.0	2.22125	0.609484	1.56783	0.830659
AC135315_42.4	hypothetical protein MTR_8g060970	3.43404e-22	0.7824	-	1.52157	0.939937	1.12229	1.09552
AC135415_60.5	defensin fusion	1.30015e-74	0.635		1.64636	1.29511	1.03526	1.21365
AC135566_15.5	polynucleotidyl ribonuclease h fold	2.01324e-18	0.655		2.75043	1.17978	0.98554	0.815143
AC136680_15.5	hypothetical protein MTR_1g042210	3.78995e-57	0.7044		1.50739	1.02084	1.17877	1.13497
AC137077_48.4	atp-dependent dna helicase pif1	3.04227e-39	0.939	-	1.89269	0.819417	1.1895	0.716317
AC137702_24.5	bifunctional aminoacyl-trna synthetase	0	0.844	EC:6.1.1.15	1.21588	0.753094	0.65567	0.464249
AC137832_67.5	abc transporter b family member	9.21993e-55	0.8475	EC:3.6.3.44	1.64628	1.27279	1.24042	1.05221
AC137996_51.5	heat shock 70 kda protein	0	0.778	-	1.76845	1.08729	0.937456	0.882651
AC138015_54.4	tir-nbs-lrr type disease resistance protein	2.54966e-80	0.5878	-	1.32363	0.902855	0.853764	0.446081
AC138451_17.4	nodule-specific glycine-rich protein 1c	1.49069e-73	0.6217		1.11938	0.595695	0.77277	0.493915
AC138451_20.4	hypothetical protein MTR_5g084240	1.61719e-57	0.7615	-	1.95079	1.34079	0.832371	1.03271
AC138451_21.4	protein	1.02443e-60	0.771	-	1.78212	0.807405	1.1297	1.04573
AC139707_11.4	protein brushy	5.81508e-28	0.8075	EC:3.1.3.16	2.14831	1.00187	1.7477	0.755273
AC140022_18.4	pathogen-inducible trypsin-inhibitor-like protein	2.67625e-136	0.674	-	1.50886	1.09457	0.724337	0.816036
AC140030_44.5	disease-resistance protein	4.92854e-17	0.715	-	1.61837	1.16556	1.0073	0.845357
AC140722_17.5	unknown	1.70871e-36	0.8186		1.06292	0.870196	0.838439	0.587341
AC143338_10.5	trichome birefringence-like 34	0	0.8645	-	1.81058	1.25269	1.24717	0.922016
AC144389_21.5	d-arabinono- -lactone oxidase family protein	5.67859e-70	0.8445	EC:1.1.3.8; EC:1.1.3.37; EC:1.1.1.158	1.53586	1.18533	0.990011	0.784367
AC144539_52.5	atp-dependent dna helicase pif1	5.96245e-26	0.933	-	2.22701	1.5852	1.15234	1.03101
AC144539_7.5	gras family transcription factor	0	0.7225	-	1.19727	0.898428	0.830754	0.542376
AC144592_85.4	immunoglobulin major histocompatibility complex	1.73091e-20	0.8867		6.78714	2.83978	0.916181	0.769285
AC144721_53.4	cysteine-rich receptor-like protein kinase	0	0.722	EC:2.7.11.0	1.17443	0.839087	0.809792	0.5725
AC144725_74.4	leucine zipper protein	0	0.8175	-	1.68975	0.541336	0.779898	0.384817
AC145027_17.5	cc-nbs-lrr resistance protein	1.12881e-19	0.8017	-	1.57755	0.821779	1.00749	0.942557
AC145109_17.5	protein complex coatmer beta subunit	4.62204e-40	0.8215	EC:2.4.1.34	1.61913	1.23402	1.00885	1.16693
AC146307_29.4	ccp	2.05387e-40	0.6935	-	1.55379	1.34915	0.805951	0.601384
AC146330_47.5	paired amphipathic helix protein sin3-like 4-like	3.64367e-71	0.639	-	0.620677	0.553783	0.528286	0.50854
AC146342_38.5	cytochrome p450	1.16138e-94	0.8515	EC:1.14.14.1	0.9123	0.474548	0.404994	0.668091
AC146551_31.4	paired amphipathic helix protein sin3-like 3	2.81781e-34	0.8163	-	1.86062	0.978768	1.33449	1.01508
AC146551_38.4	hypothetical protein MTR_1g106670	0	1		1.50917	1.21197	1.16007	0.99987
AC146552_30.4	hypothetical protein MTR_7g109680	1.19891e-20	0.94		1.12331	0.845067	0.588573	0.346943
AC146558_29.5	ccp	8.04477e-38	0.688	-	2.55947	1.78394	1.48352	0.84676
AC146558_5.5	f-box lrr-repeat protein	1.94362e-54	0.714		1.21518	0.786166	0.902252	0.613752
AC146563_24.4	atp-dependent dna helicase pif1	9.59446e-40	0.8295	-	7.62735	3.62898	0.735182	0.131179
AC146571_7.4	probable linoleate 9s-lipoxygenase 5-like	6.96603e-55	0.8445	EC:1.13.11.12	2.3148	1.31684	0.749038	0.684235
AC146573_12.5	spermatogenesis-associated protein 20-like	8.0388e-45	0.6826		1.0793	0.824209	0.820299	0.602523
AC146631_55.4	dna rna polymerases superfamily protein	0	0.722	-	1.52801	0.817259	0.43784	0.633735
AC146632_14.5	anaphase-promoting complex subunit 2-like	0	0.8275	EC:6.3.2.19	2.00167	1.03455	0.621246	0.643877
AC146632_42.5	atp-dependent dna helicase pif1	0	0.638	-	4.65191	0.736969	1.3066	1.36543
AC146632_64.5	probably inactive leucine-rich repeat receptor-like protein kinase at3g28040-like	0	0.901	EC:2.7.11.0; EC:2.7.11.26; EC:1.3.1.74	1.02037	0.481943	0.892127	0.666481
AC146632_68.5	probably inactive leucine-rich repeat receptor-like protein kinase at3g28040-like	0	0.9045	EC:2.7.11.0; EC:2.7.11.26; EC:1.3.1.74	1.24626	0.904464	0.692331	0.476014
AC146692_24.5	ribonuclease h protein at1g65750-like	5.84015e-23	0.6975		1.7068	1.27028	0.941414	1.03014
AC146747_37.4	reverse transcriptase-like partial	1.23979e-45	0.533		1.08014	0.876841	0.818498	0.641961
AC146788_37.4	homeobox-leucine zipper protein athb-22	2.23733e-32	0.83		1.57873	1.35394	1.18724	1.01802
AC146789_71.4	gag pol polyprotein	0	0.8505	EC:3.1.26.4; EC:2.7.7.49; EC:3.4.23.0	1.72036	1.16428	0.776047	0.568343
AC146853_36.4	f-box lrr-repeat protein	0	0.659		2.77274	1.24964	1.04592	0.905065
AC146855_20.5	hypothetical protein MTR_2g014110	1.56805e-26	0.9575	-	2.05288	0.920704	0.484375	0.535798
AC146865_31.5	uncharacterized isomerase bh0283-like	1.44195e-38	0.8715	-	1.63188	1.40221	1.22948	0.851651
AC147002_54.4	hypothetical protein MTR_7g014780	3.85578e-26	0.8995		1.84598	1.15725	0.871411	0.816972
AC147008_87.5	resistance protein mg13	0	0.682		1.18715	0.789496	0.618481	0.609887
AC147010_16.4	homeobox-leucine zipper protein hdg11-like	2.15651e-93	0.597	-	0.974553	0.684545	0.824908	0.562996
AC147010_4.4	homeobox-leucine zipper protein hdg11-like	0	0.682	-	2.43785	1.56656	1.13072	0.977153
AC147202_57.4	f-box protein	1.76075e-55	0.666	-	1.53993	1.1564	1.16673	0.665131
AC147365_30.4	hypothetical protein MTR_7g025330	6.63342e-44	0.97		1.03445	0.789362	0.670636	0.60002
AC147428_34.5	hypothetical protein MTR_3g109850	3.96976e-09	1		1.54379	0.964922	1.14383	0.882059
AC147484_26.5	ccp	7.98495e-47	0.705	-	0.89171	0.703968	0.503311	0.488525
AC147484_43.5	f-box protein at5g49610-like	3.37883e-66	0.725		0.976971	0.571604	0.814441	0.782
AC147496_43.4	f-box lrr-repeat protein	0	0.597		1.5689	1.18267	0.956883	0.971989
AC147714_1.4	beta- -n-acetylglucosaminyltransferase family	3.64224e-85	0.5895		1.2302	1.04929	0.737189	0.62987
AC147714_17.4	hypothetical protein MTR_4g047830	2.05829e-109	0.804		2.19175	1.17008	1.34643	0.968822
AC147714_31.4	hypothetical protein MTR_2g054090	1.38541e-27	0.8564		1.50129	0.900288	0.818826	0.968251
AC147714_35.4	rna-directed dna polymerase (reverse transcriptase) ribonuclease h	9.10684e-40	0.7965	EC:3.1.26.4; EC:2.7.7.49; EC:3.4.23.0	1.34968	1.11166	1.03664	0.591277
AC148176_8.5	rna binding protein	2.62285e-48	0.77	-	1.36751	0.836049	0.512339	0.583673
AC148237_36.4	---NA---				1.23542	1.06059	0.782926	0.564702
AC148304_10.5	polynucleotidyl ribonuclease h fold	6.46195e-109	0.66	EC:2.7.7.49	1.52238	0.983561	0.990426	0.704181
AC148359_35.4	hypothetical protein MTR_7g071960	3.39294e-47	1		1.95658	1.41543	1.10607	0.967636
AC148446_23.4	hypothetical protein MTR_6g021490	1.32438e-31	0.9195	-	2.26688	1.15734	1.37833	1.27205
AC148482_19.5	atp-dependent dna helicase pif1	2.10981e-66	0.819	-	3.18685	1.53853	1.41084	1.24191
AC148651_44.5	sulfate transporter	4.57249e-134	0.6675	-	1.54713	1.16301	1.07573	0.821653
AC148765_33.4	ubiquitin-activating enzyme e1	1.81678e-85	0.82	-	1.96643	1.52216	1.09135	1.07275
AC148820_17.5	coatomer subunit zeta-3	0	0.778	EC:2.7.11.0; EC:2.7.7.49; EC:3.4.23.0	1.69886	1.22137	0.735411	0.829606
AC149130_67.4	tmv resistance protein n	0	0.707	-	2.04018	1.08382	0.589666	0.860564
AC149208_50.5	---NA---				1.59724	0.98992	1.23832	0.997295
AC149212_27.5	hypothetical protein PRUPE_ppa021811mg	4.15727e-07	0.82		1.1129	0.934568	0.818867	0.66426
AC149580_13.5	lipoxygenase	0	0.771	EC:1.13.11.12	1.0218	0.749747	0.634515	0.641071
AC150245_19.5	udp-glycosyltransferase 83a1-like	0	0.8045	EC:2.4.1.0	2.27655	1.31333	1.19871	1.06287
AC150384_44.4	ribosomal protein	6.74992e-28	0.804	-	2.37617	1.06944	1.63401	1.14694
AC150440_33.4	hypothetical protein MtrDRAFT_AC150440g16v2	8.62095e-52	1		1.57889	1.1061	1.17543	0.834437
AC150442_10.4	indole-3-acetic acid-induced protein arg7-like	1.50588e-64	0.8715		1.86239	1.45758	1.33783	1.14244
AC150703_37.4	rna-directed dna polymerase (reverse transcriptase) ribonuclease h	0	0.915	EC:3.1.26.4; EC:2.7.7.49; EC:3.4.23.0	1.57213	1.1364	1.01083	1.06481
AC150841_8.4	alpha-amylase subtilisin inhibitor	2.63352e-84	0.7085	-	1.57613	1.13105	1.38129	1.24502
AC150843_19.5	hypothetical protein MtrDRAFT_AC147963g21v2	1.45451e-140	1		1.54026	0.901587	0.920545	0.716034
AC150844_17.4	cytokinin-o-glucosyltransferase	5.33881e-109	0.837	EC:2.4.1.0	1.98191	1.38576	1.29749	1.26953
AC150979_25.4	alpha-1 6-xylosyltransferase	1.55375e-67	0.7289	-	1.96064	1.22826	1.14518	0.782225
AC150981_38.4	beta-ketoacyl-acp synthase i	6.75233e-38	0.8735	EC:2.3.1.0	1.9093	0.879688	1.72946	1.2267
AC151521_68.4	f-box protein skip19	2.95992e-172	0.6125		1.92126	0.965253	1.31514	0.712204
AC151598_69.5	tubby-like f-box protein 7-like	0	0.7935	EC:3.1.4.0	1.7158	0.981818	1.0092	0.798157
AC151711_17.4	3-ketoacyl- synthase	7.11507e-76	0.496	EC:2.3.1.0	1.63985	1.27925	1.06722	0.800601
AC151711_29.4	3-ketoacyl- synthase	2.18464e-107	0.7215	EC:2.3.1.0	1.57253	1.11992	0.894078	0.797442
AC151711_31.4	protein wax2	0	0.7775	-	1.87805	1.35345	1.05019	0.993748
AC152157_31.5	beta-amyrin synthase	5.2099e-167	0.888	-	1.80534	1.41238	1.01099	1.07831
AC152158_10.5	aspartic proteinase asp1-like	0	0.746	EC:3.4.23.0	1.13096	0.878906	0.781641	0.633543
AC152186_31.4	sieve element-occluding protein	0	0.7175		1.0296	0.841265	0.674543	0.639588
AC152423_10.4	sulfate transporter	3.01028e-69	0.576		1.54487	1.26331	1.05587	0.976952
AC152936_23.5	par1 protein	4.49352e-138	0.826		1.67316	1.54942	1.42117	1.28471
AC153129_13.4	dna binding	0	0.744	-	1.51345	1.01397	1.20428	1.07001
AC153350_39.4	---NA---				1.06854	0.997764	0.847872	0.611274
AC154036_33.4	hypothetical protein MTR_3g064410	6.41157e-30	0.8485		1.62418	1.0892	0.890752	0.721907
AC155889_16.4	hypothetical protein MTR_2g007160	1.12824e-22	1		1.60819	1.09633	0.863645	1.07672
AC155889_44.4	hypothetical protein MTR_2g007200	3.79294e-45	0.7323		0.71826	0.634688	0.613954	0.633798
AC156627_20.5	hypothetical protein MTR_4g010530	2.87335e-74	0.677		1.08072	0.758595	0.787483	0.595197
AC157373_34.4	gag pol polyprotein	0	0.848	EC:3.1.26.4; EC:2.7.7.49; EC:3.4.23.0	4.74642	1.07391	0.980072	0.444916
AC157376_28.4	hypothetical protein MTR_7g112390	9.95057e-150	0.6205		2.01863	1.58386	1.13995	1.19114
AC158373_28.5	mediator of rna polymerase ii transcription subunit 15a-like	2.28145e-61	0.8057		1.25336	0.59746	0.830814	0.884833
AC158736_36.5	---NA---				1.55732	1.00723	1.24571	0.918735
AC158736_5.5	o-acyltransferase wsd1-like	0	0.761	EC:2.3.1.20	1.79608	1.10999	1.15465	1.15503
AC159089_19.4	polynucleotidyl ribonuclease h fold	1.20367e-120	0.552	-	2.1925	1.38219	0.795603	0.500569
AC159089_21.4	---NA---				1.6833	1.18108	0.956082	0.803728
AC161398_25.4	non-ltr retroelement reverse transcriptase	1.47114e-103	0.478	-	1.76348	0.761234	1.00255	0.911416
AC162162_39.4	---NA---				0.673919	0.501509	0.4869	0.558412
AC163324_38.4	CCP	3.6575e-20	1	-	1.57486	1.32774	1.2262	1.29791
AC163897_39.4	f-box protein skip24	9.14069e-41	0.7145		0.961005	0.473627	0.517264	0.602531
AC164249_75.5	ribosomal protein	7.98109e-95	0.818	-	1.6576	1.24846	0.637215	0.424014
AC165135_29.5	hypothetical chloroplast rf1	4.05762e-64	0.7985	-	1.76157	0.902033	0.529021	0.708044
AC165275_9.5	nadp-dependent alkenal double bond reductase p1-like	0	0.8625	-	1.74933	1.24238	1.02515	1.15655
AC165277_7.4	mitochondrial substrate carrier family protein b-like	8.67825e-104	0.774	-	1.50418	1.06252	1.26819	0.895161
AC165438_55.5	hypothetical protein MTR_8g106520	8.78445e-20	0.856	-	1.1901	0.924356	0.754506	0.599052
AC166147_31.4	o-glycosyl hydrolases family 17 protein	0	0.819	EC:3.2.1.39	1.05117	0.870929	0.785446	0.602529
AC166899_19.4	ein3-binding f-box protein	2.56402e-124	0.713	-	1.89752	1.25008	1.19601	0.910471
AC169788_24.4	cysteine-rich receptor-like protein kinase	5.66247e-156	0.6845	EC:2.7.7.49	1.5199	0.696234	0.495969	0.635019
AC170581_13.4	vascular plant one zinc finger protein	1.18654e-72	0.807	-	2.191	1.21248	0.737666	0.796114
AC170582_19.4	protease inhibitor seed storage ltp family protein	3.74294e-79	0.853	-	1.87277	1.32105	1.31709	0.987745
AC171265_43.5	myosin-like protein	6.79695e-57	0.812	-	0.859927	0.766582	0.769152	0.657961
AC172743_13.4	hypothetical protein MTR_2g104040	7.9645e-83	0.6945	-	1.61695	1.17039	0.806767	0.842976
AC174281_33.4	protein	2.1063e-76	0.6785		1.50196	1.16113	0.874593	0.833345
AC174282_22.4	uncharacterized loc101218044	0	0.6495		1.568	1.2689	1.05041	0.951313
AC174295_38.5	far1-related protein	4.7345e-63	0.7595	-	1.58001	1.08456	0.945362	0.594037
AC174302_3.4	somatic embryogenesis receptor kinase	0	0.8245	EC:2.7.10.0	1.67515	1.30642	1.10783	0.970054
AC174303_20.5	aldose reductase	0	0.858	EC:1.1.1.21	1.1158	0.85725	0.777876	0.657898
AC174304_32.4	far1-related protein	0	0.65	-	1.75497	1.02422	1.18343	0.790901
AC174314_25.4	hypothetical protein MTR_7g116820	3.08653e-20	0.752		1.03654	0.768825	0.652543	0.763671
AC174315_29.5	h+-transporting two-sector alpha beta central related	1.89435e-32	0.638	EC:4.3.3.2	0.856624	0.732915	0.774665	0.66402
AC174327_8.5	monothiol glutaredoxin-s2-like	8.55947e-69	0.922	EC:1.20.4.1	1.77245	1.07625	1.37491	0.894262
AC174337_15.4	1-aminocyclopropane-1-carboxylate oxidase-like protein	1.8559e-74	0.8225	EC:1.14.11.0	1.95019	1.4498	1.19172	0.912597
AC174467_34.4	sucrose synthase	1.799e-57	0.8385	EC:2.4.1.13	2.35744	1.28692	0.891048	0.902603
AC175028_28.5	auxilin-like protein	4.6646e-70	0.7825	-	2.29889	0.873701	1.02263	1.19004
AC175090_43.4	f-box family protein	5.30351e-107	0.744	-	1.53645	0.739444	0.986009	1.17308
AC182815_30.5	auxin-induced protein 5ng4	2.97893e-101	0.6655	-	3.40396	1.78147	1.23559	1.0031
AC182815_46.5	auxin-induced protein 5ng4	0	0.757	-	0.756572	0.589389	0.609471	0.662134
AC182817_26.4	protein binding	0	0.68	-	1.54674	0.94991	1.27019	1.28729
AC182817_29.4	transcription factor bhlh25	5.36903e-33	0.8285	EC:1.3.1.74	2.28649	0.925886	1.65698	1.02562
AC183777_34.4	transcripteion factor	2.84814e-54	0.856	-	1.91972	0.729733	0.679578	1.20569
AC186134_2.4	---NA---				2.43023	1.44197	1.74145	1.0161
AC186199_28.5	50s ribosomal protein l2	2.73051e-18	0.67		0.752461	0.621294	0.721799	0.653184
AC186295_7.4	hypothetical protein MTR_2g019810	0	0.678		1.64937	0.969602	1.36115	1.10495
AC186679_33.4	hypothetical protein MTR_5g079000	1.0113e-13	0.82		1.58862	1.04319	0.947697	1.06747
AC187464_39.5	atp-dependent dna helicase pif1	9.94262e-21	0.903		1.51762	0.726939	0.869947	0.928421
AC195566_5.4	rna-directed dna polymerase (reverse transcriptase) ribonuclease h	2.44562e-15	0.97	EC:3.1.26.4; EC:2.7.7.49	3.07149	2.46868	1.86722	1.01162
AC195566_9.4	f-box protein	3.11406e-39	0.797		1.82793	1.37416	1.17978	1.18283
AC198009_10.4	hypothetical protein MTR_7g022930	9.89474e-29	1		1.63322	0.953823	0.785044	0.511745
AC198009_8.4	---NA---				1.65563	1.20309	0.760633	0.473297
AC199762_6.3	hypothetical protein MTR_2g084100	8.63491e-51	0.8513	-	0.799792	0.602376	0.70107	0.530471
AC202311_23.4	probable galacturonosyltransferase-like 4-like	0	0.8325	-	1.52206	1.06895	0.865004	0.941173
AC202311_7.4	far1-related protein	6.29949e-84	0.6433		2.08864	0.817555	1.18979	0.808154
AC202325_23.4	peptidyl-prolyl cis-trans isomerase cyp40	5.99912e-169	0.8335	EC:5.2.1.8	1.70629	1.42616	0.844009	0.626262
AC202330_15.3	cytochrome p450 86b1-like	2.73517e-09	0.65		2.39708	1.34679	1.18974	0.916299
AC202335_13.3	receptor-like protein kinase	2.0906e-24	0.7029	-	1.74941	1.23208	1.03449	0.787171
AC202345_12.4	type i inositol- -trisphosphate 5-phosphatase 11-like	0	0.8005	EC:3.1.3.36	1.59573	1.11172	0.929447	1.01308
AC202356_6.3	protein ida-like protein	8.55726e-35	0.7758	-	1.59708	0.753464	1.18764	0.964023
AC202360_17.4	tir-nbs-lrr rct1-like resistance protein	1.2504e-91	0.8225	EC:3.6.1.15	1.99385	1.17133	1.02135	0.826481
AC202364_3.4	---NA---				0.802545	0.664129	0.674905	0.715822
AC202371_2.4	protein lurp-one-related 4-like	4.86228e-28	0.8355	-	2.22463	0.719919	0.738976	0.931757
AC202373_19.4	rna-binding protein	2.7702e-174	0.801	-	1.36932	0.809105	0.672604	0.428494
AC202482_11.4	catalytic region zinc cchc-type peptidase catalytic	0	0.6835	-	0.838373	0.709401	0.684401	0.543811
AC202482_16.4	resistance protein	0	0.7675	EC:3.6.1.15; EC:3.2.1.51	1.04448	0.734768	0.684065	0.482858
AC202495_20.3	ripening-related protein	4.7704e-124	0.9265	EC:3.6.1.0	1.56881	1.18673	0.935406	0.950422
AC202511_13.3	sgt1 suppressor of g2 allele of skp1	5.49622e-36	0.8189		1.73096	0.920902	0.88426	0.812719
AC202574_3.3	atp-dependent dna helicase pif1	2.55656e-73	0.719	-	1.44712	1.27439	1.00897	0.466476
AC202589_17.3	protein	1.18474e-99	0.863	-	3.352	1.05607	0.582016	0.808659
AC202594_1.3	dessication-induced 1voc-like protein	6.11737e-70	0.8145	-	1.87279	1.12444	1.31022	1.42708
AC203224_15.4	tir-nbs-lrr rct1-like resistance protein	0	0.812	EC:3.6.1.15	1.52528	0.970138	0.924012	0.807112
AC203552_8.3	phytosulfokine receptor	1.28187e-113	0.6475	-	1.56429	1.31786	1.34063	1.24829
CR382279_12.5	nbs resistance protein	0	0.6855	-	1.97608	1.10544	0.873629	0.927071
CR382279_35.5	nbs-type resistance protein rgc2	0	0.687		1.81904	1.27506	0.767298	0.527518
CR931733_48.4	heat shock protein	6.06879e-134	0.721	-	1.76895	1.38323	0.940848	0.72473
CR931741_45.4	verticillium wilt disease resistance protein	3.60438e-36	0.884	-	0.549802	0.446342	0.412677	0.24402
CR931743_10.5	dna double-strand break repair rad50 atpase-like isoform x3	1.63959e-108	0.6933		1.68211	1.27771	1.10137	0.872148
CR932957_47.4	hypothetical protein MTR_5g044130	4.93666e-41	0.955		1.55979	1.07909	0.742712	0.967738
CR932966_25.4	---NA---				1.16152	0.955425	0.672533	0.515168
CR936323_4.4	hypothetical protein MTR_5g094140	1.76795e-64	1		0.972827	0.644876	0.579671	0.742849
CR936328_30.4	serine threonine protein phosphatase 6 regulatory ankyrin repeat subunit c	0	0.5935		1.86656	1.59272	1.0033	0.792485
CR936946_41.5	ovarian otubain	0	0.7975	EC:2.7.11.0	1.25942	0.821668	0.718833	0.668838
CR936948_5.4	proline-rich receptor-like protein kinase perk2-like	8.65014e-34	0.7871		1.11926	0.648543	0.938977	0.710849
CR962122_46.4	cysteine-rich receptor-like protein kinase	0	0.5885	-	1.41926	0.818747	1.14138	0.625064
CR962122_52.4	pif-like protein	1.47725e-36	0.701		1.15883	1.0328	0.833314	0.594192
CR962124_46.5	conserved oligomeric golgi complex subunit	3.85842e-53	0.7945	EC:2.7.7.0	1.77523	1.00301	0.90308	1.18067
CR962131_45.5	hypothetical protein MTR_5g043690	1.08115e-33	0.8		1.2013	0.716093	0.906131	0.514958
CR962138_11.4	auxin-induced protein 5ng4	0	0.798	-	2.30125	0.873458	0.741805	1.22473
CT009528_20.4	replication protein a1-like protein	0	0.7015		2.12313	1.07934	1.51871	1.01394
CT009568_34.4	caffeic acid 3-o-methyltransferase	0	0.8165	EC:2.1.1.6	0.981172	0.75768	0.818857	0.624739
CT009654_37.4	f-box family protein	2.37963e-68	0.68		2.00588	1.54029	1.22299	1.27814
CT009749_35.4	cation h(+) antiporter 15-like	0	0.6985	-	1.51692	1.17508	0.955053	1.03974
CT025156_25.4	far1-related protein	3.9711e-54	0.718	-	1.55135	1.18866	1.03887	1.07984
CT025840_73.4	hypothetical protein MTR_5g041730	2.86848e-77	0.9265		2.46399	0.880774	0.341247	0.721591
CT025842_41.4	nitrate transporter -like	0	0.731	-	1.51989	0.852691	0.947774	1.01147
CT033764_13.4	cytochrome p450 83b1-like	0	0.8255	-	1.98312	1.10245	1.12683	0.859382
CT033764_3.4	indole-3-acetate beta-glucosyltransferase	2.56618e-53	0.804	EC:2.4.1.115	1.50424	1.18572	0.989772	0.911759
CT033764_36.4	ovarian otubain	5.58265e-56	0.6435		1.92245	1.1133	1.18686	1.02228
CT033764_44.4	cytochrome p450 83b1-like	6.22369e-34	0.851	EC:1.14.14.1	0.93476	0.637638	0.49341	0.515631
CT033766_7.5	nbs-lrr resistance protein	1.8645e-82	0.597		2.99038	1.46108	0.952892	0.988994
CT571261_44.5	e3 ubiquitin-protein ligase	2.82289e-108	0.75	-	2.81269	1.50452	1.03372	0.565345
CT571264_51.4	b3 domain-containing protein	4.94822e-105	0.6667	-	2.16043	1.23668	0.721812	0.625876
CT573506_35.5	rb1-inducible coiled-coil protein isoform 2	4.34562e-104	0.6955		1.0651	0.492745	0.599574	0.741257
CT863711_44.5	tetratricopeptide repeat protein	6.93659e-108	0.851		0.905123	0.441858	0.854174	0.467304
CT954230_61.5	ankyrin repeat-containing protein	4.3567e-56	0.6535		1.84432	1.37931	0.881897	1.07674
CT962507_31.4	nbs-lrr type disease resistance protein	6.59848e-144	0.759	-	0.974185	0.726421	0.544321	0.587328
CT963108_63.5	---NA---				1.70071	1.41279	1.25848	0.934683
CT963131_30.4	atp-dependent dna helicase pif1	0	0.817	-	1.32785	0.948091	0.888875	0.578364
CT967315_35.4	reverse partial	8.43261e-18	0.6825	-	2.6471	1.68549	1.0252	0.732113
CU013514_54.4	hypothetical protein MTR_5g037170	2.32215e-56	1		1.93265	1.40478	0.964751	0.917111
CU019603_20.4	glutamate-gated kainate-type ion channel receptor subunit 5	2.58996e-74	0.68		2.28222	1.46321	1.19605	1.35055
CU024875_4.4	hypothetical protein MTR_3g117000	2.44858e-27	0.66		1.34437	0.797041	0.719908	0.547347
CU024877_48.4	rna-directed dna polymerase (reverse transcriptase) ribonuclease h	0	0.948	EC:3.1.26.4; EC:2.7.7.49; EC:3.4.23.0	2.38195	1.50804	1.43768	1.04651
CU024880_92.4	rna-directed dna partial	1.86703e-28	0.779	EC:2.7.7.7	1.73278	1.24077	0.944679	1.06543
CU024897_34.4	aminotransferase- plant mobile domain family protein	0	0.566	-	1.60048	1.25761	0.763554	0.305949
CU024897_42.4	protein	0	0.5795	-	1.42842	0.592473	0.985956	0.556652
CU062643_1.3	hypothetical protein MTR_3g099490	5.71946e-47	0.8267		1.93633	1.20316	1.1985	1.10236
CU137660_2.3	---NA---				0.904023	0.820593	0.694366	0.614903
CU137661_18.4	ovarian otubain	2.02009e-29	0.9232		2.81338	2.04695	1.60431	0.92459
CU137663_11.3	sentrin-specific protease	0	0.6455	-	0.943945	0.8622	0.739697	0.583981
CU179894_20.4	aconitate hydratase	3.0172e-41	0.7533		1.48037	1.2001	0.906827	0.607129
CU182773_9.3	cc-nbs-lrr resistance protein	0	0.774	EC:3.6.1.15	2.00007	1.35596	0.89825	0.822993
CU184734_4.4	hypothetical protein MTR_3g033880	7.1204e-40	0.9233		1.27145	0.512579	0.77634	0.810149
CU207209_13.3	catalytic region ribonuclease h	0	0.9435	EC:3.1.26.4; EC:2.7.7.49; EC:3.4.23.0	2.25605	1.32772	1.29807	0.973602
CU302328_25.4	nbs-lrr resistance protein	1.79767e-40	0.8367		1.02748	0.635296	0.809136	0.868578
CU326388_19.4	cytochrome p450	0	0.7635	EC:1.14.13.0	1.58795	0.779475	1.12165	1.07523
CU326393_4.4	ubiquitin	0	0.6975	EC:6.3.2.19	1.02871	0.794422	0.85193	0.647253
CU326394_3.4	hypothetical protein MTR_5g008520	1.93123e-14	1		1.99514	1.00906	1.3549	0.836468
CU459031_14.3	reticulocyte-binding protein 2-like	0	0.882		0.930187	0.558886	0.796967	0.75128
CU459036_1.3	far1-related protein	1.0252e-48	0.7785	EC:2.3.1.0; EC:2.7.11.0	2.56919	1.44665	0.695708	0.609306
CU459040_7.3	pectin acetylesterase	4.11585e-77	0.7245		1.65049	1.39628	1.05247	0.810989

## Sheet: 4b, P20
Gene ID	Annotation	Minimum E-value	Mean similarity	Enzyme codes	P. pisi 20hpi	A. euteiches 20hpi	P. pisi 6hpi	A. euteiches 6hpi
AC119415_63.5	hexose transporter	0	0.8315	EC:1.3.1.74	1.93439	1.59601	0.932131	0.955606
AC121237_51.5	ferric reduction oxidase 4	0	0.8075	EC:1.6.3.1; EC:1.16.1.7	0.76847	0.804509	0.795053	0.666771
AC122165_39.4	retrotransposon-like protein 1-like	2.12217e-47	0.7833		0.859303	1.2093	0.990315	0.656221
AC122171_28.5	phosphate transporter	0	0.9425		1.49783	1.70508	0.979688	0.899052
AC123570_35.4	mms19 nucleotide excision repair protein	0	0.705	-	1.31524	1.23823	0.870257	0.613392
AC123976_44.5	flavonol sulfotransferase-like protein	1.73867e-180	0.65	EC:2.8.2.0	1.39796	1.09035	0.591154	0.546498
AC124960_58.4	cyclin-like f-box	1.05948e-26	0.7595		1.50643	1.34322	0.898148	0.887588
AC124966_45.4	ribosomal protein	1.38083e-149	0.787		1.00859	1.55415	1.16244	0.679397
AC125389_66.5	ovarian otubain	1.06736e-130	0.616		1.3289	1.8443	1.19774	0.616186
AC126008_56.4	atp-dependent dna helicase q-like 3-like	6.83258e-30	0.815	-	1.61248	1.74466	0.936206	0.610975
AC126011_45.4	hypothetical protein MTR_4g114840	6.72757e-31	0.81		0.654771	0.997634	0.905895	0.522223
AC126013_9.4	inducer of cbf expression	1.49453e-110	0.7775	-	0.806681	1.29612	1.64794	0.911167
AC126782_29.5	argininosuccinate synthase	9.68916e-106	0.903	EC:6.3.4.5	0.81067	0.8905	0.923698	0.668501
AC126783_37.4	hypothetical protein MTR_5g033150	1.75354e-74	0.6867		1.03032	1.07339	0.792825	0.64555
AC126783_9.4	f-box lrr-repeat protein	4.49935e-130	0.6505	-	1.5015	1.39356	0.982166	0.713775
AC126790_61.5	rna-directed dna polymerase (reverse transcriptase) ribonuclease h	0	0.907	EC:3.1.26.4; EC:2.7.7.49; EC:3.4.23.0	1.60909	1.30889	0.841333	0.936008
AC126790_64.5	amp deaminase	1.04366e-35	0.9305	EC:3.5.4.6	1.13357	1.77218	1.25755	0.886658
AC126790_67.5	hypothetical protein MTR_3g050580	1.02409e-15	0.925		1.41676	2.04232	0.629132	0.281009
AC126790_68.5	dual specificity tyrosine-phosphorylation-regulated kinase	5.10064e-73	0.95	EC:2.7.11.0	2.62138	3.30177	2.05543	1.2064
AC127018_37.4	dead-box atp-dependent rna helicase 10-like	1.28247e-136	0.84	-	1.6359	1.45292	0.963654	0.956394
AC127674_30.4	f-box kelch-repeat protein	0	0.797		1.01447	0.968022	0.552123	0.468554
AC130806_70.4	---NA---				1.86027	1.54311	1.08251	1.10137
AC130963_17.4	hypothetical protein MtrDRAFT_AC149576g25v2	1.88645e-29	0.749	-	0.487223	1.87298	1.60768	0.829497
AC134049_60.4	nbs-lrr resistance protein	0	0.686	-	0.949039	1.16226	0.743349	0.605374
AC134824_34.5	protein vernalization insensitive	1.40276e-17	0.9614	EC:4.1.1.39	27.9627	27.8948	1.63696	0.70768
AC135160_27.5	aspartate mitochondrial-like	0	0.883	EC:2.6.1.1; EC:2.6.1.5; EC:2.6.1.57; EC:2.6.1.9	0.981326	0.899822	0.709568	0.568524
AC135160_9.5	far1-related protein	2.19276e-66	0.6284	-	1.25755	1.23948	1.07122	0.646921
AC135311_43.4	ripening-related protein	1.83381e-79	0.6955		2.1754	1.75581	0.548695	0.673378
AC135463_29.5	atp-dependent dna helicase pif1	0	0.674		1.58656	1.71827	1.48879	1.14118
AC135464_41.5	transcription initiation factor tfiid subunit	2.97562e-47	0.645	-	0.855495	0.634216	0.855882	0.580962
AC135505_44.5	carbamoyl-phosphate synthase small chain	2.05873e-51	0.9305	EC:6.3.5.5	1.52376	1.50836	1.20929	0.966891
AC135566_5.5	flavonol sulfotransferase-like	0	0.8125	EC:2.8.2.2	0.918274	0.721446	0.476106	0.496697
AC135604_64.4	---NA---				1.73204	1.89092	0.707359	0.714439
AC136451_32.4	h+-transporting two-sector alpha beta central related	1.79179e-29	0.627		2.24766	2.20224	1.85368	1.16288
AC136472_29.4	h+-transporting two-sector alpha beta central related	5.08966e-50	0.777		1.25678	1.41297	1.73085	0.872389
AC136506_41.4	replication factor a protein	1.09556e-35	0.742	-	0.863869	0.765396	0.916675	0.667297
AC136679_12.4	b3 domain-containing protein	0	0.6285		0.958405	0.941052	0.892365	0.577709
AC136954_42.5	atp-dependent dna helicase pif1	8.59216e-33	0.8115		1.37875	1.76081	0.893756	0.839452
AC136974_47.4	probable lrr receptor-like serine threonine-protein kinase at4g08850-like	8.40524e-55	0.712	EC:2.7.10.0	1.409	1.51633	1.31968	1.00014
AC136974_51.4	receptor protein kinase-like protein	0	0.585	EC:2.7.10.0	1.47856	1.52201	0.830478	0.848479
AC137552_42.4	nbs-lrr resistance protein	7.09237e-34	0.965	-	1.56089	1.00587	1.10743	0.560917
AC137552_52.4	nbs-lrr resistance protein	0	0.807	-	0.73635	1.04751	0.615168	0.24001
AC137669_18.5	---NA---				1.09956	1.15686	0.657062	0.6143
AC137819_18.4	ethylene-responsive transcription factor	2.35383e-129	0.77		1.66332	1.53069	0.957037	1.01169
AC137824_44.5	polynucleotidyl ribonuclease h fold	1.69303e-60	0.6753	-	0.971029	1.04692	0.964433	0.568508
AC137829_62.4	f-box protein skip19	1.49632e-55	0.6395		0.731199	0.901463	0.833819	0.637289
AC137831_24.4	protein	0	0.6315	-	0.35861	0.605689	0.811129	0.407334
AC137994_39.4	ap2 domain-containing transcription factor	2.4113e-51	0.8	-	1.56927	1.3841	0.813054	0.520232
AC137994_75.4	uncharacterized calcium-binding protein at1g02270-like	1.36903e-19	0.845	-	1.16521	1.06579	0.452005	0.463849
AC137995_18.4	serine threonine protein phosphatase 6 regulatory ankyrin repeat subunit c	0	0.6005		1.2024	0.981878	0.629579	0.555202
AC139313_25.4	hypothetical protein MTR_5g087010	3.65392e-50	0.966		1.19651	1.17832	0.891406	0.600828
AC140022_47.4	polynucleotidyl ribonuclease h fold	1.56189e-65	0.691	EC:2.7.7.49	1.59258	2.01171	1.15799	0.377298
AC140027_40.5	atp-dependent dna helicase pif1	2.1895e-80	0.851	-	0.789681	0.77556	0.696295	0.583454
AC140032_2.4	lipoxygenase	0	0.8965	EC:1.13.11.12	1.54303	1.27931	0.831644	0.82555
AC140545_65.4	rna-directed dna polymerase (reverse transcriptase) ribonuclease h	0	0.9005	EC:3.1.26.4; EC:2.7.7.49; EC:3.4.23.0	1.24905	3.70983	6.1259	1.15392
AC140546_44.5	sucrose transport protein	4.58593e-43	0.814	-	1.75989	1.75376	0.808294	0.771025
AC140547_10.4	heat shock protein	3.25043e-32	0.865	-	1.9084	1.78216	1.33238	1.16551
AC140548_3.5	hypothetical protein MTR_1g018470	2.53298e-54	0.7529		1.54201	1.51437	1.2714	1.06517
AC140914_80.5	hypothetical protein MTR_4g012580	7.20096e-29	0.845		1.54245	1.37441	0.854396	0.931081
AC141114_7.4	cytochrome p450	0	0.819		1.29868	1.74658	0.870501	0.80978
AC143338_33.5	protein trichome birefringence-like 35	7.70026e-60	0.859		1.84894	1.49351	0.868459	0.8285
AC143339_37.5	---NA---				0.950951	0.944127	0.763182	0.53476
AC144345_59.5	coatomer subunit zeta-3	0	0.7495		2.12306	1.89009	0.988216	0.70687
AC144389_56.5	l-gulono- -lactone dehydrogenase-like	4.85955e-151	0.7445	EC:1.1.1.158; EC:1.1.3.37	1.81255	1.83647	1.11123	0.858398
AC144431_63.4	40s ribosomal protein s23	1.3447e-24	0.8491	EC:2.5.1.6	1.01064	1.04989	0.734804	0.616096
AC144474_15.4	receptor-like protein kinase	2.39655e-106	0.766	-	0.903591	1.16967	0.806998	0.59674
AC144481_10.4	mads-box transcription factor	3.46323e-84	0.7305	-	1.08783	0.963033	0.91412	0.438942
AC144504_29.4	serine hydroxymethyltransferase	0	0.7155	EC:2.1.1.0; EC:2.1.2.1	1.54594	1.08075	1.32672	0.825188
AC144541_35.4	magnesium proton exchanger	1.47321e-36	0.8035	-	0.886973	0.755525	0.852861	0.510827
AC144592_80.4	serine threonine protein partial	1.11827e-35	0.829	EC:2.7.11.0; EC:2.7.7.49; EC:3.4.23.0	1.14823	1.28818	0.695246	0.614706
AC144617_30.5	6-hydroxynicotinate 3-monooxygenase-like	0	0.691	-	1.31633	1.21343	0.647666	0.79425
AC144656_24.4	---NA---				1.0009	1.03806	0.582313	0.535217
AC144730_17.4	ovarian otubain	2.25315e-28	0.8445	EC:2.7.11.0	1.56551	1.57484	1.29032	1.14385
AC144730_2.4	far1-related protein	6.03053e-34	0.808	EC:2.3.1.0; EC:2.7.11.0	1.22212	1.16968	0.58934	0.563936
AC145023_34.5	cysteine-rich receptor-like protein kinase 25-like	0	0.8055	EC:2.7.11.0	1.05083	1.01971	0.777861	0.468588
AC145218_14.4	geraniol synthase	0	0.788	-	1.90719	1.67911	0.902183	1.09137
AC145218_30.4	hypothetical protein MTR_8g066620	1.41034e-15	0.737	-	2.55418	2.38359	0.938978	1.31813
AC145220_24.4	hypothetical protein MTR_3g048510	6.45724e-48	0.9775		1.36426	1.16942	0.514906	0.57271
AC145222_59.4	ring finger protein	4.01148e-113	0.604	-	1.82684	1.70897	1.20982	0.815779
AC145449_48.4	ovarian otubain	1.03161e-52	0.9005	-	1.70359	2.70412	0.471262	0.283447
AC145512_5.4	exocyst complex component	0	0.642	EC:3.6.1.15	1.01758	0.686047	1.12747	0.441733
AC146329_1.5	high mobility group b protein 15-like	0	0.7535	-	1.26261	1.17435	0.615327	0.670879
AC146331_56.5	atp-dependent dna helicase pif1	7.7347e-49	0.782	-	0.845694	0.847682	0.758053	0.639333
AC146556_15.5	nbs-lrr resistance protein	0	0.7775	-	0.998792	1.0397	1.0557	0.534689
AC146563_3.4	nac domain ipr003441	0	0.7635	-	1.52917	1.5578	0.714191	0.711153
AC146575_32.5	chalcone synthase	7.43265e-154	0.8185	EC:2.3.1.74	1.08746	1.57996	1.30337	0.903415
AC146586_22.4	gdsl esterase lipase apg-like	0	0.9005	-	0.808139	0.925033	0.755141	0.624691
AC146590_36.4	aspartic proteinase nepenthesin-1	0	0.774	EC:3.4.23.0	0.801076	0.665326	0.724765	0.504808
AC146705_51.5	hypothetical protein MTR_117s0024	1.25226e-19	0.6133		1.23359	1.09254	0.97781	0.571348
AC146705_7.5	auxin-induced protein	1.58393e-61	0.8955		1.47201	1.58275	1.04313	0.886914
AC146746_1.5	far1-related protein	2.80614e-41	0.7535		1.96426	2.50031	1.31911	1.09113
AC146757_60.4	rna-directed dna polymerase (reverse transcriptase) ribonuclease h	2.46887e-46	0.4815		1.05298	1.02313	0.868171	0.665122
AC146757_75.4	ribonuclease h protein at1g65750-like	0	0.5315	EC:2.7.7.49	1.68688	2.55225	0.684861	0.475295
AC146758_37.4	cysteine-rich receptor-like protein kinase	1.75313e-86	0.667	EC:2.7.7.49; EC:2.7.11.0	1.73572	1.68629	1.09916	0.864912
AC146758_58.4	o-acyltransferase wsd1	1.29753e-112	0.7335	EC:2.3.1.20; EC:6.1.1.21	2.08117	2.1382	0.982786	1.00936
AC146760_6.5	hypothetical protein MTR_3g083510	1.22711e-32	1		1.73385	1.35913	0.863527	0.82507
AC146777_15.5	hypothetical protein MTR_4g075140	1.38927e-11	1		0.561657	0.619292	0.686478	0.431432
AC146785_41.5	g2 mitotic-specific cyclin s13-6-like	2.3005e-53	0.9105	-	1.16355	1.30514	0.585369	0.534905
AC146790_50.4	f-box protein	1.41524e-23	0.68		0.984883	1.05106	0.867274	0.525693
AC146817_41.4	1-aminocyclopropane-1-carboxylate oxidase-like protein	0	0.7325	EC:1.14.11.0	2.90102	2.05191	0.784587	0.489681
AC146853_35.4	alpha-amylase subtilisin inhibitor	8.37269e-132	0.726		1.34429	1.71348	0.911942	0.746074
AC146853_45.4	pentatricopeptide repeat-containing protein	4.22173e-52	0.9133		0.92365	1.10295	0.691009	0.578
AC146856_35.5	hypothetical protein MTR_5g015700	1.33755e-17	1		0.984419	1.09081	0.757643	0.660228
AC146856_6.5	glucan endo- -beta-glucosidase	0	0.6875	EC:3.2.1.0	2.06462	2.41651	1.01974	0.911177
AC146865_38.5	uncharacterized isomerase bh0283-like	0	0.812		1.08691	1.62948	1.31318	0.925891
AC146866_43.4	g-type lectin s-receptor-like serine threonine-protein kinase at4g27290-like	0	0.732	EC:2.7.11.0	1.0284	1.77268	1.5604	1.03214
AC147178_64.4	replication factor a protein	2.31482e-57	0.7715	-	1.33603	1.33455	0.896859	0.459635
AC147405_42.4	transposon mariner sub-class	5.95131e-142	0.7685	-	1.26517	1.19182	0.802464	0.658408
AC147481_44.5	dcd (development and cell death) domain protein	0	0.7075		1.04808	0.99293	0.651058	0.720326
AC147497_36.5	kinase-like protein	8.84465e-82	0.5975	-	0.83764	0.841739	0.724821	0.557684
AC147498_43.5	hypothetical protein MTR_6g009670	2.60225e-11	0.95		1.08806	0.991229	0.957622	0.643553
AC147537_14.5	nuc-1 negative regulatory protein	1.0343e-143	0.8735	EC:2.7.11.22	0.884446	0.864766	0.672693	0.524812
AC147775_25.4	l-type lectin-domain containing receptor kinase -like	5.9296e-156	0.6855	EC:2.7.11.0	1.64837	1.66299	0.725604	0.648277
AC147959_10.4	glucan -beta-glucosidase	0	0.849	EC:3.2.1.0	1.537	1.48926	0.937209	0.768523
AC147961_5.5	protein wax2	1.52058e-96	0.855	-	1.03174	1.13714	1.11973	0.438206
AC148176_46.5	hypothetical protein MTR_3g107600	4.92806e-117	0.97		0.982607	0.875028	0.610417	0.583646
AC148218_21.4	dna-directed rna polymerase iii subunit rpc1-like	0	0.7945	EC:2.7.7.6	1.16064	1.22044	1.02829	0.620844
AC148239_18.5	ethylene-responsive transcription factor	2.5638e-27	0.98	-	0.661647	0.886859	1.02717	0.748849
AC148239_33.5	protochlorophyllide-dependent translocon component chloroplastic-like	1.49422e-116	0.827	EC:1.14.13.122	1.43006	1.06206	0.468049	0.502102
AC148241_14.4	major pollen allergen-like protein	0	0.8995	-	0.997294	1.37541	1.12022	0.540899
AC148290_45.5	heat shock protein	6.13568e-99	0.734	-	1.75439	1.39229	0.925512	0.805715
AC148304_43.5	---NA---				1.14527	1.51326	1.7387	1.07233
AC148344_33.4	ribonuclease h protein at1g65750-like	7.13253e-68	0.5315	-	0.990363	0.97129	0.962905	0.561354
AC148345_25.5	hypothetical protein MTR_7g114450	7.58538e-52	0.93		0.820485	0.964421	0.957945	0.61326
AC148345_35.5	benzoyl coenzyme a benzyl alcohol benzoyl transferase	1.14069e-132	0.7085	EC:2.3.1.0	0.98339	1.34764	0.969351	0.435273
AC148397_47.4	receptor-like protein kinase	2.07193e-71	0.6445	-	1.52941	1.10366	0.651351	0.522676
AC148404_48.5	atp-dependent dna helicase pif1	4.74507e-25	0.8405	-	1.59978	1.57155	0.958982	0.735972
AC148526_30.4	hypothetical protein MTR_2g026190	1.83683e-30	1		1.14145	1.5047	0.805291	0.726197
AC148527_28.4	hypothetical protein MTR_3g047670	4.41528e-16	0.884		1.2603	0.932102	0.383739	0.387686
AC148602_6.4	hypothetical protein MTR_6g010930	3.7318e-24	0.6975		0.973592	1.25898	0.963755	0.536027
AC148653_21.5	vacuolar amino acid transporter	2.25626e-159	0.8625	-	1.68611	1.82184	0.858581	0.644542
AC148765_30.4	hypothetical protein MTR_4g055340	8.06544e-25	1		1.22971	1.10014	0.682037	0.611616
AC148765_34.4	ubiquitin-activating enzyme e1	2.85697e-43	0.8575	-	0.624146	0.777831	0.755957	0.552257
AC148765_36.4	mutator sub-class protein	1.41513e-104	0.6305		2.10107	1.88211	1.03833	0.778066
AC148815_47.5	hypothetical protein MTR_2g081270	1.21227e-29	1		0.770416	0.920092	0.80777	0.623831
AC148820_14.5	hypothetical protein MTR_3g048510	9.32247e-44	0.945		1.17055	1.40511	0.865154	0.52895
AC148916_49.4	rna-directed dna polymerase (reverse transcriptase) ribonuclease h	0	0.9075	EC:3.1.26.4; EC:2.7.7.49; EC:3.4.23.0	1.61021	1.54175	0.954408	1.01739
AC148965_32.4	hypothetical protein MtrDRAFT_AC148965g32v2	1.78141e-136	1		0.828643	0.888385	0.641843	0.601316
AC149040_48.5	---NA---				2.92216	2.27131	1.14963	1.20465
AC149210_26.5	cytochrome b6 f complex subunit n	1.77185e-42	0.7485		1.37868	1.79737	1.42728	0.966198
AC149269_61.5	nbs resistance protein	3.71606e-27	0.8305	EC:3.6.1.15	0.643476	0.867179	1.02432	0.618429
AC149306_51.5	hypothetical protein MTR_5g070590	2.53174e-28	0.9		0.746395	0.724644	0.854388	0.440657
AC149306_54.5	---NA---				0.735045	0.624301	0.655197	0.405908
AC149306_64.5	cysteine-rich receptor-like protein kinase	2.02852e-102	0.576	-	0.958523	0.914678	0.66397	0.733714
AC149492_10.4	hypothetical protein MTR_2g064250	9.04341e-77	0.7933	-	1.50632	1.57372	0.958917	0.669313
AC149492_39.4	hypothetical protein MTR_2g064070	5.33153e-84	0.917		1.14305	1.22697	0.754686	0.579765
AC149495_23.4	f-box protein	0	0.724		1.84968	1.66433	0.866233	1.1658
AC149495_35.4	f-box protein	0	0.7195		1.80572	1.55436	1.72164	1.38263
AC149496_48.5	upf0614 protein c14orf102-like	1.51455e-33	0.7555	-	1.28374	1.02556	0.571947	0.572412
AC149546_22.4	f-box lrr-repeat protein	0	0.609		1.58542	1.23348	0.803754	0.679126
AC149578_45.4	auxin-induced protein	4.21629e-32	0.885		1.74764	1.53818	1.71142	1.03005
AC150783_15.4	self-incompatibility protein	3.19226e-102	0.676	EC:2.4.1.21	1.68255	1.87931	0.761649	0.499533
AC150798_28.4	h+-transporting two-sector alpha beta central related	3.61011e-69	0.6695	-	0.819188	0.770666	0.765227	0.450268
AC150843_42.5	---NA---				1.26308	1.05482	0.656884	0.730133
AC150844_14.4	cytokinin-o-glucosyltransferase	0	0.8285	EC:2.4.1.0	0.678767	0.955026	0.811222	0.601064
AC151425_18.5	hypothetical protein MTR_8g072580	3.76988e-40	1		1.51597	1.29251	0.902023	0.986592
AC151459_3.5	cysteine-rich receptor-like protein kinase	0	0.604	-	1.4047	1.75708	1.13006	0.950462
AC151459_37.5	sulfate transporter	5.26235e-115	0.617	-	2.27432	1.96408	0.531178	0.493938
AC151520_14.4	---NA---				1.73573	1.51329	0.856782	0.879416
AC151520_32.4	matrix metalloproteinase	1.41036e-38	0.784	-	0.770478	0.861195	0.768675	0.664538
AC151521_67.4	mannan endo- -beta-mannosidase	9.24031e-20	1	EC:3.2.1.0	1.26347	1.44715	0.722377	0.633585
AC151524_18.5	hypothetical protein MTR_7g009120	1.74436e-71	0.844		1.51755	1.6112	1.82073	1.12508
AC151525_38.4	hypothetical protein MTR_023s0006	5.49783e-20	0.7823		0.852124	0.907818	0.955689	0.545379
AC151598_52.5	pathogen-related protein	1.94428e-135	0.7755		1.75003	1.40131	0.94285	0.881248
AC151598_61.5	bass family bile acid sodium (na+) symporter	3.01418e-18	0.985	EC:3.4.23.0	0.908082	0.766746	0.937954	0.449419
AC151598_63.5	rna-directed dna polymerase (reverse transcriptase) ribonuclease h	0	0.9075	EC:3.1.26.4; EC:2.7.7.49; EC:3.4.23.0	1.93215	1.57925	0.718831	0.810984
AC151724_8.4	receptor-like protein kinase	0	0.714	-	2.07421	1.87806	0.882306	0.901002
AC151726_8.5	albumin	2.5146e-95	0.666	-	1.51201	1.43622	0.879714	0.812665
AC151740_67.4	cytokinin-o-glucosyltransferase	0	0.8145	EC:2.4.1.0	1.4231	1.6005	0.962305	0.773046
AC152176_71.4	hypothetical protein MTR_4g060580	9.96521e-48	0.895		1.65148	1.42465	0.889798	0.846581
AC152186_10.4	sieve element-occluding protein	7.93291e-64	0.711		2.95207	2.15576	0.96864	0.889193
AC152403_46.4	resistance protein	0	0.68	-	0.675834	0.850142	0.88826	0.650868
AC152499_12.5	hypothetical protein MTR_4g131790	1.48247e-19	1		0.741334	0.556521	0.819889	0.376919
AC152886_34.4	hypothetical protein MTR_1g082490	3.49429e-55	0.8765		1.15707	1.57209	1.3655	0.95433
AC152936_2.5	jasmonate o-methyltransferase	0	0.833	EC:2.1.1.0	1.29576	1.73531	1.56204	0.92296
AC153352_5.4	auxilin-like protein	3.0796e-66	0.637	-	1.84404	1.66532	0.940479	0.737585
AC153460_1.4	gdsl esterase lipase at1g29670-like	0	0.7145	-	1.16873	1.02585	0.546834	0.733952
AC154035_15.5	60s ribosomal protein l24	1.1673e-50	0.889	-	0.965947	0.884665	1.03924	0.406499
AC155890_45.5	---NA---				1.07116	1.53153	1.18698	0.923639
AC155891_24.5	tir-nbs-lrr resistance protein	1.38544e-162	0.715		1.64393	1.8024	1.11912	0.752861
AC156828_17.4	nodule-specific glycine-rich protein 2c	3.18457e-29	0.875		1.06544	1.12437	0.640359	0.550885
AC157377_30.5	---NA---				0.776915	0.86301	0.742045	0.665952
AC157489_48.4	atp-dependent dna helicase pif1	1.24739e-135	0.8625	-	1.06357	1.03534	0.667854	0.649736
AC157645_11.5	hypothetical protein MTR_1g019700	4.17709e-17	1		0.752274	0.919199	0.868719	0.56135
AC157645_16.5	albumin	1.38115e-76	0.565	-	0.949967	0.986601	0.815291	0.637449
AC157645_5.5	phosphatidate phosphatase lpin3	0	0.896	EC:3.1.3.4	0.88268	0.931415	0.793037	0.659866
AC157779_23.5	cysteine-rich receptor-like protein kinase	9.52143e-72	0.6135	EC:2.7.7.49	0.832059	0.808402	0.726725	0.631149
AC157979_8.5	disease resistance-like protein	0	0.7215	EC:3.6.1.15	1.67129	1.61488	1.08427	0.97779
AC158374_4.5	legumin b	0	0.7835	-	1.2575	1.51476	0.641824	0.591182
AC158504_35.4	far1-related protein	2.28274e-75	0.839	EC:2.7.11.0	0.817085	0.676085	0.82865	0.562792
AC159089_20.4	ovarian otubain	1.46494e-16	0.8617		1.43977	1.42742	0.628635	0.454037
AC159146_33.5	zinc finger protein	6.57913e-116	0.7967	-	0.880584	0.774097	0.894337	0.547229
AC159534_40.4	exosome complex component rrp43-like	1.72995e-80	0.8855	EC:6.6.1.1	1.22618	1.63675	1.39883	1.06376
AC160096_2.5	ovarian otubain	3.62713e-24	0.8805	-	0.831998	1.1132	0.59804	0.342898
AC160516_22.4	nadh-plastoquinone oxidoreductase subunit 4	0	0.9495	EC:1.6.5.3	1.35445	1.62202	1.82421	1.43853
AC160841_27.4	tir-nbs-lrr resistance protein	0	0.7355	EC:3.6.1.15	1.6964	1.63617	1.27459	1.22704
AC161032_40.5	beta-glucosidase	0	0.822	EC:3.2.1.0	1.16124	1.95348	1.35256	0.917301
AC161032_42.5	hypothetical protein MTR_1g088600	2.17585e-16	0.8		1.29086	1.04021	0.613193	0.747425
AC161569_21.5	hypothetical protein MTR_1g104520	5.50709e-36	0.9115		1.19868	1.09963	0.786752	0.651992
AC161750_26.4	receptor protein kinase 1-like	6.03613e-109	0.8275	EC:2.7.11.0	0.649425	0.590361	0.6088	0.263321
AC162162_20.4	transcriptional regulator superman	2.73356e-140	0.54	-	1.06988	1.17222	0.829618	0.492812
AC162439_28.4	at5g11700 t22p22_90	1.62541e-111	0.8015	-	1.58955	1.67505	1.12582	1.05904
AC163324_12.4	late embryogenesis abundant protein	5.57529e-44	0.672		0.659071	1.02978	1.02091	0.707897
AC163324_44.4	hypothetical protein MTR_1g045840	6.46172e-34	1		0.911606	0.725292	0.784239	0.565063
AC165429_22.4	cytokinin oxidase	1.46472e-138	0.7805	EC:1.5.99.12; EC:1.1.1.158	0.722228	0.762171	0.81167	0.664068
AC165446_3.4	nbs-containing resistance-like protein	9.10936e-27	0.796	-	1.54368	1.33507	0.626781	0.783241
AC166038_52.4	f-box protein	9.47792e-25	0.8145		1.0278	1.43226	1.36564	0.524385
AC166237_32.5	retrotransposon unclassified	0	0.7125	EC:2.7.11.0; EC:2.7.7.49	1.67442	1.80981	0.597258	0.336621
AC166897_22.5	hypothetical protein MTR_4g098780	2.94841e-11	0.725		1.04967	1.1242	0.689417	0.658629
AC167034_31.4	tnp1	4.53232e-64	0.7283	-	1.11896	1.07782	0.861743	0.653522
AC169124_34.4	hypothetical protein MTR_2g068910	1.49294e-54	0.95		4.81488	4.36655	1.26032	0.978007
AC169181_32.4	gdp-mannose transporter	4.57778e-103	0.638	-	0.923579	0.750128	0.852474	0.517583
AC169182_29.5	lcr bet1	1.84943e-33	0.7867		1.03206	0.829098	1.10031	0.43663
AC169667_11.4	ribulose bisphosphate carboxylase small chain 3a	0	0.757	EC:4.1.1.39	1.64154	1.26784	1.7622	1.0471
AC169980_10.4	aminophospholipid atpase	1.73253e-29	1		0.903728	1.0134	1.02212	0.653729
AC170582_32.4	glutathione s-transferase gst	1.88294e-144	0.747		1.31907	1.50768	0.993708	0.86872
AC171166_33.5	reverse related	1.07114e-67	0.497	-	0.82359	1.06687	0.869992	0.578289
AC172741_42.5	1-orf1-orf2 protein	0	0.7365		0.68042	0.869399	0.737862	0.636121
AC173291_11.5	polynucleotidyl ribonuclease h fold	1.97389e-59	0.64	-	2.45514	2.17127	0.742274	0.596185
AC173474_11.5	rna-directed dna polymerase (reverse transcriptase)	1.86752e-34	0.6055	EC:2.7.7.49	1.53856	1.28665	0.864646	0.83358
AC174141_30.4	cysteine-rich receptor-like protein kinase	7.92447e-16	0.8182	EC:2.7.7.49; EC:2.7.11.0	2.06918	1.8786	1.21369	0.821129
AC174285_33.4	resistance protein mg13	0	0.6875		1.8811	1.62121	0.740399	0.752084
AC174311_37.4	tyrosine dopa decarboxylase	0	0.583		1.72193	1.54088	1.08327	1.06472
AC174342_8.5	microtubule associated protein type 2	1.39142e-18	0.87		1.83456	1.73741	1.70329	0.905397
AC174348_10.4	self-incompatibility protein	2.07464e-121	0.644		1.60704	1.34586	1.47741	0.989178
AC174372_22.5	protein	0	0.5295		1.61942	1.32289	0.974346	0.867977
AC174465_27.4	hypothetical protein MTR_2g040030	4.67506e-130	0.74		1.09294	1.14947	0.702326	0.622731
AC174467_36.4	heat shock protein	0	0.852	-	0.845454	0.888068	0.970548	0.617252
AC175027_26.4	nadh-plastoquinone oxidoreductase subunit 4	3.48152e-54	0.892	EC:1.6.5.3	1.07159	1.43787	0.868402	0.590695
AC175048_1.4	---NA---				1.55998	1.60424	1.32606	1.08583
AC175049_30.4	peptide transporter ptr3-a	3.61303e-151	0.846	-	0.958218	0.976198	0.750704	0.593839
AC182813_16.4	trafficking protein particle complex subunit 11-like	9.00584e-30	0.7682		2.45058	3.39554	1.54576	0.619515
AC182813_40.4	ribonuclease 3-like protein	4.87294e-38	0.9008		0.835315	1.19569	0.801058	0.333585
AC182815_5.5	polynucleotidyl ribonuclease h fold	5.7194e-134	0.7345	-	0.979626	0.956751	0.653427	0.609741
AC183371_14.5	psbp domain-containing protein chloroplastic-like	3.13661e-153	0.8975	-	1.66999	1.30581	0.624808	0.791047
AC183371_21.5	hypothetical protein MTR_7g089060	3.2531e-118	0.7425		1.6305	1.79756	0.925129	0.769566
AC183501_13.5	19-like protein	0	0.7795		1.42771	1.57298	1.32377	1.03226
AC186136_40.4	ankyrin repeat-containing protein at3g12360-like	4.46367e-29	0.8235	-	0.794603	0.720741	0.629018	0.635382
AC186676_44.5	imp dehydrogenase gmp	2.28441e-13	0.7388		0.919255	0.921481	0.656692	0.582585
AC192328_16.4	cysteine-rich receptor-like protein kinase	0	0.681	EC:2.7.11.0	1.01945	1.11437	0.987304	0.567916
AC195571_11.4	beta-glucosidase	0	0.7875	EC:3.2.1.0	0.965395	0.960781	0.960002	0.601114
AC198005_6.4	protein binding	1.91518e-164	0.598	EC:1.8.1.8	0.96762	0.780681	0.532787	0.466968
AC198007_14.3	hypothetical protein MTR_7g108190	1.22834e-34	0.74		1.17923	1.20969	0.697566	0.500002
AC202311_12.4	methyl- -binding domain-containing protein 4-like	1.91588e-114	0.84	EC:2.7.1.21	2.23251	2.11692	0.860688	1.08648
AC202339_14.3	---NA---				1.13293	1.02489	0.612072	0.69554
AC202345_16.4	far1-related protein	0	0.8185	EC:2.3.1.0; EC:2.7.11.0	0.573528	0.941274	0.841592	0.604074
AC202346_8.4	protease 4-like	1.93038e-39	0.7075	EC:2.7.7.6	0.964215	0.78482	0.821322	0.600515
AC202352_12.4	bass family bile acid sodium (na+) symporter	2.9702e-18	0.985	EC:3.4.23.0	0.908082	0.766746	0.937954	0.449419
AC202362_27.3	---NA---				1.21735	0.975713	0.64899	0.718974
AC202460_20.3	cytokinin-o-glucosyltransferase	8.37937e-164	0.822	EC:2.4.1.0	1.55019	1.78911	1.30541	1.16509
AC202471_27.3	retrotransposon unclassified	0	0.729	EC:2.7.7.49	0.918157	0.638751	0.9667	0.515612
AC202477_16.4	cc-nbs-lrr resistance protein	4.86549e-19	0.8882		1.55998	2.29806	1.90055	1.27302
AC202477_18.4	copia-type pol polyprotein	0	0.7585	EC:2.7.7.49	1.14159	1.60801	0.759269	0.673009
AC202486_3.3	phytoalexin-deficient 4-2 protein	0	0.65	EC:3.1.1.3	2.68309	2.79922	2.8703	1.05056
AC202490_12.3	30s ribosomal protein s12p	4.8101e-61	0.6433	-	1.06178	1.00189	0.59406	0.633361
AC202505_14.3	atp synthase subunit beta	8.55459e-87	0.6945		0.959624	1.12981	1.1803	0.46855
AC202506_5.3	serine threonine-protein kinase sepa-like	6.96286e-147	0.87	EC:2.7.11.25	1.18824	1.01786	0.541386	0.569183
AC202511_17.3	atp-dependent dna helicase pif1	5.96459e-60	0.6855	-	0.695856	0.736792	0.6275	0.537199
AC202583_5.4	tir-nbs-lrr resistance protein	7.79984e-85	0.7438	EC:3.6.1.15	1.36493	1.39203	0.786212	0.598489
AC202584_11.4	ribosomal protein	0	0.75	-	1.59392	1.72596	0.589346	0.578504
AC202584_6.4	---NA---				0.664506	0.977581	1.02079	0.631368
AC202591_10.3	heat shock protein binding	7.22501e-111	0.7955		1.3933	1.58602	0.978846	0.940507
AC202591_17.3	heat shock protein binding	8.57941e-137	0.7815		1.52374	1.73393	0.940977	0.868418
AC202591_35.3	mads-box dna-binding domain transcription factor	2.00944e-170	0.708	-	0.874974	0.955563	0.727184	0.632193
AC202593_20.4	mitochondrial metalloendopeptidase oma1	7.77786e-49	0.788	EC:3.4.24.0	0.948207	0.921164	0.954579	0.602541
AC203530_25.3	hypothetical protein MTR_3g048510	2.23729e-47	0.9715		0.865758	1.6051	1.83893	1.11415
AC203542_13.3	cysteine-rich receptor-like protein kinase	1.84844e-59	0.6315	EC:2.7.7.0	1.66109	1.34021	0.775463	0.750804
AC203542_18.3	pentatricopeptide repeat-containing protein	5.4029e-140	0.761		1.07732	0.909604	0.952275	0.508401
AC203543_1.3	rna-directed dna polymerase (reverse transcriptase) ribonuclease h	0	0.892	EC:3.1.26.4; EC:2.7.7.49; EC:3.4.23.0	0.674015	1.02591	1.22999	0.658092
AC203546_26.3	---NA---				1.11569	1.00884	0.655719	0.660879
AC203548_21.4	non-ltr retroelement reverse related	1.29511e-159	0.597	EC:2.7.7.49	0.942827	0.800751	0.861612	0.665684
AC203551_10.4	CCP	5.53524e-33	0.88	-	1.14569	1.533	0.855976	0.634124
AY515253_32.4	probable linoleate 9s-lipoxygenase 5-like	3.17914e-81	0.825	EC:1.13.11.12	1.22165	1.50514	1.02961	0.80184
CR382279_58.5	phosphoinositide phospholipase c	3.30466e-71	0.7685	EC:3.1.4.11	1.44358	1.76205	1.0825	1.01306
CR538723_25.4	auxin-induced protein 5ng4-like	0	0.7705	-	1.50011	1.47902	1.05477	1.05143
CR931730_6.4	epidermal patterning factor-like protein	1.08541e-35	1		1.58707	1.52069	1.06999	0.929391
CR931734_10.4	upf0481 protein at3g47200-like	3.87455e-77	0.751		1.22195	1.9631	1.56386	1.06128
CR931740_46.4	immunoglobulin major histocompatibility complex	6.7967e-35	0.9043		3.17077	2.55125	0.742462	0.490756
CR931741_28.4	cinnamyl alcohol dehydrogenase	0	0.9		1.71847	1.69073	1.09113	0.844854
CR931741_49.4	---NA---				1.12529	0.825303	1.0944	0.643319
CR932039_23.4	beta-glucosidase	0	0.843	EC:3.2.1.0; EC:3.5.2.17	1.90499	1.73016	0.981603	1.23923
CR932963_41.4	helicase-like protein	5.27347e-15	0.878		2.13309	2.07702	0.875251	0.95849
CR932965_29.5	hypothetical protein MTR_3g052150	3.8537e-17	0.85		0.984706	1.3921	0.669415	0.405229
CR932966_4.4	pre-mrna-processing factor 6-like	9.19257e-114	0.7192		1.34704	1.53483	1.65922	1.2716
CR936326_16.5	rna-directed dna polymerase related	7.17083e-20	0.61		1.02462	0.812313	0.536444	0.598791
CR936364_59.4	methyltransferase-like protein 23-like	1.27788e-25	0.8635	-	0.7308	0.717375	0.5731	0.530485
CR936946_47.5	gag-pol polyprotein	0	0.6675	EC:2.7.7.49; EC:2.7.11.0	1.29597	2.88942	3.03546	0.939571
CR940307_2.5	u-box domain-containing protein	1.96559e-118	0.6885	-	0.898715	0.970379	1.02435	0.574888
CR940308_16.4	hypothetical protein MTR_3g010840	2.93061e-35	0.88	-	1.70203	1.5396	1.80174	1.39059
CR954192_6.5	dehydrodolichyl diphosphate synthase 2-like	0	0.8175	-	1.09119	1.12389	0.67807	0.660154
CR954194_25.4	resistance protein	0	0.6295		1.15315	2.02575	1.52507	0.527922
CR956368_26.5	glutamine synthetase i	2.36944e-38	0.7925	EC:6.3.1.2	1.64445	1.92578	1.02328	0.765616
CR956402_12.4	protein nap1	1.70236e-22	1		1.06083	1.20331	0.75208	0.57006
CR956402_28.4	nbs-lrr type disease resistance protein	0	0.6515		2.64838	2.03949	0.714722	0.75204
CR956631_53.5	ap2 b3-like transcriptional factor family protein	1.25528e-145	0.671		1.68097	1.70994	1.0439	0.908233
CR956631_59.5	hypothetical protein MTR_3g013830	7.24557e-16	0.89		1.59776	1.39582	0.888932	0.630951
CR962122_53.4	pif-like protein	6.4426e-78	0.7633		1.18125	1.92346	1.58791	0.505955
CT009492_31.4	methylesterase chloroplastic-like	0	0.867	EC:3.1.1.78	0.946819	0.975158	0.648139	0.597514
CT009558_51.4	hypothetical protein MTR_3g061710	7.12583e-16	0.7967		1.92573	1.72843	1.28015	1.00202
CT009655_51.4	histone h3	5.94844e-23	0.822	-	0.972101	1.2597	0.895279	0.592174
CT009749_21.4	non-ltr retroelement reverse related	2.68503e-31	0.743		1.70954	1.5291	1.03416	0.969062
CT010518_22.4	hypothetical protein MTR_3g034370	1.92977e-23	0.8675		2.55758	3.04224	0.756826	0.753057
CT010518_45.4	coatomer subunit zeta-3	0	0.78	EC:2.7.11.0; EC:2.7.7.49; EC:3.4.23.0	0.98583	0.717292	0.790385	0.392685
CT025839_46.5	probable carotenoid cleavage dioxygenase chloroplastic-like	0	0.8405	EC:1.13.11.0	0.951747	0.904546	0.938726	0.53923
CT025839_48.5	1-aminocyclopropane-1-carboxylate oxidase	1.01075e-64	0.8165	EC:1.14.11.0	1.23929	1.37685	1.00693	0.477879
CT027663_46.5	probable s-acyltransferase at1g69420-like	4.07592e-25	0.8379	-	1.33611	1.17618	0.624406	0.783701
CT030158_32.5	pentatricopeptide repeat-containing protein mitochondrial-like	3.52971e-58	0.8095		0.809539	0.754194	0.655574	0.655205
CT030177_35.4	probable peptide nitrate transporter at1g59740-like	7.17945e-97	0.8655	-	1.01969	0.975273	0.738694	0.596091
CT030192_27.5	f-box kelch-repeat protein	0	0.696		0.809874	0.880279	0.786838	0.579804
CT485795_25.5	probable beta-d-xylosidase 6-like	7.12339e-66	0.6159	-	1.72057	1.66053	0.970371	0.988847
CT485797_21.5	protein transparent testa 12-like	0	0.8805	-	0.87829	0.8503	0.842632	0.589317
CT485798_34.5	aaa-type atpase like protein	2.52724e-32	0.8635	EC:3.6.1.3	1.71074	1.23172	1.78044	1.00975
CT571262_22.5	cysteine-rich receptor-like protein kinase	0	0.766	EC:2.7.11.0	1.22728	1.5241	1.19108	0.774517
CT571264_59.4	60 kda chaperonin	1.92777e-43	0.765	-	1.51268	1.53874	1.00057	0.463258
CT571264_60.4	hypothetical protein MTR_5g008170	1.50797e-27	0.86		0.63844	1.10571	1.0445	0.796061
CT573020_21.4	protein complex coatmer beta subunit	4.37176e-67	0.793		1.48013	1.55906	1.2899	1.23817
CT573026_14.4	cysteine-rich receptor-like protein kinase	5.47134e-96	0.6585	EC:2.7.7.49	1.39925	1.62149	0.887579	0.887026
CT573026_4.4	cysteine-rich receptor-like protein kinase	2.02606e-69	0.577	-	1.12328	1.5324	0.687922	0.624262
CT573054_14.4	protein srg1	0	0.8285	EC:1.14.11.0	0.798031	0.661814	0.774874	0.425346
CT573339_35.4	hypothetical protein MTR_2g044690	6.2197e-55	0.915		0.360552	0.390558	0.483117	0.027739
CT573353_45.4	nbs-containing resistance-like protein	0	0.7045	-	1.19998	1.58134	1.71822	0.987321
CT573508_45.5	hypothetical protein MTR_7g061300	4.04029e-57	0.8285		2.13938	1.59875	0.554045	0.869973
CT863710_19.4	glucosyltransferase	0	0.7755	EC:2.4.1.0	1.11608	1.01807	0.684632	0.589462
CT868735_23.4	protein	0	0.6365	-	0.926724	0.907843	0.542746	0.621413
CT868735_27.4	hypothetical protein MTR_3g050320	4.02089e-43	1		1.49414	1.76935	0.963027	0.794239
CT954231_27.5	polypeptide with a gag-like domain-containing protein	2.13155e-39	0.7625		1.67547	1.66808	1.03773	0.866636
CT954236_23.5	transcription factor myb98-like	0	0.676	-	1.83203	1.52066	0.772114	0.930751
CT954236_35.5	iron-sulfur cluster assembly protein 1-like	3.43012e-25	0.923		1.46313	1.7658	1.23472	0.692449
CT962503_39.4	alpha-humulene (-)- -beta-caryophyllene synthase	2.79073e-50	0.892	EC:3.4.22.0	1.41079	1.57684	1.37098	0.902696
CT962505_66.4	rna-directed dna polymerase (reverse transcriptase)	9.74306e-116	0.725	EC:2.7.7.49	1.26427	1.1953	0.893069	0.62035
CT962509_15.5	f-box fbd lrr-repeat protein	6.84204e-94	0.77	-	1.26293	1.32466	0.585619	0.579999
CT963079_6.5	polypyrimidine tract-binding protein	1.20464e-168	0.7845		1.40679	1.58505	0.933814	0.825436
CT963110_41.4	probable polygalacturonase at3g15720-like	0	0.7515	EC:3.2.1.15	1.23362	1.22262	0.852014	0.618986
CT963115_20.5	aspartic proteinase nepenthesin-1	0	0.7965	EC:3.4.23.0	1.57298	1.54676	1.12655	0.777296
CT967304_3.4	cysteine-rich repeat secretory protein	4.06164e-10	0.84		2.26254	2.08839	1.29481	1.11723
CT971479_5.5	f-box lrr-repeat protein	0	0.6685		1.08727	1.3764	1.55643	1.13572
CU012056_44.5	hypothetical protein MTR_3g105560	1.68612e-122	1		1.5878	1.69118	1.10876	0.986944
CU013514_52.4	probable lrr receptor-like serine threonine-protein kinase at1g14390-like	6.0202e-76	0.691	-	1.88571	1.535	0.604043	0.935899
CU013515_16.5	seed maturation protein	4.61364e-144	0.711	-	1.07301	1.0869	1.00412	0.519154
CU013540_24.4	cc-nbs-lrr resistance protein	0	0.8145	-	1.95748	1.48508	0.831247	0.708261
CU013545_19.3	---NA---				0.894827	0.845753	0.57896	0.661115
CU019601_13.4	zinc finger protein 3-like	1.06364e-160	0.6275	-	1.38722	1.29775	0.910859	0.645404
CU024868_21.4	sucrose transport protein	4.03568e-49	0.8445	-	1.23879	1.49123	1.05095	0.589058
CU024880_79.4	znf586 protein	1.91411e-16	0.7233	-	0.895327	0.771823	0.888689	0.644044
CU075534_5.3	far1-related protein	9.0469e-36	0.8895	EC:2.3.1.0; EC:2.7.11.0	0.300382	0.766143	0.733398	0.203259
CU137654_10.3	f-box protein interaction domain containing protein	0	0.6855		1.19533	1.14105	0.86748	0.47659
CU137654_8.3	f-box protein interaction domain containing protein	1.07199e-122	0.6659		1.27295	1.23433	0.770794	0.57968
CU137659_13.3	hypothetical protein MTR_5g097050	8.00145e-39	0.9114	-	1.57244	1.59627	1.18556	1.0369
CU179907_17.4	hypothetical protein MTR_5g065940	1.33095e-13	0.8425		0.875725	1.06331	1.07509	0.649024
CU207209_25.3	ankyrin repeat-containing protein	0	0.7635		1.12958	1.04264	0.695346	0.54521
CU207210_6.3	---NA---				1.59169	2.05844	0.88142	0.740207
CU234178_46.4	---NA---				1.47404	1.36605	0.750048	0.613146
CU302327_18.3	65-kda microtubule-associated protein 5-like	1.02483e-20	0.7845		1.2102	1.79092	1.59177	1.04547
CU302328_11.4	nbs-lrr resistance protein	0	0.8315	-	0.592993	0.763053	0.500034	0.354549
CU302336_16.4	kinase-like protein	9.9831e-137	0.704	EC:2.7.11.0	2.07193	2.15644	0.98332	1.04649
CU302346_14.3	imp dehydrogenase gmp	6.43609e-22	0.6567	EC:3.1.3.16	0.932155	1.11749	0.735987	0.573939
CU326387_18.4	cyclin d2	2.37796e-102	0.6285		1.35709	1.52915	0.940116	0.941581
CU326394_12.4	auxin-induced protein 6b-like	6.39051e-46	0.8395		1.71631	1.28063	0.480408	0.663751
CU457808_23.3	f-box kelch-repeat protein	5.34023e-108	0.626		1.55874	1.59955	1.00767	0.926617
CU459031_26.3	coatomer subunit zeta-3	0	0.772	EC:2.7.11.0; EC:2.7.7.49; EC:3.4.23.0	1.83492	1.90912	1.3207	0.993591
CU459040_17.3	kinase-like protein	0	0.682	EC:2.7.11.0	0.715508	0.958094	0.97469	0.490031
