# Supplementary material for: Deciphering common and specific transcriptional immune responses in pea towards the oomycete pathogens Aphanomyces euteiches and Phytophthora pisi
Source: BMC Genomics. 2015 Aug 21;16(1):627. doi: 10.1186/s12864-015-1829-1 (PMC4546216; doi:10.1186/s12864-015-1829-1)
Supplement: Additional file 7: Table S4. — List of differentially expressed pea genes involved in signalling during interaction with A. euteiches and P. pisi. Microsoft Excel spreadsheet containing M. truncatula gene IDs (column A), annotation (column B), minimum E-value (the lowest E-value of the ten best hits, column C), mean similarity (the average similarity value of the ten best hits, column E) and enzyme code (column E) provided by Blast2GO. Ratio of the log2 expression between each treatment and the corresponded control samples is presented in column F to I. Genes are clustered based on their expression patterns as shown in Fig. 3a. Sheet 5 represents all the possible resistance genes involved in signalling pathways with the gene ID (column A), heat map of ratio of the log2 expression patterns (column B to E), annotation (column F) and domain structure and family generated by InterPro (column G). (XLSX 71 kb) [file 12864_2015_1829_MOESM7_ESM.xlsx]

## Sheet: Cluster1
Gene ID	Annotation	Minimum E-value	Mean similarity	Enzyme codes	P20H	A20H	P6H	A6H
AC121233_49.5	histidine kinase 1-like	0	1		0.747654	0.576788	1.80403	1.52771
AC121233_53.5	rj2 protein	0	1	EC:3.6.1.15	0.549799	0.636991	0.902114	0.804379
AC135396_58.5	disease resistance-like protein	0	1	EC:3.6.1.15	0.632993	0.632674	1.33191	1.22831
AC137553_36.4	resistance protein mg13	0	1		1.07937	0.728437	1.70882	1.03925
AC137996_60.5	vacuolar processing enzyme-1a	0	1	EC:3.4.22.0	0.61602	0.677885	1.04806	0.620054
AC138129_38.4	far-red impaired response protein	0	1	EC:1.2.1.50	0.561348	0.973538	2.30163	1.95964
AC140104_1.5	adagio protein 3-like	0	1	EC:6.3.2.19	0.664688	0.738297	1.15271	1.00109
AC141108_9.4	zinc finger protein	0	1		0.477041	0.636326	1.04504	0.97122
AC145470_3.4	serine threonine protein	0	1	EC:2.7.11.0	0.65016	0.647095	0.919529	0.962614
AC145512_5.4	exocyst complex component	0	1	EC:3.6.1.15	1.01758	0.686047	1.12747	0.441733
AC146632_64.5	probably inactive leucine-rich repeat receptor-like protein kinase at3g28040-like	0	1	EC:2.7.11.0; EC:2.7.11.26; EC:1.3.1.74	1.02037	0.481943	0.892127	0.666481
AC147202_53.4	vacuolar processing enzyme-1a	0	1	EC:3.4.22.0	0.988112	0.987267	1.88212	1.5864
AC148916_26.4	tir-nbs-lrr rct1 resistance protein	0	1	EC:3.6.1.15	0.733075	0.629769	1.58678	1.10174
AC150246_30.4	cullin-like protein1	0	1	EC:3.4.22.0	0.650982	0.345322	1.46091	0.850113
AC150566_36.4	ring-finger domain protein	0	1	EC:3.4.22.0	0.629025	0.722569	2.5775	0.697075
AC151424_31.5	resistance protein	0	1		0.603797	0.622273	0.950363	0.866543
AC152406_5.4	gtp-binding nuclear protein ran-3-like	0	1		0.781834	0.666002	1.40531	1.2924
AC153002_23.4	resistance protein	0	1		1.21228	0.628167	1.08549	0.89872
AC153125_5.5	two-component response regulator arr9-like	0	1		0.538391	0.503693	0.680964	0.426331
AC153725_26.5	indole-3-acetic acid-induced protein arg7-like	0	1	EC:4.3.1.0	0.49564	0.417807	1.12494	0.783205
AC156629_24.5	tmv resistance protein n-like	0	1	EC:3.6.1.15	0.754545	0.63736	1.13207	0.900318
AC158377_37.4	tmv resistance protein n	0	1	EC:2.4.1.12; EC:3.6.1.15	1.23553	1.04729	2.35802	1.19179
AC159090_13.4	tir-nbs disease resistance-like protein	0	1		0.642959	0.694485	1.00987	0.924428
AC160841_26.4	tir-nbs-lrr resistance protein	0	1	EC:3.6.1.15	0.801338	0.648498	1.61491	1.14459
AC165943_45.5	heat shock protein	0	1	EC:3.6.1.15	0.510836	0.341377	1.12112	0.74636
AC166237_34.5	transport membrane protein	0	1	EC:3.4.22.0	0.693159	1.11504	1.75748	1.03166
AC174325_30.4	polypyrimidine tract-binding protein	0	1	EC:2.7.7.49; EC:2.7.11.0; EC:2.6.1.0	0.876087	0.65354	1.18318	0.863573
AC174341_25.5	disease resistance protein	0	1		0.792271	1.32839	1.93719	1.55336
AC174346_40.5	vacuolar processing enzyme-1a	0	1	EC:3.4.22.0	0.870465	1.23245	2.39711	1.08815
AC188991_24.3	heat shock protein	0	1	EC:3.6.1.15	1.05978	0.621837	1.32737	0.830394
AC202360_18.4	tir-nbs-lrr rct1-like resistance protein	0	1	EC:3.6.1.15	0.943388	1.11528	1.64647	1.76907
AC202471_17.3	tonoplast intrinsic protein	0	1		1.20321	1.18118	1.67161	1.40248
AC202475_20.4	transport membrane protein	0	1	EC:3.4.22.0	0.894467	0.63134	1.33725	1.00362
CR931807_17.5	cullin-like protein1	0	1	EC:3.4.22.0	1.40843	0.578423	4.86513	1.29041
CR936327_17.4	tir-nbs-lrr rct1-like resistance protein	0	1	EC:3.6.1.15	0.609263	0.681491	1.13342	1.14887
CR956619_45.5	cullin-like protein1	0	1	EC:3.4.22.0	0.717716	0.823297	2.245	1.29315
CT573078_55.5	cullin-like protein1	0	1	EC:3.4.22.0	0.258948	0.531311	2.29168	1.70809
CT573353_28.4	calmodulin	0	1		1.4276	1.26657	1.8635	0.708729
CT573503_20.5	mitochondrial rho gtpase	0	1		1.21439	0.979008	1.55727	1.2912
CT962503_38.4	nbs-containing resistance-like protein	0	1	EC:3.4.22.0	0.561778	0.54014	2.66628	1.52167

## Sheet: Cluster2
Gene ID	Annotation	Minimum E-value	Mean similarity	Enzyme codes	P20H	A20H	P6H	A6H
AC121235_22.5	cullin-like protein1	0	1	EC:3.4.22.0	1.22167	1.27251	1.74749	2.13053
AC126792_42.4	nogo-b receptor-like	0	1		0.640482	0.561841	0.824956	0.97026
AC130808_54.5	rj2 protein	0	1	EC:3.6.1.15	0.939741	1.12662	1.10352	1.54783
AC137602_13.5	two-component response regulator arr12-like	0	1		0.657695	0.983153	0.936441	1.0672
AC145512_46.4	resistance protein	0	1		0.631007	0.931545	0.841358	0.944946
AC149472_34.4	serine-threonine kinase	0	1	EC:2.7.11.17	1.01226	1.39738	0.974411	1.54831
AC152403_45.4	resistance protein	0	1		0.806349	1.27888	0.956002	1.55356
AC156629_33.5	tmv resistance protein n-like	0	1	EC:3.6.1.15	0.595849	0.834156	0.919908	0.912553
AC158377_36.4	tmv resistance protein n	0	1	EC:3.6.1.15	1.10477	1.34302	1.16987	2.04553
AC165943_38.5	tir-nbs-lrr rct1-like resistance protein	0	1	EC:3.6.1.15	0.628532	1.09865	1.2701	1.14564
AC174371_34.5	wd repeat-containing protein 5-like	0	1	EC:2.7.11.7	0.989153	0.794518	1.32752	1.52152
CR931739_43.4	atp-binding protein serine threonine kinase	0	1	EC:2.7.11.0; EC:1.3.1.74	0.656841	0.556118	1.80971	2.64514
CR931741_39.4	tir-nbs-lrr resistance protein	0	1		0.979936	0.669632	1.34368	1.68986
CU424490_17.3	toll interleukin receptor	0	1	EC:3.6.1.15	0.896041	1.90814	1.68868	1.94545
CU459037_5.3	mediator of rna polymerase ii transcription subunit 25-like	0	1		1.05818	1.32066	1.38559	1.52731

## Sheet: Cluster3
Gene ID	Annotation	Minimum E-value	Mean similarity	Enzyme codes	P20H	A20H	P6H	A6H
AC126790_57.5	disease resistance-like protein	0	1	EC:3.6.1.15	2.09658	0.935341	0.720005	0.400517
AC127020_79.5	disease resistance-like protein	0	1		1.76976	1.34922	1.13455	1.42569
AC130804_22.4	two-component response regulator arr1	0	1		0.905969	0.697303	0.519861	0.532144
AC135566_5.5	flavonol sulfotransferase-like	0	1	EC:2.8.2.2	0.918274	0.721446	0.476106	0.496697
AC138015_54.4	tir-nbs-lrr type disease resistance protein	0	1		1.32363	0.902855	0.853764	0.446081
AC146632_68.5	probably inactive leucine-rich repeat receptor-like protein kinase at3g28040-like	0	1	EC:2.7.11.0; EC:2.7.11.26; EC:1.3.1.74	1.24626	0.904464	0.692331	0.476014
AC148916_42.4	tir-nbs-lrr rct1-like resistance protein	0	1	EC:3.6.1.15	1.18758	1.10998	0.667506	1.0263
AC149130_67.4	tmv resistance protein n	0	1		2.04018	1.08382	0.589666	0.860564
AC152964_13.4	g-type lectin s-receptor-like serine threonine-protein kinase rlk1-like	0	1	EC:2.7.11.0	1.73858	1.00312	0.921197	1.72931
AC202360_17.4	tir-nbs-lrr rct1-like resistance protein	0	1	EC:3.6.1.15	1.99385	1.17133	1.02135	0.826481
AC202482_16.4	resistance protein	0	1	EC:3.6.1.15; EC:3.2.1.51	1.04448	0.734768	0.684065	0.482858
AC203224_15.4	tir-nbs-lrr rct1-like resistance protein	0	1	EC:3.6.1.15	1.52528	0.970138	0.924012	0.807112

## Sheet: Cluster4
Gene ID	Annotation	Minimum E-value	Mean similarity	Enzyme codes	P20H	A20H	P6H	A6H
AC134049_51.4	tir-nbs disease resistance-like protein	0	1		1.41149	1.86691	1.06363	1.36008
AC145767_15.4	ethylene-responsive transcription factor 1b-like	0	1		1.25396	1.64701	1.01001	0.975976
AC146551_17.4	btb poz domain-containing protein npy2-like	0	1		1.33347	1.5059	0.989569	1.04028
AC146651_4.4	polyadenylate-binding protein 1-b-binding protein	0	1		1.2518	1.5807	0.69336	0.674239
AC146705_13.5	auxin-induced protein x10a-like	0	1		1.2063	1.71389	0.850101	1.04922
AC148242_50.4	auxin-induced protein 10a5-like	0	1		1.21761	1.72509	1.1275	1.30107
AC149269_61.5	nbs resistance protein	0	1	EC:3.6.1.15	0.643476	0.867179	1.02432	0.618429
AC149495_24.4	probable lrr receptor-like serine threonine-protein kinase at4g20940-like	0	1	EC:1.1.1.0	1.21387	2.33467	1.82212	1.41835
AC152403_46.4	resistance protein	0	1		0.675834	0.850142	0.88826	0.650868
AC155886_14.4	digalactosyldiacylglycerol synthase	0	1	EC:2.4.1.241	1.37689	1.62027	0.966411	0.952684
AC155891_24.5	tir-nbs-lrr resistance protein	0	1		1.64393	1.8024	1.11912	0.752861
AC157979_8.5	disease resistance-like protein	0	1	EC:3.6.1.15	1.67129	1.61488	1.08427	0.97779
AC160841_27.4	tir-nbs-lrr resistance protein	0	1	EC:3.6.1.15	1.6964	1.63617	1.27459	1.22704
AC165446_3.4	nbs-containing resistance-like protein	0	1		1.54368	1.33507	0.626781	0.783241
AC202338_2.3	tir-nbs-lrr resistance protein	0	1	EC:1.13.11.19; EC:3.6.1.15	1.04634	1.57471	1.03745	1.09863
AC202354_18.4	chd3-type chromatin-remodeling factor pickle-like	0	1	EC:3.6.1.3	1.18468	1.61316	1.17376	0.999116
AC202506_5.3	serine threonine-protein kinase sepa-like	0	1	EC:2.7.11.25	1.18824	1.01786	0.541386	0.569183
AC202583_5.4	tir-nbs-lrr resistance protein	0	1	EC:3.6.1.15	1.36493	1.39203	0.786212	0.598489
CR382279_58.5	phosphoinositide phospholipase c	0	1	EC:3.1.4.11	1.44358	1.76205	1.0825	1.01306
CT962503_39.4	alpha-humulene (-)- -beta-caryophyllene synthase	0	1	EC:3.4.22.0	1.41079	1.57684	1.37098	0.902696
CU302340_7.3	toll interleukin receptor	0	1	EC:3.6.1.15	1.17806	1.71533	0.859933	1.05434
CU326390_14.3	saur family protein	0	1		1.3311	1.86946	1.0651	1.05151

## Sheet:  Resistance genes
Gene Accession	P6h	A6h	P20h	A20h	Functional description	Interpro domain and family
AC134049_51.4	1.06363	1.36008	1.41149	1.86691	tir-nbs disease resistance-like protein
AC149495_24.4	1.82212	1.41835	1.21387	2.33467	probable lrr receptor-like serine threonine-protein kinase at4g20940-like
AC158377_36.4	1.16987	2.04553	1.10477	1.34302	tmv resistance protein n	IPR000157 Toll/interleukin-1 receptor homology (TIR) domain, IPR002182 NB-ARC
AC158377_37.4	2.35802	1.1918	1.23553	1.04728	tmv resistance protein n
AC202338_2.3	1.03745	1.09863	1.04634	1.57471	tir-nbs-lrr resistance protein	IPR000157 Toll/interleukin-1 receptor homology (TIR) domain, IPR002182 NB-ARC
AC160841_27.4	1.27459	1.22704	1.6964	1.63617	tir-nbs-lrr resistance protein	IPR000157 Toll/interleukin-1 receptor homology (TIR) domain, IPR002182 NB-ARC, IPR011713 Leucine Rich Repeat
AC127020_79.5	1.13456	1.42569	1.76976	1.34922	disease resistance-like protein	IPR002182 NB-ARC
CT962503_38.4	2.66628	1.52167	0.561778	0.54014	nbs-containing resistance-like protein
AC174341_25.5	1.93719	1.55336	0.792271	1.3284	disease resistance protein	IPR002182 NB-ARC
CU424490_17.3	1.68868	1.94545	0.896041	1.90814	toll interleukin receptor	IPR000157 Toll/interleukin-1 receptor homology (TIR) domain
AC202360_18.4	1.64647	1.76907	0.943388	1.11528	tir-nbs-lrr rct1-like resistance protein	IPR000157 Toll/interleukin-1 receptor homology (TIR) domain
AC159090_13.4	1.00987	0.924428	0.642959	0.694485	tir-nbs disease resistance-like protein	IPR000157 Toll/interleukin-1 receptor homology (TIR) domain
AC160841_26.4	1.61491	1.14459	0.801338	0.648498	tir-nbs-lrr resistance protein	IPR025875 Leucine rich repeat 4
AC165943_38.5	1.2701	1.14564	0.628532	1.09865	tir-nbs-lrr rct1-like resistance protein	IPR002182 NB-ARC
CR931741_39.4	1.34368	1.68986	0.979936	0.669632	tir-nbs-lrr resistance protein	IPR000157 Toll/interleukin-1 receptor homology (TIR) domain, IPR002182 NB-ARC
CR936327_17.4	1.13341	1.14887	0.609263	0.681491	tir-nbs-lrr rct1-like resistance protein
AC135396_58.5	1.33191	1.22831	0.632993	0.632674	disease resistance-like protein	IPR002182 NB-ARC
AC137553_36.4	1.70882	1.03925	1.07937	0.728437	resistance protein mg13
AC148916_26.4	1.58678	1.10174	0.733075	0.629769	tir-nbs-lrr rct1 resistance protein
AC152403_45.4	0.956002	1.55356	0.806349	1.27888	resistance protein	IPR002182 NB-ARC
AC153002_23.4	1.08549	0.89872	1.21228	0.628167	resistance protein
AC202360_17.4	1.02135	0.826481	1.99385	1.17133	tir-nbs-lrr rct1-like resistance protein
AC126790_57.5	0.720005	0.400517	2.09658	0.935341	disease resistance-like protein	IPR002182 NB-ARC
AC149130_67.4	0.589666	0.860564	2.04018	1.08382	tmv resistance protein n	IPR000157 Toll/interleukin-1 receptor homology (TIR) domain, IPR002182 NB-ARC, IPR011713 Leucine-rich repeat 3
AC155891_24.5	1.11911	0.752861	1.64393	1.8024	tir-nbs-lrr resistance protein	IPR002182 NB-ARC
AC157979_8.5	1.08427	0.97779	1.67129	1.61488	disease resistance-like protein	IPR002182 NB-ARC, IPR001611 Leucine-rich repeat
AC146632_64.5	0.892127	0.666481	1.02037	0.481943	probably inactive leucine-rich repeat receptor-like protein kinase at3g28040-like	IPR001245 Serine-threonine/tyrosine-protein kinase catalytic domain, IPR000719 Protein kinase domain
AC146632_68.5	0.692331	0.476014	1.24626	0.904464	probably inactive leucine-rich repeat receptor-like protein kinase at3g28040-like	IPR001245 Serine-threonine/tyrosine-protein kinase catalytic
AC148916_42.4	0.667506	1.0263	1.18758	1.10998	tir-nbs-lrr rct1-like resistance protein
AC165446_3.4	0.626781	0.783241	1.54368	1.33507	nbs-containing resistance-like protein
AC202482_16.4	0.684065	0.482858	1.04448	0.734768	resistance protein	IPR000157 Toll/interleukin-1 receptor homology (TIR) domain, IPR002182 NB-ARC
AC202583_5.4	0.786212	0.598489	1.36493	1.39203	tir-nbs-lrr resistance protein
AC203224_15.4	0.924012	0.807112	1.52528	0.970138	tir-nbs-lrr rct1-like resistance protein	IPR002182 NB-ARC
CU302340_7.3	0.859933	1.05434	1.17806	1.71533	toll interleukin receptor	IPR000157 Toll/interleukin-1 receptor homology (TIR) domain, IPR002182 NB-ARC
AC138015_54.4	0.853764	0.446081	1.32363	0.902855	tir-nbs-lrr type disease resistance protein
AC156629_24.5	1.13206	0.900318	0.754545	0.63736	tmv resistance protein n-like	IPR000157 Toll/interleukin-1 receptor homology (TIR) domain
AC156629_33.5	0.919908	0.912553	0.595849	0.834156	tmv resistance protein n-like	IPR002182 NB-ARC
AC151424_31.5	0.950363	0.866543	0.603797	0.622273	resistance protein	IPR002182 NB-ARC, IPR001611 Leucine-rich repeat
AC152403_46.4	0.88826	0.650868	0.675834	0.850142	resistance protein	IPR002182 NB-ARC
AC145512_46.4	0.841358	0.944946	0.631007	0.931545	resistance protein	IPR002182 NB-ARC, IPR001611 Leucine-rich repeat
AC149269_61.5	1.02432	0.618429	0.643476	0.867179	nbs resistance protein	IPR025558 Domain of unknown function DUF4283
